# Supplementary material for: Mutated clones driving leukemic transformation are already detectable at the single-cell level in CD34-positive cells in the chronic phase of primary myelofibrosis
Source: NPJ Precis Oncol. 2021 Feb 4;5:4. doi: 10.1038/s41698-021-00144-9 (PMC7862275; doi:10.1038/s41698-021-00144-9)
Supplement: Supplementary file 3 — Supplementary Data file 1 [file 41698_2021_144_MOESM3_ESM.xlsx]

## Sheet: Foglio1
Sample	Cluster	Rank	Gene	Cluster p-value	Cluster fold change	Hay et al. marker genes	Velten et al. marker genes	Eppert et al marker genes
Time 1	Cluster 1	1	AVP	6.78627e-113	7.19165	HSC	Imm1	#N/A
Time 1	Cluster 1	2	HOPX	1.69147e-94	4.35844	HSC	Imm1	EPPERT_HSC
Time 1	Cluster 1	3	SPINK2	2.26924e-93	2.85586	MultiLin	Imm1	EPPERT_HSC
Time 1	Cluster 1	4	CRHBP	1.08428e-88	4.20856	HSC	Imm1	EPPERT_HSC
Time 1	Cluster 1	5	MEG3	1.05724e-80	5.7191	#N/A	#N/A	#N/A
Time 1	Cluster 1	6	MDK	4.49699e-71	4.1537	HSC	Imm2 High Cycl	#N/A
Time 1	Cluster 1	7	AC026369.3	1.07277e-62	5.26159	#N/A	#N/A	#N/A
Time 1	Cluster 1	8	IGHM	2.02358e-61	4.66523	#N/A	#N/A	#N/A
Time 1	Cluster 1	9	AJ009632.2	7.836e-57	7.9279	#N/A	#N/A	#N/A
Time 1	Cluster 1	10	NPR3	4.53703e-56	2.71123	HSC	STEMNET MK	EPPERT_HSC
Time 1	Cluster 1	11	ADGRG6	1.38643e-54	5.89918	#N/A	Imm1	EPPERT_HSC
Time 1	Cluster 1	12	RBPMS	2.22057e-53	4.92385	HSC	Imm1	EPPERT_HSC
Time 1	Cluster 1	13	CSF3R	9.54214e-53	2.54301	MultiLin	Imm1	#N/A
Time 1	Cluster 1	14	BAALC	7.59291e-51	3.14228	HSC	STEMNET B	EPPERT_HSC
Time 1	Cluster 1	15	VWF	3.79597e-49	4.20675	MKP	#N/A	#N/A
Time 1	Cluster 1	16	DLK1	1.54468e-47	4.55955	HSC	#N/A	EPPERT_HSC
Time 1	Cluster 1	17	RASSF6	1.72194e-47	13.1846	HSC	STEMNET Ery	#N/A
Time 1	Cluster 1	18	AC011139.1	1.13373e-44	5.04585	#N/A	#N/A	#N/A
Time 1	Cluster 1	19	SELL	2.85305e-43	1.99956	MultiLin	Imm1	#N/A
Time 1	Cluster 1	20	HLA-DQA1	6.89947e-43	2.64232	pre-B	#N/A	#N/A
Time 1	Cluster 1	21	HLA-DPA1	9.84313e-43	2.11395	pre-PC	#N/A	#N/A
Time 1	Cluster 1	22	PCDH9	2.27715e-42	6.78389	pre-B	#N/A	#N/A
Time 1	Cluster 1	23	CD74	1.14135e-41	2.00266	pre-PC	STEMNET Ery	#N/A
Time 1	Cluster 1	24	NRIP1	7.74478e-40	2.63192	HSC	#N/A	#N/A
Time 1	Cluster 1	25	NPDC1	2.97682e-39	3.11008	HSC	#N/A	#N/A
Time 1	Cluster 2	1	IGLL1	2.58216e-62	5.46008	pre-PC	STEMNET MK	#N/A
Time 1	Cluster 2	2	SPINK2	1.41372e-50	2.21225	MultiLin	Imm1	EPPERT_HSC
Time 1	Cluster 2	3	MPO	8.88673e-49	4.14401	Gran	STEMNET Gran	#N/A
Time 1	Cluster 2	4	SPNS3	2.48719e-47	2.84869	MultiLin	#N/A	#N/A
Time 1	Cluster 2	5	TSPOAP1	1.96095e-45	8.00729	#N/A	#N/A	#N/A
Time 1	Cluster 2	6	TRGC2	7.43182e-45	4.03344	#N/A	#N/A	#N/A
Time 1	Cluster 2	7	CLEC12A	5.26748e-42	2.03486	Gran	#N/A	#N/A
Time 1	Cluster 2	8	TOP1MT	2.64443e-41	2.52886	Gran	STEMNET Gran	#N/A
Time 1	Cluster 2	9	PRAM1	1.09768e-40	2.54363	MultiLin	STEMNET Gran	#N/A
Time 1	Cluster 2	10	RASGRP3	2.39017e-40	3.25898	MKP	STEMNET EBM	#N/A
Time 1	Cluster 2	11	CTSG	8.98404e-40	6.6137	Gran	STEMNET Gran	#N/A
Time 1	Cluster 2	12	PHGDH	2.04972e-36	2.64761	MultiLin	Imm2 High Cycl	#N/A
Time 1	Cluster 2	13	ATP8B4	4.49204e-36	2.13597	MultiLin	STEMNET Gran	EPPERT_HSC
Time 1	Cluster 2	14	IGFBP2	1.56054e-35	3.33091	Gran	#N/A	#N/A
Time 1	Cluster 2	15	RNASE2	4.66083e-35	3.77726	Gran	STEMNET Gran	#N/A
Time 1	Cluster 2	16	C1QTNF4	1.71412e-34	2.96802	MultiLin	STEMNET Gran	#N/A
Time 1	Cluster 2	17	RFLNB	6.38236e-34	2.07056	#N/A	#N/A	#N/A
Time 1	Cluster 2	18	BAHCC1	1.63699e-33	3.48714	CLP	#N/A	#N/A
Time 1	Cluster 2	19	ADGRG3	1.64884e-33	3.78293	#N/A	#N/A	#N/A
Time 1	Cluster 2	20	FUT7	5.36977e-33	3.46408	LMPP	#N/A	#N/A
Time 1	Cluster 2	21	LGALS1	8.39508e-32	2.38815	MDP-2	STEMNET MD	#N/A
Time 1	Cluster 2	22	MGST1	9.20234e-32	2.45289	Gran	STEMNET Gran	#N/A
Time 1	Cluster 2	23	TRGC1	1.06171e-31	3.57578	#N/A	#N/A	#N/A
Time 1	Cluster 2	24	KBTBD11	2.7688e-31	3.39182	Gran	STEMNET Gran	#N/A
Time 1	Cluster 2	25	NPW	3.07558e-31	3.20891	Gran	#N/A	#N/A
Time 1	Cluster 3	1	ANK1	5.98789e-246	27.3722	ERP	STEMNET Ery	EPPERT_PROGENITOR
Time 1	Cluster 3	2	DHRS3	5.84057e-181	12.4565	ERP	#N/A	#N/A
Time 1	Cluster 3	3	APOC1	5.4164e-172	23.2323	ERP	STEMNET Ery	#N/A
Time 1	Cluster 3	4	KLF1	3.4946e-158	8.80199	ERP	STEMNET Ery	#N/A
Time 1	Cluster 3	5	TRIB2	1.43498e-155	13.5665	ERP	#N/A	#N/A
Time 1	Cluster 3	6	GYPB	1.00737e-152	44.2568	ERP-Early	#N/A	#N/A
Time 1	Cluster 3	7	MYL4	3.64945e-144	6.36549	ERP	#N/A	#N/A
Time 1	Cluster 3	8	STXBP6	3.62324e-126	6.16392	ERP-Early	#N/A	#N/A
Time 1	Cluster 3	9	HES6	7.70485e-117	20.1354	ERP	#N/A	#N/A
Time 1	Cluster 3	10	TST	1.56719e-115	8.61684	ERP	#N/A	#N/A
Time 1	Cluster 3	11	PVT1	3.07904e-114	8.89398	#N/A	#N/A	#N/A
Time 1	Cluster 3	12	PPP1R14A	5.94962e-113	4.99415	ERP	#N/A	#N/A
Time 1	Cluster 3	13	AC055874.1	1.61923e-112	9.96835	#N/A	#N/A	#N/A
Time 1	Cluster 3	14	CDH1	1.98821e-110	24.7799	#N/A	STEMNET Ery	#N/A
Time 1	Cluster 3	15	GATA1	1.78461e-107	4.8506	ERP	#N/A	#N/A
Time 1	Cluster 3	16	GYPE	2.12368e-107	12.4957	#N/A	#N/A	#N/A
Time 1	Cluster 3	17	KCNH2	2.01982e-106	6.23419	ERP	STEMNET Ery	#N/A
Time 1	Cluster 3	18	RNASE1	9.03246e-106	26.5991	ERP	#N/A	#N/A
Time 1	Cluster 3	19	PRKAR2B	2.34207e-104	5.22884	ERP	#N/A	EPPERT_PROGENITOR
Time 1	Cluster 3	20	CNRIP1	4.03879e-103	3.48801	ERP	STEMNET Ery	EPPERT_PROGENITOR
Time 1	Cluster 3	21	HBQ1	1.27046e-99	11.9978	ERP	STEMNET Ery	#N/A
Time 1	Cluster 3	22	APOE	4.1833e-98	22.4484	ERP	STEMNET Ery	#N/A
Time 1	Cluster 3	23	ITGA2B	3.3228e-89	2.70417	MKP	#N/A	#N/A
Time 1	Cluster 3	24	ADD2	2.73292e-86	10.4394	ERP	STEMNET Ery	#N/A
Time 1	Cluster 3	25	HBD	6.27385e-86	6.33972	ERP	#N/A	#N/A
Time 1	Cluster 4	1	HPGDS	2.44306e-111	11.4045	Eo/B/Mast	STEMNET MK	#N/A
Time 1	Cluster 4	2	TPSB2	4.895e-92	21.4622	Eo/B/Mast	STEMNET EBM	#N/A
Time 1	Cluster 4	3	TPSAB1	6.56804e-88	19.1226	Eo/B/Mast	#N/A	#N/A
Time 1	Cluster 4	4	DHRS9	7.8351e-79	6.40158	#N/A	#N/A	#N/A
Time 1	Cluster 4	5	CNRIP1	2.12036e-74	4.28447	ERP	STEMNET Ery	EPPERT_PROGENITOR
Time 1	Cluster 4	6	AL157895.1	5.15229e-71	5.83296	#N/A	#N/A	#N/A
Time 1	Cluster 4	7	SLC45A3	1.65455e-60	5.26811	#N/A	STEMNET EBM	#N/A
Time 1	Cluster 4	8	MS4A2	3.01814e-59	35.1032	Eo/B/Mast	STEMNET EBM	#N/A
Time 1	Cluster 4	9	NTRK1	1.86581e-58	6.61006	#N/A	STEMNET EBM	#N/A
Time 1	Cluster 4	10	FCER1A	6.19296e-58	4.54725	MEP	STEMNET MK	#N/A
Time 1	Cluster 4	11	GLOD5	4.38829e-54	6.90725	#N/A	#N/A	#N/A
Time 1	Cluster 4	12	HDC	4.9707e-54	8.86091	Eo/B/Mast	STEMNET EBM	EPPERT_PROGENITOR
Time 1	Cluster 4	13	CSF2RB	1.54112e-52	4.37266	ERP-Early	STEMNET EBM	#N/A
Time 1	Cluster 4	14	GRAP2	2.97662e-50	8.41039	pre-T	#N/A	#N/A
Time 1	Cluster 4	15	SIGLEC10	6.8991e-47	4.19316	Eo/B/Mast	#N/A	#N/A
Time 1	Cluster 4	16	NLK	9.33842e-44	4.04974	MEP	#N/A	#N/A
Time 1	Cluster 4	17	IL1RL1	2.78555e-43	10.1883	#N/A	#N/A	#N/A
Time 1	Cluster 4	18	CPA3	4.0642e-41	3.34942	Gran	#N/A	#N/A
Time 1	Cluster 4	19	STXBP6	1.03747e-40	2.15811	ERP-Early	#N/A	#N/A
Time 1	Cluster 4	20	CPPED1	1.20509e-39	3.76386	MEP	#N/A	#N/A
Time 1	Cluster 4	21	ALOX5AP	4.05088e-39	9.09219	Eo/B/Mast	STEMNET EBM	#N/A
Time 1	Cluster 4	22	PIEZO2	1.36162e-38	4.23058	#N/A	#N/A	#N/A
Time 1	Cluster 4	23	DEPTOR	1.46519e-36	3.38729	MEP	STEMNET MK	#N/A
Time 1	Cluster 4	24	TIMP3	9.63105e-36	3.26174	MEP	STEMNET MK	#N/A
Time 1	Cluster 4	25	ANGPT2	2.74448e-35	6.17895	Eo/B/Mast	STEMNET EBM	#N/A
Time 1	Cluster 6	1	GP9	1.37036e-173	39.1188	MKP	#N/A	#N/A
Time 1	Cluster 6	2	TRPC6	2.34852e-154	26.8745	#N/A	#N/A	#N/A
Time 1	Cluster 6	3	KALRN	3.5307e-153	57.3153	MKP	#N/A	#N/A
Time 1	Cluster 6	4	ITGB3	3.90182e-146	25.2923	MKP	#N/A	#N/A
Time 1	Cluster 6	5	PROS1	9.6115e-144	29.3168	MKP	#N/A	#N/A
Time 1	Cluster 6	6	MYEOV	1.22215e-143	36.7734	#N/A	#N/A	#N/A
Time 1	Cluster 6	7	CCND1	3.55773e-125	35.6245	MKP	#N/A	#N/A
Time 1	Cluster 6	8	CR1L	1.69192e-118	33.1627	#N/A	#N/A	#N/A
Time 1	Cluster 6	9	TUBB1	4.27485e-112	38.7614	MKP	#N/A	#N/A
Time 1	Cluster 6	10	SPX	2.99868e-106	29.6631	#N/A	#N/A	#N/A
Time 1	Cluster 6	11	SELP	3.97301e-106	29.1169	MKP	#N/A	#N/A
Time 1	Cluster 6	12	LRRC32	1.7131e-101	28.0324	#N/A	#N/A	#N/A
Time 1	Cluster 6	13	SLC35D3	2.1375e-101	19.0792	MKP	#N/A	#N/A
Time 1	Cluster 6	14	VEGFC	3.8134e-101	28.9617	#N/A	#N/A	#N/A
Time 1	Cluster 6	15	PBK	5.09921e-101	30.0605	Lymphoid UNK	#N/A	#N/A
Time 1	Cluster 6	16	GP1BA	8.52676e-99	26.2112	MKP	#N/A	#N/A
Time 1	Cluster 6	17	PPBP	3.039e-98	20.6989	MKP	#N/A	#N/A
Time 1	Cluster 6	18	F2RL3	6.17774e-94	34.9737	pre-PC	#N/A	#N/A
Time 1	Cluster 6	19	DKK1	7.30971e-91	19.3508	#N/A	#N/A	#N/A
Time 1	Cluster 6	20	CLEC1B	3.92704e-87	20.9463	MKP	#N/A	#N/A
Time 1	Cluster 6	21	CCDC68	1.29866e-86	17.6818	#N/A	#N/A	#N/A
Time 1	Cluster 6	22	CMTM5	2.82745e-86	30.6361	MKP	#N/A	#N/A
Time 1	Cluster 6	23	LTBP1	1.01902e-80	29.2529	MKP	STEMNET EBM	#N/A
Time 1	Cluster 6	24	GP6	3.81712e-80	20.1113	MKP	#N/A	#N/A
Time 1	Cluster 6	25	LY6G6F	2.32719e-76	22.8366	MKP	#N/A	#N/A
Time 2	Cluster 1	1	AVP	0	5.32785	HSC	Imm1	#N/A
Time 2	Cluster 1	2	HOPX	1.1253287856676E-310	3.68612	HSC	Imm1	EPPERT_HSC
Time 2	Cluster 1	3	SPINK2	1.84782e-276	3.01374	MultiLin	Imm1	EPPERT_HSC
Time 2	Cluster 1	4	IGHM	1.22163e-247	6.39566	#N/A	#N/A	#N/A
Time 2	Cluster 1	5	CRHBP	6.02137e-230	3.62296	HSC	Imm1	EPPERT_HSC
Time 2	Cluster 1	6	CD52	3.62178e-201	3.06453	HSC	Imm1	#N/A
Time 2	Cluster 1	7	MDK	1.03822e-175	4.52736	HSC	Imm2 High Cycl	#N/A
Time 2	Cluster 1	8	SELL	7.35243e-174	2.90424	MultiLin	Imm1	#N/A
Time 2	Cluster 1	9	GIMAP7	5.10233e-160	6.80595	pre-T	#N/A	#N/A
Time 2	Cluster 1	10	CSF3R	2.01365e-153	2.65067	MultiLin	Imm1	#N/A
Time 2	Cluster 1	11	GIMAP1	4.6207e-149	5.40879	pre-T	#N/A	#N/A
Time 2	Cluster 1	12	HLA-DPA1	1.05089e-143	2.34384	pre-PC	#N/A	#N/A
Time 2	Cluster 1	13	MEG3	5.61428e-143	3.66591	#N/A	#N/A	#N/A
Time 2	Cluster 1	14	CD74	5.66697e-139	2.3238	pre-PC	STEMNET Ery	#N/A
Time 2	Cluster 1	15	AJ009632.2	1.40352e-135	6.13971	#N/A	#N/A	#N/A
Time 2	Cluster 1	16	HLA-DQA1	2.56441e-130	2.69964	pre-B	#N/A	#N/A
Time 2	Cluster 1	17	AL031733.2	2.65509e-126	3.35622	#N/A	#N/A	#N/A
Time 2	Cluster 1	18	AC026369.3	3.52205e-120	5.93048	#N/A	#N/A	#N/A
Time 2	Cluster 1	19	ISG20	2.13516e-119	3.54519	pre-PC	#N/A	#N/A
Time 2	Cluster 1	20	HIF3A	2.75921e-119	7.36407	#N/A	#N/A	#N/A
Time 2	Cluster 1	21	RCSD1	1.85509e-118	2.54827	pre-B	Imm1	EPPERT_HSC
Time 2	Cluster 1	22	HLA-DPB1	2.43641e-116	2.16269	pre-PC	#N/A	#N/A
Time 2	Cluster 1	23	HLA-DRA	3.66376e-116	2.13571	pre-PC	#N/A	#N/A
Time 2	Cluster 1	24	C9orf139	1.49829e-109	3.65232	MultiLin	Imm1	#N/A
Time 2	Cluster 1	25	HLA-E	4.1569e-109	1.92061	pre-B	Imm1	#N/A
Time 2	Cluster 2	1	IGLL1	2.36301e-186	7.57407	pre-PC	STEMNET MK	#N/A
Time 2	Cluster 2	2	RNASE2	7.5871e-139	9.7347	Gran	STEMNET Gran	#N/A
Time 2	Cluster 2	3	LGALS1	4.65192e-134	4.05678	MDP-2	STEMNET MD	#N/A
Time 2	Cluster 2	4	IGFBP2	5.18896e-134	4.81275	Gran	#N/A	#N/A
Time 2	Cluster 2	5	SPINK2	4.40276e-130	1.69992	MultiLin	Imm1	EPPERT_HSC
Time 2	Cluster 2	6	CLEC12A	1.25968e-124	4.92654	Gran	#N/A	#N/A
Time 2	Cluster 2	7	SPNS3	3.54308e-121	3.37175	MultiLin	#N/A	#N/A
Time 2	Cluster 2	8	TRGC2	3.35566e-119	4.13291	#N/A	#N/A	#N/A
Time 2	Cluster 2	9	NPW	2.65484e-115	3.36897	Gran	#N/A	#N/A
Time 2	Cluster 2	10	TRGC1	1.60126e-113	4.2073	#N/A	#N/A	#N/A
Time 2	Cluster 2	11	C16orf74	6.99848e-107	6.14222	pre-B	STEMNET Gran	#N/A
Time 2	Cluster 2	12	RFLNB	1.6161e-105	2.19353	#N/A	#N/A	#N/A
Time 2	Cluster 2	13	PHGDH	2.62045e-104	2.35565	MultiLin	Imm2 High Cycl	#N/A
Time 2	Cluster 2	14	NKG7	3.69535e-101	2.85413	pre-T	STEMNET Gran	#N/A
Time 2	Cluster 2	15	CSF3R	9.60558e-101	1.75735	MultiLin	Imm1	#N/A
Time 2	Cluster 2	16	CTSG	3.13864e-98	10.7227	Gran	STEMNET Gran	#N/A
Time 2	Cluster 2	17	RAB32	6.77756e-97	2.19908	Gran	STEMNET Gran	#N/A
Time 2	Cluster 2	18	CEBPD	3.33647e-95	7.74525	Gran	STEMNET Gran	#N/A
Time 2	Cluster 2	19	F13A1	2.2069e-94	4.36132	Gran	STEMNET Gran	#N/A
Time 2	Cluster 2	20	TOP1MT	2.85825e-93	2.39505	Gran	STEMNET Gran	#N/A
Time 2	Cluster 2	21	PRAM1	1.50838e-91	2.51757	MultiLin	STEMNET Gran	#N/A
Time 2	Cluster 2	22	MGST1	1.15123e-90	2.23882	Gran	STEMNET Gran	#N/A
Time 2	Cluster 2	23	RASGRP3	2.46493e-86	3.68583	MKP	STEMNET EBM	#N/A
Time 2	Cluster 2	24	C1orf186	6.56195e-85	1.92033	MultiLin	#N/A	#N/A
Time 2	Cluster 2	25	ENO1	1.11336e-84	1.57641	MultiLin	#N/A	#N/A
Time 2	Cluster 3	1	CNRIP1	0	5.8781	ERP	STEMNET Ery	EPPERT_PROGENITOR
Time 2	Cluster 3	2	FCER1A	3.58314e-307	5.61931	MEP	STEMNET MK	#N/A
Time 2	Cluster 3	3	MS4A2	5.08595e-272	12.5054	Eo/B/Mast	STEMNET EBM	#N/A
Time 2	Cluster 3	4	HPGDS	5.32854e-262	10.6722	Eo/B/Mast	STEMNET MK	#N/A
Time 2	Cluster 3	5	CSF2RB	3.24576e-242	5.63525	ERP-Early	STEMNET EBM	#N/A
Time 2	Cluster 3	6	STXBP6	2.64382e-213	3.91982	ERP-Early	#N/A	#N/A
Time 2	Cluster 3	7	AL157895.1	3.01689e-174	4.90563	#N/A	#N/A	#N/A
Time 2	Cluster 3	8	DHRS9	4.41746e-169	6.43828	#N/A	#N/A	#N/A
Time 2	Cluster 3	9	CTNNBL1	7.89803e-161	3.39533	ERP-Early	STEMNET MK	EPPERT_PROGENITOR
Time 2	Cluster 3	10	HDC	1.05217e-154	11.8932	Eo/B/Mast	STEMNET EBM	EPPERT_PROGENITOR
Time 2	Cluster 3	11	NTRK1	1.15775e-147	7.95027	#N/A	STEMNET EBM	#N/A
Time 2	Cluster 3	12	TPSAB1	1.30289e-139	13.0601	Eo/B/Mast	#N/A	#N/A
Time 2	Cluster 3	13	MINPP1	4.9349e-138	3.62882	ERP	STEMNET MK	EPPERT_PROGENITOR
Time 2	Cluster 3	14	MYL4	1.71779e-134	2.63217	ERP	#N/A	#N/A
Time 2	Cluster 3	15	CPPED1	1.50849e-133	3.76327	MEP	#N/A	#N/A
Time 2	Cluster 3	16	TPSB2	1.51121e-133	14.2741	Eo/B/Mast	STEMNET EBM	#N/A
Time 2	Cluster 3	17	TFR2	1.51237e-124	2.82387	ERP	STEMNET Ery	#N/A
Time 2	Cluster 3	18	MIR4435-2HG	9.52592e-124	3.06149	#N/A	#N/A	#N/A
Time 2	Cluster 3	19	GATA1	1.58824e-111	2.97495	ERP	#N/A	#N/A
Time 2	Cluster 3	20	NLK	3.31326e-109	4.00606	MEP	#N/A	#N/A
Time 2	Cluster 3	21	PKIG	2.05687e-108	2.79002	ERP-Early	#N/A	#N/A
Time 2	Cluster 3	22	CPA3	1.40127e-103	2.49935	Gran	#N/A	#N/A
Time 2	Cluster 3	23	ITGA2B	4.69961e-101	2.11994	MKP	#N/A	#N/A
Time 2	Cluster 3	24	KLF1	4.75784e-101	2.4378	ERP	STEMNET Ery	#N/A
Time 2	Cluster 3	25	FTH1P20	1.17788e-99	1.8201	#N/A	#N/A	#N/A
Time 2	Cluster 4	1	HBD	0	18.815	ERP	#N/A	#N/A
Time 2	Cluster 4	2	FCGR2A	4.9E-324	12.145	MKP	#N/A	#N/A
Time 2	Cluster 4	3	ITGA2B	2.89104328890767E-310	6.32725	MKP	#N/A	#N/A
Time 2	Cluster 4	4	ANK1	1.15187e-307	7.51673	ERP	STEMNET Ery	EPPERT_PROGENITOR
Time 2	Cluster 4	5	CD36	1.75759e-299	9.07835	ERP	STEMNET Ery	#N/A
Time 2	Cluster 4	6	RHAG	9.76317e-284	11.6983	#N/A	STEMNET Ery	EPPERT_PROGENITOR
Time 2	Cluster 4	7	MYL4	3.40519e-279	5.41318	ERP	#N/A	#N/A
Time 2	Cluster 4	8	PRKAR2B	1.50853e-270	5.84966	ERP	#N/A	EPPERT_PROGENITOR
Time 2	Cluster 4	9	DHRS3	1.62571e-257	4.45089	ERP	#N/A	#N/A
Time 2	Cluster 4	10	KLF1	8.15199e-255	5.50171	ERP	STEMNET Ery	#N/A
Time 2	Cluster 4	11	PPP1R14A	2.27137e-248	8.40016	ERP	#N/A	#N/A
Time 2	Cluster 4	12	APOC1	5.78889e-246	10.1317	ERP	STEMNET Ery	#N/A
Time 2	Cluster 4	13	GATA1	5.18024e-233	4.59497	ERP	#N/A	#N/A
Time 2	Cluster 4	14	HES6	7.21073e-218	7.3884	ERP	#N/A	#N/A
Time 2	Cluster 4	15	GYPB	1.07513e-190	7.50788	ERP-Early	#N/A	#N/A
Time 2	Cluster 4	16	KCNH2	7.56034e-184	4.47174	ERP	STEMNET Ery	#N/A
Time 2	Cluster 4	17	STXBP6	1.24799e-181	3.13656	ERP-Early	#N/A	#N/A
Time 2	Cluster 4	18	SPTA1	1.51654e-172	6.50072	ERP	STEMNET Ery	EPPERT_PROGENITOR
Time 2	Cluster 4	19	BLVRB	4.27716e-167	6.71119	ERP	STEMNET Ery	#N/A
Time 2	Cluster 4	20	XK	2.77924e-164	6.16734	ERP	#N/A	EPPERT_PROGENITOR
Time 2	Cluster 4	21	PCNA	2.09077e-158	4.28876	pre-B cycling	Imm2 High Cycl	#N/A
Time 2	Cluster 4	22	CNRIP1	1.29349e-152	2.40649	ERP	STEMNET Ery	EPPERT_PROGENITOR
Time 2	Cluster 4	23	DLC1	7.26609e-149	4.5114	ERP	#N/A	EPPERT_PROGENITOR
Time 2	Cluster 4	24	SMIM1	1.31808e-146	3.66675	ERP	STEMNET Ery	#N/A
Time 2	Cluster 4	25	TYMS	2.01582e-144	4.08261	pre-B cycling	Imm2 High Cycl	#N/A
Time 3	Cluster 1	1	HOPX	1.05148e-307	3.85877	HSC	Imm1	EPPERT_HSC
Time 3	Cluster 1	2	AVP	5.94615e-282	4.97233	HSC	Imm1	#N/A
Time 3	Cluster 1	3	SPINK2	3.43567e-248	2.52719	MultiLin	Imm1	EPPERT_HSC
Time 3	Cluster 1	4	CD52	1.56155e-227	3.05924	HSC	Imm1	#N/A
Time 3	Cluster 1	5	IGHM	1.02213e-174	4.45536	#N/A	#N/A	#N/A
Time 3	Cluster 1	6	ID1	7.12551e-169	3.84641	HSC	#N/A	#N/A
Time 3	Cluster 1	7	CRHBP	1.63085e-166	2.93219	HSC	Imm1	EPPERT_HSC
Time 3	Cluster 1	8	CSF3R	1.24779e-158	2.6523	MultiLin	Imm1	#N/A
Time 3	Cluster 1	9	MDK	7.3231e-155	4.29026	HSC	Imm2 High Cycl	#N/A
Time 3	Cluster 1	10	SELL	1.53273e-151	2.51955	MultiLin	Imm1	#N/A
Time 3	Cluster 1	11	HLA-DPA1	1.65727e-148	2.35934	pre-PC	#N/A	#N/A
Time 3	Cluster 1	12	CD74	6.05906e-145	2.2832	pre-PC	STEMNET Ery	#N/A
Time 3	Cluster 1	13	MEG3	6.5212e-135	3.59461	#N/A	#N/A	#N/A
Time 3	Cluster 1	14	HLA-DPB1	4.09768e-134	2.19696	pre-PC	#N/A	#N/A
Time 3	Cluster 1	15	HLA-DRA	2.23616e-129	2.14822	pre-PC	#N/A	#N/A
Time 3	Cluster 1	16	HLA-DQA1	5.5468e-123	2.64175	pre-B	#N/A	#N/A
Time 3	Cluster 1	17	HLA-DRB6	3.60741e-115	2.07337	#N/A	#N/A	#N/A
Time 3	Cluster 1	18	BAALC	7.07327e-107	2.74615	HSC	STEMNET B	EPPERT_HSC
Time 3	Cluster 1	19	MAL	1.0401e-105	5.6987	pre-B	#N/A	#N/A
Time 3	Cluster 1	20	HLA-DRB1	2.64221e-104	2.06055	pre-PC	#N/A	#N/A
Time 3	Cluster 1	21	CD44	2.69443e-95	1.81721	HSC	#N/A	#N/A
Time 3	Cluster 1	22	NFKBIA	9.41441e-95	2.36763	MultiLin	#N/A	#N/A
Time 3	Cluster 1	23	HIF3A	1.66741e-94	4.83878	#N/A	#N/A	#N/A
Time 3	Cluster 1	24	GIMAP1	1.5359e-93	3.98293	pre-T	#N/A	#N/A
Time 3	Cluster 1	25	ID3	1.61684e-93	6.5936	Lymphoid UNK	#N/A	#N/A
Time 3	Cluster 2	1	IGLL1	4.57165e-214	6.64719	pre-PC	STEMNET MK	#N/A
Time 3	Cluster 2	2	IGFBP2	7.18168e-160	5.16592	Gran	#N/A	#N/A
Time 3	Cluster 2	3	SPNS3	3.43889e-141	2.7862	MultiLin	#N/A	#N/A
Time 3	Cluster 2	4	SPINK2	2.14219e-125	1.71546	MultiLin	Imm1	EPPERT_HSC
Time 3	Cluster 2	5	PHGDH	1.9184e-122	2.49008	MultiLin	Imm2 High Cycl	#N/A
Time 3	Cluster 2	6	NPW	1.03064e-117	3.30194	Gran	#N/A	#N/A
Time 3	Cluster 2	7	CDT1	4.16654e-114	2.64896	pre-B cycling	#N/A	#N/A
Time 3	Cluster 2	8	CTSG	1.63416e-113	4.821	Gran	STEMNET Gran	#N/A
Time 3	Cluster 2	9	PKM	1.51614e-111	2.10434	Lymphoid UNK	Imm2 High Cycl	#N/A
Time 3	Cluster 2	10	LGALS1	2.16223e-109	2.51719	MDP-2	STEMNET MD	#N/A
Time 3	Cluster 2	11	TOP1MT	7.94099e-107	2.31237	Gran	STEMNET Gran	#N/A
Time 3	Cluster 2	12	CLEC12A	4.35162e-105	3.28466	Gran	#N/A	#N/A
Time 3	Cluster 2	13	MCM4	1.20585e-103	2.71051	Lymphoid UNK	Imm2 High Cycl	#N/A
Time 3	Cluster 2	14	PCLAF	1.72135e-103	2.25645	#N/A	#N/A	EPPERT_PROGENITOR
Time 3	Cluster 2	15	RFLNB	6.88755e-103	2.07682	#N/A	#N/A	#N/A
Time 3	Cluster 2	16	RNASE2	4.34759e-99	3.4969	Gran	STEMNET Gran	#N/A
Time 3	Cluster 2	17	TYMS	5.4694e-99	2.34329	pre-B cycling	Imm2 High Cycl	#N/A
Time 3	Cluster 2	18	TNFSF13B	6.35445e-98	3.73452	MultiLin	STEMNET Gran	#N/A
Time 3	Cluster 2	19	CDCA7	2.50302e-95	2.22801	pre-B cycling	#N/A	#N/A
Time 3	Cluster 2	20	AC133555.4	5.19344e-88	1.95854	#N/A	#N/A	#N/A
Time 3	Cluster 2	21	ADA	1.51034e-87	1.97753	CLP	#N/A	#N/A
Time 3	Cluster 2	22	PYGL	4.86754e-87	2.15442	MultiLin	#N/A	#N/A
Time 3	Cluster 2	23	ANXA2	1.00888e-84	1.92842	pre-T	#N/A	#N/A
Time 3	Cluster 2	24	CITED4	2.99337e-84	2.98206	Gran	#N/A	#N/A
Time 3	Cluster 2	25	ENO1	2.25916e-83	1.64405	MultiLin	#N/A	#N/A
Time 3	Cluster 3	1	CD36	0	34.8145	ERP	STEMNET Ery	#N/A
Time 3	Cluster 3	2	APOC1	0	27.0497	ERP	STEMNET Ery	#N/A
Time 3	Cluster 3	3	RHAG	0	20.8131	#N/A	STEMNET Ery	EPPERT_PROGENITOR
Time 3	Cluster 3	4	PPP1R14A	0	16.9019	ERP	#N/A	#N/A
Time 3	Cluster 3	5	ANK1	0	14.065	ERP	STEMNET Ery	EPPERT_PROGENITOR
Time 3	Cluster 3	6	PRKAR2B	0	12.9274	ERP	#N/A	EPPERT_PROGENITOR
Time 3	Cluster 3	7	FCGR2A	0	12.8918	MKP	#N/A	#N/A
Time 3	Cluster 3	8	HBD	0	12.5159	ERP	#N/A	#N/A
Time 3	Cluster 3	9	KLF1	0	10.3501	ERP	STEMNET Ery	#N/A
Time 3	Cluster 3	10	ITGA2B	0	9.89008	MKP	#N/A	#N/A
Time 3	Cluster 3	11	DHRS3	0	9.76771	ERP	#N/A	#N/A
Time 3	Cluster 3	12	GATA1	0	8.47117	ERP	#N/A	#N/A
Time 3	Cluster 3	13	MYL4	0	7.86563	ERP	#N/A	#N/A
Time 3	Cluster 3	14	GYPB	1.16905E-318	18.3609	ERP-Early	#N/A	#N/A
Time 3	Cluster 3	15	STXBP6	2.21095158717463E-310	5.49147	ERP-Early	#N/A	#N/A
Time 3	Cluster 3	16	HES6	1.47454e-266	11.9736	ERP	#N/A	#N/A
Time 3	Cluster 3	17	CNRIP1	2.09789e-266	3.80239	ERP	STEMNET Ery	EPPERT_PROGENITOR
Time 3	Cluster 3	18	CA1	1.0129e-264	8.43744	ERP	STEMNET Ery	#N/A
Time 3	Cluster 3	19	AC055874.1	3.57664e-258	10.06	#N/A	#N/A	#N/A
Time 3	Cluster 3	20	SMIM1	2.89574e-255	5.20179	ERP	STEMNET Ery	#N/A
Time 3	Cluster 3	21	SPTA1	1.60684e-243	8.09234	ERP	STEMNET Ery	EPPERT_PROGENITOR
Time 3	Cluster 3	22	RYR3	4.7996e-232	6.4601	#N/A	#N/A	EPPERT_PROGENITOR
Time 3	Cluster 3	23	FHL2	1.94119e-228	5.02858	ERP	#N/A	#N/A
Time 3	Cluster 3	24	XK	2.20672e-226	8.93927	ERP	#N/A	EPPERT_PROGENITOR
Time 3	Cluster 3	25	BLVRB	6.07043e-221	7.73549	ERP	STEMNET Ery	#N/A
Time 3	Cluster 4	1	MS4A2	2.324007614934E-312	20.8525	Eo/B/Mast	STEMNET EBM	#N/A
Time 3	Cluster 4	2	HPGDS	6.02651e-306	12.6592	Eo/B/Mast	STEMNET MK	#N/A
Time 3	Cluster 4	3	CNRIP1	4.66663e-258	4.96972	ERP	STEMNET Ery	EPPERT_PROGENITOR
Time 3	Cluster 4	4	AL157895.1	9.75686e-209	5.92489	#N/A	#N/A	#N/A
Time 3	Cluster 4	5	FCER1A	3.68003e-198	4.9551	MEP	STEMNET MK	#N/A
Time 3	Cluster 4	6	TPSAB1	6.2824e-185	16.5451	Eo/B/Mast	#N/A	#N/A
Time 3	Cluster 4	7	TPSB2	1.18448e-172	15.8209	Eo/B/Mast	STEMNET EBM	#N/A
Time 3	Cluster 4	8	HDC	3.61829e-137	15.3697	Eo/B/Mast	STEMNET EBM	EPPERT_PROGENITOR
Time 3	Cluster 4	9	STXBP6	1.27967e-135	3.14035	ERP-Early	#N/A	#N/A
Time 3	Cluster 4	10	CTNNBL1	2.09973e-127	3.68729	ERP-Early	STEMNET MK	EPPERT_PROGENITOR
Time 3	Cluster 4	11	NTRK1	3.65216e-124	8.94115	#N/A	STEMNET EBM	#N/A
Time 3	Cluster 4	12	CPPED1	4.42999e-121	4.42958	MEP	#N/A	#N/A
Time 3	Cluster 4	13	CSF2RB	1.63058e-120	4.7256	ERP-Early	STEMNET EBM	#N/A
Time 3	Cluster 4	14	DHRS9	1.27867e-117	6.5064	#N/A	#N/A	#N/A
Time 3	Cluster 4	15	CPA3	5.98354e-116	3.13242	Gran	#N/A	#N/A
Time 3	Cluster 4	16	IL1RL1	4.46632e-99	18.3121	#N/A	#N/A	#N/A
Time 3	Cluster 4	17	PNMT	1.93208e-98	3.31614	ERP	STEMNET Ery	#N/A
Time 3	Cluster 4	18	FTH1P20	6.48447e-97	1.97007	#N/A	#N/A	#N/A
Time 3	Cluster 4	19	CSF1	3.94641e-95	6.65314	ERP	STEMNET Ery	#N/A
Time 3	Cluster 4	20	SLC40A1	2.31308e-83	2.79002	ERP-Early	STEMNET MK	#N/A
Time 3	Cluster 4	21	FREM1	5.0659e-79	3.35264	#N/A	STEMNET MK	#N/A
Time 3	Cluster 4	22	MALAT1	2.39001e-77	1.75698	#N/A	#N/A	#N/A
Time 3	Cluster 4	23	MYL4	1.79123e-76	2.10982	ERP	#N/A	#N/A
Time 3	Cluster 4	24	GRAP2	1.72736e-75	4.74667	pre-T	#N/A	#N/A
Time 3	Cluster 4	25	PKIG	5.95787e-73	2.52646	ERP-Early	#N/A	#N/A
