# Supplementary material for: Mutated clones driving leukemic transformation are already detectable at the single-cell level in CD34-positive cells in the chronic phase of primary myelofibrosis
Source: NPJ Precis Oncol. 2021 Feb 4;5:4. doi: 10.1038/s41698-021-00144-9 (PMC7862275; doi:10.1038/s41698-021-00144-9)
Supplement: Supplementary file 4 — Supplementary Data file 2 [file 41698_2021_144_MOESM4_ESM.xlsx]

## Sheet: Foglio1
Sample	Cluster	Rank	Gene	Cluster p-value	Cluster fold change	Hay et al. marker genes	Velten et al. marker genes	Eppert et al marker genes
All	HSC_MPP	1	IGHM	0	5.39879	#N/A	#N/A	#N/A
All	HSC_MPP	2	AVP	0	5.36755	HSC	Imm1	#N/A
All	HSC_MPP	3	MDK	0	4.33219	HSC	Imm2 High Cycl	#N/A
All	HSC_MPP	4	HOPX	0	3.85623	HSC	Imm1	EPPERT_HSC
All	HSC_MPP	5	MEG3	0	3.80811	#N/A	#N/A	#N/A
All	HSC_MPP	6	CRHBP	0	3.39284	HSC	Imm1	EPPERT_HSC
All	HSC_MPP	7	CD52	0	2.89673	HSC	Imm1	#N/A
All	HSC_MPP	8	SPINK2	0	2.78459	MultiLin	Imm1	EPPERT_HSC
All	HSC_MPP	9	CSF3R	0	2.63644	MultiLin	Imm1	#N/A
All	HSC_MPP	10	SELL	0	2.58888	MultiLin	Imm1	#N/A
All	HSC_MPP	11	HLA-DPA1	1.42471476566E-313	2.27998	pre-PC	#N/A	#N/A
All	HSC_MPP	12	CD74	1.60785e-298	2.21688	pre-PC	STEMNET Ery	#N/A
All	HSC_MPP	13	HLA-DQA1	2.96145e-275	2.62376	pre-B	#N/A	#N/A
All	HSC_MPP	14	HLA-DPB1	2.32128e-265	2.13572	pre-PC	#N/A	#N/A
All	HSC_MPP	15	HLA-DRA	1.456e-260	2.09725	pre-PC	#N/A	#N/A
All	HSC_MPP	16	AJ009632.2	3.41187e-259	5.9107	#N/A	#N/A	#N/A
All	HSC_MPP	17	BAALC	8.95655e-249	2.84528	HSC	STEMNET B	EPPERT_HSC
All	HSC_MPP	18	GIMAP1	3.56671e-242	4.36825	pre-T	#N/A	#N/A
All	HSC_MPP	19	AC026369.3	6.46022e-240	4.8365	#N/A	#N/A	#N/A
All	HSC_MPP	20	NPR3	8.14929e-237	2.41689	HSC	STEMNET MK	EPPERT_HSC
All	HSC_MPP	21	RCSD1	1.73648e-235	2.29579	pre-B	Imm1	EPPERT_HSC
All	HSC_MPP	22	HLA-DRB6	2.7151e-215	1.98768	#N/A	#N/A	#N/A
All	HSC_MPP	23	CD44	1.1481e-214	1.86807	HSC	#N/A	#N/A
All	HSC_MPP	24	HLA-DRB1	2.67487e-212	2.03579	pre-PC	#N/A	#N/A
All	HSC_MPP	25	HLA-E	2.82684e-210	1.76077	pre-B	Imm1	#N/A
All	MEP_1	1	MS4A2	0	16.5497	Eo/B/Mast	STEMNET EBM	#N/A
All	MEP_1	2	TPSB2	0	15.9554	Eo/B/Mast	STEMNET EBM	#N/A
All	MEP_1	3	TPSAB1	0	15.139	Eo/B/Mast	#N/A	#N/A
All	MEP_1	4	HDC	0	11.7615	Eo/B/Mast	STEMNET EBM	EPPERT_PROGENITOR
All	MEP_1	5	HPGDS	0	11.6111	Eo/B/Mast	STEMNET MK	#N/A
All	MEP_1	6	NTRK1	0	8.04654	#N/A	STEMNET EBM	#N/A
All	MEP_1	7	DHRS9	0	6.77334	#N/A	#N/A	#N/A
All	MEP_1	8	CNRIP1	0	5.45207	ERP	STEMNET Ery	EPPERT_PROGENITOR
All	MEP_1	9	AL157895.1	0	5.41662	#N/A	#N/A	#N/A
All	MEP_1	10	CSF2RB	0	5.25416	ERP-Early	STEMNET EBM	#N/A
All	MEP_1	11	FCER1A	0	5.2328	MEP	STEMNET MK	#N/A
All	MEP_1	12	STXBP6	0	3.47003	ERP-Early	#N/A	#N/A
All	MEP_1	13	CTNNBL1	1.094948E-317	3.44956	ERP-Early	STEMNET MK	EPPERT_PROGENITOR
All	MEP_1	14	CPPED1	2.89193e-287	4.02362	MEP	#N/A	#N/A
All	MEP_1	15	CPA3	1.5657e-253	2.843	Gran	#N/A	#N/A
All	MEP_1	16	MINPP1	2.25165e-240	3.63172	ERP	STEMNET MK	EPPERT_PROGENITOR
All	MEP_1	17	NLK	4.1892e-213	3.9386	MEP	#N/A	#N/A
All	MEP_1	18	GRAP2	5.59862e-211	6.62479	pre-T	#N/A	#N/A
All	MEP_1	19	MIR4435-2HG	9.3528e-209	2.72169	#N/A	#N/A	#N/A
All	MEP_1	20	FTH1P20	1.12214e-205	1.81666	#N/A	#N/A	#N/A
All	MEP_1	21	MYL4	9.0479e-205	2.15541	ERP	#N/A	#N/A
All	MEP_1	22	FREM1	3.22671e-201	3.03933	#N/A	STEMNET MK	#N/A
All	MEP_1	23	PNMT	6.76129e-200	3.06294	ERP	STEMNET Ery	#N/A
All	MEP_1	24	SLC40A1	5.63917e-192	2.56066	ERP-Early	STEMNET MK	#N/A
All	MEP_1	25	TIMP3	1.96835e-189	2.65206	MEP	STEMNET MK	#N/A
All	MEP_2	1	APOC1	0	16.1942	ERP	STEMNET Ery	#N/A
All	MEP_2	2	HBD	0	15.4783	ERP	#N/A	#N/A
All	MEP_2	3	RHAG	0	14.9999	#N/A	STEMNET Ery	EPPERT_PROGENITOR
All	MEP_2	4	CD36	0	14.5946	ERP	STEMNET Ery	#N/A
All	MEP_2	5	APOE	0	13.155	ERP	STEMNET Ery	#N/A
All	MEP_2	6	GYPB	0	12.8865	ERP-Early	#N/A	#N/A
All	MEP_2	7	PPP1R14A	0	11.8256	ERP	#N/A	#N/A
All	MEP_2	8	ANK1	0	10.6196	ERP	STEMNET Ery	EPPERT_PROGENITOR
All	MEP_2	9	HES6	0	9.34545	ERP	#N/A	#N/A
All	MEP_2	10	HBQ1	0	9.27746	ERP	STEMNET Ery	#N/A
All	MEP_2	11	ADD2	0	9.22451	ERP	STEMNET Ery	#N/A
All	MEP_2	12	CA1	0	9.15276	ERP	STEMNET Ery	#N/A
All	MEP_2	13	FCGR2A	0	9.02794	MKP	#N/A	#N/A
All	MEP_2	14	PRKAR2B	0	8.42406	ERP	#N/A	EPPERT_PROGENITOR
All	MEP_2	15	XK	0	7.41936	ERP	#N/A	EPPERT_PROGENITOR
All	MEP_2	16	ITGA2B	0	7.3624	MKP	#N/A	#N/A
All	MEP_2	17	SPTA1	0	7.22465	ERP	STEMNET Ery	EPPERT_PROGENITOR
All	MEP_2	18	BLVRB	0	7.06048	ERP	STEMNET Ery	#N/A
All	MEP_2	19	AC055874.1	0	6.97553	#N/A	#N/A	#N/A
All	MEP_2	20	MYL4	0	6.78931	ERP	#N/A	#N/A
All	MEP_2	21	KLF1	0	6.78603	ERP	STEMNET Ery	#N/A
All	MEP_2	22	DHRS3	0	6.523	ERP	#N/A	#N/A
All	MEP_2	23	GATA1	0	5.94924	ERP	#N/A	#N/A
All	MEP_2	24	PVT1	0	5.82044	#N/A	#N/A	#N/A
All	MEP_2	25	DLC1	0	5.51716	ERP	#N/A	EPPERT_PROGENITOR
All	MPP_GMP	1	IGLL1	0	6.61352	pre-PC	STEMNET MK	#N/A
All	MPP_GMP	2	IGFBP2	3.151E-320	4.75107	Gran	#N/A	#N/A
All	MPP_GMP	3	SPNS3	1.54142e-304	3.01671	MultiLin	#N/A	#N/A
All	MPP_GMP	4	SPINK2	4.56236e-303	1.76651	MultiLin	Imm1	EPPERT_HSC
All	MPP_GMP	5	LGALS1	4.872e-260	2.90966	MDP-2	STEMNET MD	#N/A
All	MPP_GMP	6	RNASE2	1.09725e-259	5.0099	Gran	STEMNET Gran	#N/A
All	MPP_GMP	7	CLEC12A	2.59813e-259	3.40713	Gran	#N/A	#N/A
All	MPP_GMP	8	NPW	2.81761e-259	3.32349	Gran	#N/A	#N/A
All	MPP_GMP	9	PHGDH	2.16464e-258	2.45237	MultiLin	Imm2 High Cycl	#N/A
All	MPP_GMP	10	CTSG	2.48283e-246	6.363	Gran	STEMNET Gran	#N/A
All	MPP_GMP	11	RFLNB	3.02982e-236	2.11326	#N/A	#N/A	#N/A
All	MPP_GMP	12	TOP1MT	3.02805e-235	2.37708	Gran	STEMNET Gran	#N/A
All	MPP_GMP	13	TRGC2	1.95347e-216	3.36327	#N/A	#N/A	#N/A
All	MPP_GMP	14	C16orf74	1.10109e-212	4.72701	pre-B	STEMNET Gran	#N/A
All	MPP_GMP	15	TRGC1	1.10967e-202	3.54622	#N/A	#N/A	#N/A
All	MPP_GMP	16	PKM	2.92923e-198	1.86789	Lymphoid UNK	Imm2 High Cycl	#N/A
All	MPP_GMP	17	CSF3R	7.32645e-196	1.59752	MultiLin	Imm1	#N/A
All	MPP_GMP	18	RAB32	2.80511e-194	1.96481	Gran	STEMNET Gran	#N/A
All	MPP_GMP	19	SELL	1.04095e-191	1.50797	MultiLin	Imm1	#N/A
All	MPP_GMP	20	MGST1	5.66473e-187	2.16991	Gran	STEMNET Gran	#N/A
All	MPP_GMP	21	ENO1	4.67277e-185	1.6187	MultiLin	#N/A	#N/A
All	MPP_GMP	22	CDCA7	7.07826e-185	2.09025	pre-B cycling	#N/A	#N/A
All	MPP_GMP	23	PRAM1	2.91104e-184	2.18614	MultiLin	STEMNET Gran	#N/A
All	MPP_GMP	24	CDT1	6.7584e-184	2.3479	pre-B cycling	#N/A	#N/A
All	MPP_GMP	25	MPO	4.08351e-179	4.4581	Gran	STEMNET Gran	#N/A
