# Supplementary material for: Mutated clones driving leukemic transformation are already detectable at the single-cell level in CD34-positive cells in the chronic phase of primary myelofibrosis
Source: NPJ Precis Oncol. 2021 Feb 4;5:4. doi: 10.1038/s41698-021-00144-9 (PMC7862275; doi:10.1038/s41698-021-00144-9)
Supplement: Supplementary file 5 — Supplementary Data file 3 [file 41698_2021_144_MOESM5_ESM.xlsx]

## Sheet: ANOVA Result
Gene symbol	Q-value (T3 vs. T1 HSC MPP)	FDR step up (T3 vs. T1 HSC MPP)	Fold change (T3 vs. T1 HSC MPP)	Q-value (T2 vs. T1 HSC MPP)	FDR step up (T2 vs. T1 HSC MPP)	Fold change (T2 vs. T1 HSC MPP)	Q-value (T3 vs. T1 MPP GMP)	FDR step up (T3 vs. T1 MPP GMP)	Fold change (T3 vs. T1 MPP GMP)	Q-value (T2 vs. T1 MPP GMP)	FDR step up (T2 vs. T1 MPP GMP)	Fold change (T2 vs. T1 MPP GMP)	Q-value (T3 vs. T1 MEP 1)	FDR step up (T3 vs. T1 MEP 1)	Fold change (T3 vs. T1 MEP 1)	Q-value (T2 vs. T1 MEP 1)	FDR step up (T2 vs. T1 MEP 1)	Fold change (T2 vs. T1 MEP 1)	Q-value (T3 vs. T1 MEP 2)	FDR step up (T3 vs. T1 MEP 2)	Fold change (T3 vs. T1 MEP 2)	Q-value (T2 vs. T1 MEP 2)	FDR step up (T2 vs. T1 MEP 2)	Fold change (T2 vs. T1 MEP 2)
IFI44L	0	0	-24.8851	0	0	-8.67011	1.1136e-299	4.73157e-299	-42.9542	7.59312e-280	2.90039e-279	-16.6671	7.71752e-148	2.75168e-147	-41.7507	4.87923e-152	1.37546e-151	-25.6984	1.38737e-281	5.09208e-281	-64.8397	2.4744e-261	6.7968e-261	-37.2557
TSC22D3	4.14306e-292	2.15919e-291	6.32325	4.63462e-298	2.00258e-297	6.64703	9.35219e-184	3.97364e-183	5.33924	2.34973e-200	8.9754e-200	6.09614	1.00053e-268	3.56738e-268	12.2383	7.06583e-239	1.99187e-238	8.96803	0	0	13.2895	1.29348e-280	3.553e-280	9.11462
KLF2	2.83649e-284	1.47826e-283	57.921	9.5246e-89	4.11549e-88	21.1721	1.24539e-143	5.29152e-143	40.3614	2.51709e-29	9.61466e-29	16.7682	3.55822e-131	1.26868e-130	66.259	1.82829e-20	5.15397e-20	14.2784	3.58388e-51	1.31539e-50	15.963	0.173765	0.477306	2.21617
MT-RNR2	2.16201e-207	1.12675e-206	1.96114	1.70822e-55	7.38106e-55	1.39752	1.69822e-120	7.21554e-120	1.86322	1.21957e-32	4.65846e-32	1.37104	4.20786e-119	1.50031e-118	2.04796	1.38393e-49	3.90131e-49	1.55331	6.25697e-133	2.2965e-132	1.95387	1.72435e-49	4.73652e-49	1.47904
CD69	2.25172e-198	1.1735e-197	15.1957	3.29223e-29	1.42254e-28	3.65803	1.15079e-96	4.88959e-96	10.0424	5.64574e-25	2.15654e-24	3.79431	2.58764e-131	9.22624e-131	15.5916	7.84059e-42	2.21028e-41	4.79452	2.76581e-87	1.01514e-86	8.18261	3.71365e-05	0.000102008	1.74917
MT-ND1	1.76291e-185	9.18754e-185	2.31669	4.46638e-95	1.92988e-94	1.82241	1.09717e-103	4.66174e-103	2.10775	1.08352e-52	4.1388e-52	1.70666	4.31915e-88	1.53999e-87	2.24739	1.75329e-56	4.94256e-56	1.87307	1.61313e-111	5.92066e-111	2.23554	5.16133e-80	1.41774e-79	1.92736
AREG	7.53948e-175	3.92926e-174	21.8485	1.50996e-47	6.52439e-47	6.20142	7.88059e-128	3.34837e-127	32.7504	1.48649e-39	5.67803e-39	10.0075	1.6016e-102	5.71051e-102	76.4251	3.48662e-30	9.82886e-30	18.6897	1.39689e-71	5.12702e-71	30.8637	1.06894e-14	2.9362e-14	8.24481
RPS7	4.09088e-167	2.132e-166	1.9947	2.87516e-86	1.24233e-85	1.64257	3.78435e-125	1.60793e-124	2.04964	1.80969e-63	6.91257e-63	1.67318	5.60894e-85	1.99987e-84	1.97696	1.56392e-48	4.40871e-48	1.63427	2.72008e-92	9.98352e-92	1.93695	2.92919e-50	8.04603e-50	1.6157
RPL13AP7	1.06025e-166	5.52559e-166	2.33458	1.17397e-83	5.07259e-83	1.83195	5.74388e-130	2.44051e-129	2.43215	1.2698e-77	4.85031e-77	1.98691	1.5691e-90	5.59463e-90	2.34264	3.23896e-57	9.13068e-57	1.91127	3.09874e-93	1.13733e-92	2.24387	5.06456e-69	1.39116e-68	1.90364
RPL13P12	1.24356e-158	6.48091e-158	1.95865	5.77098e-192	2.49358e-191	2.11825	1.58913e-116	6.75203e-116	2.00015	3.46422e-148	1.32325e-147	2.21227	2.77985e-84	9.91156e-84	1.97208	9.23318e-114	2.60285e-113	2.16226	2.84973e-87	1.04594e-86	1.9334	1.2109e-122	3.32616e-122	2.10455
ID1	1.15043e-152	5.99554e-152	12.3657	0.00937664	0.0405156	1.0462	1.85908e-42	7.89903e-42	9.59955	0.000841804	0.00321549	1.03986	7.12079e-12	2.53892e-11	12.7916	0.298624	0.841827	1.01409	6.3537e-06	2.332e-05	3.81567	0.00112864	0.00310021	-2.03786
FP236383.3	1.27076e-151	6.62268e-151	1.92406	1.71749e-37	7.4211e-37	1.31473	8.59908e-68	3.65365e-67	1.68321	2.66141e-13	1.01659e-12	1.18424	1.25047e-122	4.45854e-122	2.50986	2.51719e-22	7.096e-22	1.14725	1.01148e-125	3.71244e-125	2.11873	3.18291e-21	8.74295e-21	1.09085
MT-CO3	1.4909e-141	7.76994e-141	1.91071	2.00016e-69	8.64252e-69	1.55794	5.81392e-76	2.47027e-75	1.7763	1.07126e-39	4.09197e-39	1.51502	1.71129e-63	6.1016e-63	1.83767	1.22695e-56	3.45881e-56	1.75779	1.41455e-95	5.19185e-95	1.93036	1.53712e-73	4.22223e-73	1.75892
RPS3AP5	8.33918e-132	4.34604e-131	-2.07686	6.91159e-40	2.98643e-39	-1.4752	1.70732e-89	7.25419e-89	-2.08037	9.30992e-23	3.55616e-22	-1.43006	6.1411e-64	2.18961e-63	-2.01365	8.59096e-21	2.42181e-20	-1.46313	7.65878e-128	2.81101e-127	-2.15072	1.17512e-30	3.22789e-30	-1.48367
HLA-C	8.05721e-131	4.19908e-130	-2.58747	4.00419e-88	1.73017e-87	-2.13859	3.06961e-62	1.30424e-61	-2.23409	3.89291e-48	1.487e-47	-2.04999	2.95582e-104	1.0539e-103	-2.95805	3.21409e-78	9.06059e-78	-2.58521	6.57092e-165	2.41173e-164	-3.48185	9.50798e-112	2.61169e-111	-2.98275
KLF6	9.15833e-125	4.77294e-124	4.06539	3.89414e-43	1.68262e-42	2.19806	4.2746e-42	1.81623e-41	3.15004	6.74413e-15	2.57609e-14	1.99087	2.34586e-58	8.36417e-58	4.20255	1.09078e-09	3.07492e-09	1.84825	7.96191e-101	2.92226e-100	6.23262	1.3942e-15	3.82965e-15	2.35558
MT-RNR1	1.32102e-121	6.8846e-121	1.8285	1.03183e-09	4.45843e-09	-1.1713	3.82491e-72	1.62516e-71	1.75768	3.35907e-09	1.28308e-08	-1.20269	1.51328e-53	5.39562e-53	1.77819	0.0827564	0.233292	-1.03287	1.60013e-63	5.87297e-63	1.72894	0.00729168	0.0200291	-1.07499
IFITM1	5.99201e-119	3.12278e-118	-4.73023	9.11023e-63	3.93644e-62	-2.26923	1.93272e-104	8.21193e-104	-6.88516	7.61968e-52	2.91053e-51	-2.99281	5.31232e-60	1.89411e-59	-7.09538	3.23395e-40	9.11657e-40	-3.29996	3.18365e-79	1.1685e-78	-6.22916	4.20121e-44	1.15401e-43	-3.37508
FOS	1.85991e-118	9.69309e-118	5.9005	1.70493e-05	7.36685e-05	1.61343	1.33948e-67	5.69128e-67	5.21998	1.84186e-06	7.03547e-06	1.66545	6.49761e-57	2.31672e-56	5.56589	2.50789e-08	7.06979e-08	1.71514	2.55906e-64	9.39251e-64	4.83621	0.000446869	0.00122748	1.38857
RPL10P9	2.35059e-117	1.22503e-116	1.75512	1.40862e-81	6.08649e-81	1.59927	3.19809e-79	1.35883e-78	1.75845	1.92525e-61	7.354e-61	1.64957	2.96721e-48	1.05796e-47	1.65025	2.58083e-29	7.27541e-29	1.45644	1.90257e-52	6.98301e-52	1.64574	4.75231e-36	1.30539e-35	1.46455
RPS23	1.25751e-112	6.55364e-112	-2.10228	1.25893e-47	5.4397e-47	-1.60617	6.36234e-68	2.70329e-67	-2.02311	5.16728e-25	1.97378e-24	-1.52039	8.49572e-54	3.02915e-53	-1.99718	6.91405e-19	1.94908e-18	-1.48314	4.61476e-95	1.69376e-94	-2.03591	1.14711e-31	3.15094e-31	-1.53868
ID3	5.15456e-111	2.68634e-110	30.5153	0.127831	0.552344	-1.08061	2.78101e-16	1.18162e-15	13.9272	0.201597	0.770053	1.50126	0.054978	0.196024	4.58796	0.354733	1	1	0.00719565	0.0264102	5.42475	0.364054	1	1
RPL10	1.47915e-110	7.7087e-110	1.88399	8.27282e-187	3.57461e-186	2.32762	5.80938e-71	2.46834e-70	1.86845	1.14324e-134	4.3669e-134	2.39923	1.48564e-42	5.29704e-42	1.74368	2.69371e-81	7.59362e-81	2.1046	3.87804e-40	1.42336e-39	1.62376	3.13164e-96	8.60213e-96	2.05521
RPL9	2.43683e-109	1.26998e-108	2.16062	2.80023e-38	1.20995e-37	1.63744	1.17506e-78	4.99272e-78	2.17739	2.965e-32	1.13256e-31	1.66038	3.99078e-50	1.42291e-49	2.09887	2.96318e-17	8.35326e-17	1.5444	2.77216e-50	1.01747e-49	1.94571	3.3986e-22	9.33543e-22	1.54348
PTGS2	3.38421e-107	1.76371e-106	21.1014	0.0621572	0.268575	2.07847	2.20971e-59	9.3888e-59	19.5966	0.0952182	0.36371	2.27895	2.67948e-66	9.55369e-66	26.2561	0.0161879	0.0456341	2.99406	1.98288e-53	7.27779e-53	15.1662	0.0784345	0.215447	2.15119
B2M	6.18604e-107	3.2239e-106	-1.61104	1.07679e-78	4.65269e-78	-1.49738	7.43526e-49	3.15916e-48	-1.47938	3.4029e-50	1.29983e-49	-1.48995	1.49284e-115	5.32274e-115	-1.99303	7.96606e-116	2.24565e-115	-1.97794	3.01454e-181	1.10643e-180	-2.11121	5.31278e-176	1.45934e-175	-2.1482
RPL9P18	1.73085e-104	9.02049e-104	2.29736	1.82146e-125	7.87034e-125	2.5818	5.02066e-64	2.13322e-63	2.29922	8.90134e-85	3.40009e-84	2.6749	4.01654e-57	1.4321e-56	2.35423	4.04872e-77	1.14134e-76	2.67576	3.28462e-43	1.20556e-42	2.16492	1.39108e-73	3.82107e-73	2.52673
STAT1	6.24705e-104	3.2557e-103	-4.6154	2.78218e-108	1.20215e-107	-4.70124	1.40765e-71	5.98094e-71	-4.89132	1.51118e-87	5.77232e-87	-5.56046	2.38849e-42	8.51618e-42	-4.81881	3.62699e-41	1.02246e-40	-4.25606	8.89808e-67	3.26587e-66	-4.71237	1.53202e-58	4.20823e-58	-4.03286
CXCR4	1.88934e-103	9.84644e-103	9.96778	3.57078e-95	1.5429e-94	9.70245	8.854e-61	3.76197e-60	7.1815	1.04822e-43	4.00393e-43	6.48113	3.83434e-16	1.36713e-15	4.74828	0.00742278	0.020925	1.5235	3.26221e-05	0.000119733	2.84311	0.0331162	0.090965	1.62315
RPL9P28	2.50731e-103	1.3067e-102	2.14368	1.59127e-33	6.87571e-33	1.58702	8.832e-71	3.75262e-70	2.14986	4.34269e-30	1.6588e-29	1.65683	1.526e-51	5.44095e-51	2.09018	5.41409e-20	1.52624e-19	1.5841	3.13853e-53	1.15194e-52	2.01204	2.46647e-23	6.775e-23	1.57936
EGR1	8.58795e-100	4.47568e-99	8.45185	0.000327054	0.00141317	1.85086	1.40208e-70	5.95726e-70	9.64153	7.40285e-11	2.82771e-10	3.03486	4.02506e-35	1.43514e-34	5.66338	2.36298e-06	6.66127e-06	2.36832	7.89101e-32	2.89624e-31	7.46866	3.50003e-11	9.61403e-11	3.6393
RPL7AP50	2.42116e-98	1.26181e-97	-2.80337	1.65537e-27	7.15271e-27	-1.71586	8.37676e-40	3.55919e-39	-2.56469	2.0619e-09	7.87597e-09	-1.52138	1.60978e-47	5.73967e-47	-2.67573	2.08124e-09	5.86706e-09	-1.55664	1.46012e-56	5.35908e-56	-2.57621	1.5147e-11	4.16064e-11	-1.50496
MT-ATP6	6.23677e-97	3.25035e-96	1.85498	2.22246e-124	9.60304e-124	2.03167	6.28963e-70	2.6724e-69	1.89233	2.52153e-99	9.63161e-99	2.18834	1.09232e-52	3.89468e-52	1.89012	5.02355e-91	1.41615e-90	2.25988	3.05287e-73	1.1205e-72	1.954	2.63064e-130	7.22597e-130	2.4042
ZFP36	1.16895e-94	6.09206e-94	6.41188	0.0390217	0.168609	1.73571	3.74622e-44	1.59173e-43	4.88189	0.0628482	0.240065	1.67339	7.58566e-38	2.70467e-37	5.40569	0.159708	0.450219	1.4317	3.79009e-21	1.39108e-20	4.37026	0.0473227	0.129988	-1.09246
FP671120.4	3.24133e-92	1.68925e-91	1.56344	1.08003e-16	4.6667e-16	1.1619	1.04547e-33	4.4421e-33	1.12477	0.00496784	0.0189759	-1.33807	3.28938e-77	1.17283e-76	1.8804	1.13888e-12	3.21053e-12	-1.19513	9.42895e-79	3.46071e-78	1.79943	9.07224e-10	2.492e-09	-1.15202
RPS3A	1.01758e-91	5.30319e-91	1.66329	3.48751e-83	1.50692e-82	1.63257	4.89541e-69	2.08001e-68	1.70762	4.72493e-69	1.80481e-68	1.71832	6.94956e-58	2.47787e-57	1.76318	3.23896e-57	9.13068e-57	1.7287	3.08777e-47	1.13331e-46	1.67009	3.88616e-63	1.06747e-62	1.67585
AC006511.3	1.01758e-91	5.30319e-91	-1.86834	4.94588e-47	2.13707e-46	-1.56071	4.98411e-42	2.11769e-41	-1.66987	6.22153e-22	2.37647e-21	-1.44097	1.94419e-32	6.932e-32	-1.66441	2.4024e-18	6.77242e-18	-1.44936	5.05023e-59	1.85359e-58	-1.69369	2.47263e-27	6.79194e-27	-1.46758
ARL4C	5.18445e-91	2.70192e-90	9.7902	0.00794043	0.0343098	1.58649	3.12881e-72	1.3294e-71	16.0135	0.0170171	0.0650013	2.56932	1.66257e-12	5.9279e-12	25.587	0.242921	0.684798	2.38256	0.0023199	0.00851474	5.26933	0.354407	0.9735	1.20878
AC064799.1	2.23822e-89	1.16647e-88	1.9659	3.68426e-69	1.59193e-68	1.83729	2.52087e-76	1.07109e-75	2.122	1.00048e-59	3.8216e-59	1.95946	3.25338e-49	1.15999e-48	2.0064	8.45849e-40	2.38446e-39	1.84546	5.45618e-56	2.00258e-55	1.98257	5.39988e-52	1.48326e-51	1.85887
IFI6	8.59765e-88	4.48074e-87	-4.4745	1.09463e-68	4.72979e-68	-3.15219	1.9757e-83	8.39454e-83	-6.94743	4.9529e-68	1.89189e-67	-5.06035	5.64517e-79	2.01279e-78	-9.42662	9.87142e-78	2.78277e-77	-7.20703	1.42434e-126	5.22776e-126	-13.6366	2.67779e-101	7.35547e-101	-9.72171
RPL7P23	2.57045e-87	1.33961e-86	1.75677	2.7095e-40	1.17075e-39	1.48859	2.81913e-64	1.19782e-63	1.78711	2.29333e-36	8.75996e-36	1.55502	5.82339e-42	2.07633e-41	1.76334	1.1128e-21	3.13702e-21	1.48929	2.95667e-33	1.08519e-32	1.64608	1.05609e-27	2.90091e-27	1.47988
RPL15	4.23058e-87	2.2048e-86	1.53911	1.14468e-83	4.94604e-83	1.53039	7.81241e-61	3.31941e-60	1.5392	2.19651e-58	8.39014e-58	1.53763	8.96939e-56	3.19804e-55	1.61782	7.49332e-63	2.11238e-62	1.63234	1.89387e-59	6.95107e-59	1.55725	1.4596e-49	4.00929e-49	1.49059
EEF1A1P9	6.12915e-87	3.19426e-86	-1.97765	0.00923214	0.0398912	-1.05747	1.32498e-40	5.62967e-40	-1.80744	0.213158	0.81421	1.02651	3.54865e-28	1.26527e-27	-1.74626	0.333856	0.941147	1.02743	3.11434e-53	1.14306e-52	-1.85968	0.275748	0.757436	1.0053
AC020916.1	6.21515e-86	3.23908e-85	5.85029	0.000169607	0.000732857	-1.02866	1.22833e-61	5.21905e-61	6.27763	0.220376	0.841782	1.35978	1.87711e-66	6.69284e-66	8.226	0.269924	0.760921	1.49336	2.64576e-66	9.71074e-66	10.4772	0.235597	0.647149	1.34703
FAUP1	7.34178e-86	3.82623e-85	1.8568	1.5774e-42	6.81579e-42	1.59772	7.53743e-68	3.20257e-67	1.9573	2.6654e-40	1.01812e-39	1.70433	9.92795e-40	3.53981e-39	1.81615	2.09868e-23	5.91622e-23	1.56527	3.19949e-69	1.17431e-68	1.97971	2.72618e-45	7.48838e-45	1.74923
MX1	5.6339e-84	2.93615e-83	-4.72371	4.14531e-58	1.79115e-57	-2.70924	1.88371e-91	8.00367e-91	-5.81995	2.12956e-86	8.13441e-86	-4.7587	3.67183e-62	1.30919e-61	-19.1829	3.54216e-64	9.98542e-64	-10.744	4.30453e-61	1.57989e-60	-14.2142	2.75444e-60	7.56602e-60	-16.2782
CLU	7.69245e-84	4.00899e-83	-4.50923	2.78175e-67	1.20197e-66	-3.12294	1.64125e-52	6.9735e-52	-4.56353	2.05733e-38	7.85849e-38	-2.77642	2.02582e-26	7.22305e-26	-2.50013	2.12929e-13	6.0025e-13	-1.69889	1.30367e-07	4.78486e-07	-1.34447	8.6088e-11	2.3647e-10	-1.5005
AC113367.1	8.96344e-83	4.67137e-82	2.78461	1.46239e-55	6.31885e-55	2.416	1.61052e-40	6.84292e-40	2.7538	5.78112e-25	2.20825e-24	2.35112	4.18442e-33	1.49196e-32	2.68503	3.56941e-21	1.00622e-20	2.20793	2.87126e-38	1.05384e-37	2.65251	7.53864e-23	2.07075e-22	2.19365
AC004453.1	2.46302e-82	1.28363e-81	1.70293	4.85693e-26	2.09863e-25	1.34413	2.4843e-60	1.05555e-59	1.75888	3.99694e-24	1.52673e-23	1.43755	6.62451e-45	2.36197e-44	1.73816	6.59826e-19	1.86006e-18	1.40984	6.26583e-40	2.29975e-39	1.65582	1.02631e-12	2.81912e-12	1.3256
PFN1P1	3.34451e-82	1.74302e-81	-3.41611	9.64086e-49	4.16572e-48	-1.93423	7.10702e-33	3.01969e-32	-2.96841	3.48668e-13	1.33183e-12	-1.79613	1.16592e-49	4.15708e-49	-3.5814	1.13672e-21	3.20444e-21	-2.01679	1.07072e-44	3.92988e-44	-3.46801	2.53078e-12	6.95167e-12	-1.95615
BTF3P9	3.28804e-79	1.71359e-78	-3.1533	4.80915e-24	2.07799e-23	-1.63811	8.86399e-41	3.76621e-40	-3.24253	1.01568e-08	3.87964e-08	-1.51928	4.97423e-46	1.77356e-45	-3.18006	5.76908e-13	1.62632e-12	-1.5316	1.91965e-44	7.0457e-44	-3.3012	1.66419e-08	4.57127e-08	-1.60702
AL139095.2	1.01821e-77	5.30647e-77	1.94278	7.21297e-95	3.11666e-94	2.0943	7.83122e-65	3.3274e-64	2.07112	4.18122e-80	1.59712e-79	2.26932	1.78494e-56	6.36419e-56	2.17258	1.05191e-69	2.96537e-69	2.30897	3.06486e-56	1.1249e-55	2.08282	6.49758e-79	1.78479e-78	2.30117
RPS27AP11	1.90285e-77	9.91684e-77	2.09784	1.71302e-50	7.4018e-50	1.88287	5.49083e-54	2.33299e-53	2.14629	1.19647e-39	4.57023e-39	1.94828	1.38808e-40	4.9492e-40	2.04164	1.18288e-30	3.33456e-30	1.82595	9.99477e-37	3.66839e-36	2.0114	5.81823e-31	1.59818e-30	1.81129
AC136632.1	3.3779e-77	1.76042e-76	2.0719	4.67392e-68	2.01956e-67	1.99898	5.08429e-47	2.16026e-46	2.03434	2.61193e-41	9.97695e-41	1.96888	1.63622e-37	5.83395e-37	2.05217	1.96464e-41	5.53837e-41	2.08133	2.30282e-34	8.45206e-34	2.06861	2.09763e-41	5.76186e-41	2.06057
AC079250.1	4.1289e-76	2.15181e-75	1.85262	2.99658e-25	1.29479e-24	1.4362	1.97205e-52	8.37904e-52	1.85767	1.66869e-20	6.37398e-20	1.47171	2.1446e-33	7.64657e-33	1.77591	3.23368e-19	9.11581e-19	1.50635	3.52649e-39	1.29433e-38	1.83901	2.61585e-22	7.18534e-22	1.51969
CDH7	3.20951e-75	1.67266e-74	-6.40915	8.10432e-71	3.5018e-70	-5.4753	0.0836472	0.355408	-1.95535	0.215782	0.824236	-1.37836	0.280465	1	1	0.354733	1	1	0.182476	0.669741	-1.16891	0.223389	0.613616	-1.22098
AC116366.1	5.79187e-74	3.01848e-73	-2.38232	1.83708e-149	7.93785e-149	-9.1866	2.6596e-28	1.13004e-27	-2.84447	2.09662e-65	8.00858e-65	-9.65551	1.73927e-14	6.20135e-14	-3.22676	2.47255e-18	6.97016e-18	-5.1916	3.81692e-26	1.40093e-25	-6.00045	7.67706e-29	2.10877e-28	-7.54241
RPL29P30	2.86756e-72	1.49445e-71	-2.85668	9.8318e-38	4.24822e-37	-1.8253	2.87049e-28	1.21964e-27	-2.71667	7.75969e-14	2.96401e-13	-1.81353	2.8204e-33	1.00562e-32	-2.76858	9.10087e-16	2.56555e-15	-1.75917	2.36287e-33	8.67244e-33	-2.80922	4.47337e-12	1.22877e-11	-1.72875
RPS27A	4.15688e-71	2.16639e-70	1.54216	1.69884e-53	7.34052e-53	1.46296	1.26032e-46	5.35496e-46	1.52258	5.24812e-39	2.00465e-38	1.47919	1.10368e-34	3.93518e-34	1.52394	7.32818e-32	2.06583e-31	1.47755	1.07891e-30	3.95994e-30	1.48814	2.52749e-31	6.94261e-31	1.43772
SESN1	8.9416e-71	4.65999e-70	5.90903	1.37401e-25	5.93695e-25	3.78523	1.00574e-21	4.27327e-21	3.63253	0.000398813	0.00152337	2.32457	0.00572662	0.0204183	2.62451	0.111971	0.315647	1.29191	0.0805254	0.295553	1.57496	0.0929895	0.255428	1.13451
AL009174.1	1.09578e-70	5.71075e-70	1.60591	1.81979e-76	7.86312e-76	1.64993	8.17485e-52	3.4734e-51	1.6307	2.69491e-61	1.02939e-60	1.71709	1.20159e-36	4.28428e-36	1.61525	1.05586e-40	2.9765e-40	1.62892	2.44603e-39	8.97768e-39	1.61566	8.10396e-44	2.22603e-43	1.60289
RPS26P47	4.93558e-70	2.57222e-69	-2.98894	3.65473e-69	1.57917e-68	-2.58679	1.31416e-39	5.58373e-39	-2.65044	1.30176e-41	4.97242e-41	-2.46001	9.15393e-33	3.26383e-32	-2.90327	1.70199e-30	4.79794e-30	-2.47202	4.27587e-32	1.56938e-31	-2.63579	7.85449e-31	2.15751e-30	-2.4634
NEAT1	7.92361e-70	4.12945e-69	2.4564	6.2721e-96	2.71012e-95	3.00412	1.81772e-24	7.72328e-24	1.99958	2.40726e-30	9.19513e-30	2.25788	5.67035e-28	2.02176e-27	2.47534	2.46697e-32	6.95444e-32	2.53684	2.42137e-23	8.88717e-23	2.3144	4.02428e-20	1.10541e-19	2.16673
RPL29P33	1.8871e-68	9.83475e-68	-2.87094	9.66688e-44	4.17696e-43	-1.86455	1.32714e-24	5.63886e-24	-2.52121	9.20051e-11	3.51437e-10	-1.57651	7.89192e-37	2.81386e-36	-2.9331	1.11699e-12	3.14881e-12	-1.71297	1.35456e-36	4.97165e-36	-2.81412	1.29958e-11	3.56975e-11	-1.69315
RPL8P2	5.42488e-68	2.82722e-67	-2.78424	3.03639e-52	1.312e-51	-1.98879	2.04232e-30	8.67761e-30	-2.61422	3.11043e-24	1.18811e-23	-1.91484	3.98961e-26	1.4225e-25	-2.2553	9.28003e-17	2.61606e-16	-1.70249	5.27964e-34	1.93779e-33	-2.48845	5.89578e-14	1.61948e-13	-1.71459
RPS12	9.5646e-68	4.98467e-67	1.54462	2.4641e-74	1.06471e-73	1.58318	9.12064e-56	3.87526e-55	1.61597	9.46534e-65	3.61553e-64	1.6877	2.08072e-36	7.41881e-36	1.5572	1.7276e-46	4.87015e-46	1.62337	1.49262e-32	5.47838e-32	1.54862	8.62136e-48	2.36815e-47	1.62478
FKBP5	1.12106e-66	5.84252e-66	3.68399	2.74152e-33	1.18459e-32	2.93183	1.52368e-34	6.47395e-34	3.06371	1.3816e-25	5.27737e-25	2.78256	1.23777e-24	4.41326e-24	3.28098	4.44339e-18	1.2526e-17	2.59851	1.26691e-19	4.64994e-19	2.50232	3.83845e-25	1.05436e-24	2.62862
BTG1	2.27e-66	1.18303e-65	2.71207	5.04524e-64	2.18e-63	2.72497	2.96881e-32	1.26142e-31	2.55645	6.73412e-23	2.57227e-22	2.35189	8.30639e-40	2.96165e-39	3.1215	2.37415e-36	6.69278e-36	2.79858	2.23275e-35	8.19487e-35	2.58553	3.92951e-24	1.07937e-23	2.24703
RPL19P16	2.27e-66	1.18303e-65	-1.83472	5.09003e-68	2.19935e-67	-1.83404	7.8634e-42	3.34107e-41	-1.8368	1.47239e-35	5.62416e-35	-1.73393	2.51691e-35	8.97404e-35	-1.82346	3.77795e-26	1.06501e-25	-1.6871	1.93694e-55	7.10915e-55	-1.82809	5.9466e-37	1.63344e-36	-1.73108
BTF3P5	3.4553e-66	1.80076e-65	-2.62547	2.54702e-26	1.10054e-25	-1.5299	6.60529e-23	2.80651e-22	-2.44095	1.26524e-06	4.83289e-06	-1.39775	4.48009e-28	1.59738e-27	-2.56031	1.4368e-07	4.05036e-07	-1.48949	9.54433e-40	3.50306e-39	-2.78246	1.94583e-09	5.34489e-09	-1.55
ADGRG6	8.52939e-66	4.44516e-65	-2.95072	4.84323e-39	2.09272e-38	-1.72156	9.21447e-08	3.91512e-07	-1.69238	3.52251e-06	1.34551e-05	-1.24472	0.0156533	0.0558119	-1.67654	0.0437579	0.123354	-1.32461	0.180748	0.6634	-1.11277	0.359213	0.986702	1.22125
AC016739.1	1.50363e-65	7.83628e-65	1.57059	5.76485e-57	2.49094e-56	1.52777	4.15309e-51	1.7646e-50	1.61409	7.91048e-55	3.02161e-54	1.65336	1.97383e-25	7.03769e-25	1.48835	5.33157e-34	1.50298e-33	1.55172	3.11429e-26	1.14304e-25	1.51141	1.93064e-37	5.30317e-37	1.56601
TXNIP	1.51801e-65	7.91125e-65	2.86534	6.17069e-103	2.6663e-102	3.8321	1.05612e-29	4.48732e-29	2.57454	7.1417e-58	2.72796e-57	3.72773	2.35534e-12	8.39796e-12	2.44221	1.07708e-20	3.0363e-20	2.67779	3.39934e-20	1.24766e-19	2.50216	1.64586e-14	4.52093e-14	2.28624
RPL12	2.83452e-65	1.47723e-64	1.60685	4.54955e-39	1.96582e-38	1.44794	1.0724e-45	4.55651e-45	1.61863	1.29401e-36	4.94282e-36	1.55025	2.4844e-29	8.85812e-29	1.57958	1.7431e-25	4.91383e-25	1.50126	1.91512e-27	7.02908e-27	1.54366	6.03361e-27	1.65734e-26	1.47959
AC104619.1	1.39158e-64	7.25232e-64	2.04037	3.98316e-55	1.72108e-54	1.97957	2.82017e-49	1.19826e-48	2.17728	1.19137e-43	4.55073e-43	2.13597	7.68039e-42	2.73844e-41	2.23651	5.41139e-46	1.52548e-45	2.22047	5.16085e-46	1.89419e-45	2.10341	2.49811e-45	6.86191e-45	2.02292
SLC40A1	1.55356e-64	8.09649e-64	-2.8971	4.02948e-13	1.7411e-12	-1.27631	1.09152e-26	4.63775e-26	-2.60027	0.000361917	0.00138244	-1.11086	1.20448e-06	4.29458e-06	-1.50951	0.299022	0.842948	1.0422	0.00598366	0.0219619	-1.16844	0.148431	0.407717	1.21119
RCN1	2.04523e-63	1.06589e-62	-2.86446	2.7981e-29	1.20903e-28	-1.62153	7.0581e-27	2.99891e-26	-2.21288	8.41122e-13	3.21288e-12	-1.47421	1.09007e-28	3.88663e-28	-2.96793	3.68488e-14	1.03877e-13	-1.64703	6.37099e-17	2.33835e-16	-1.86043	6.09386e-05	0.000167389	-1.22399
OAS1	3.97536e-63	2.07179e-62	-5.07972	4.54497e-37	1.96384e-36	-2.24913	9.38576e-46	3.9879e-45	-5.645	6.34315e-43	2.42293e-42	-4.71029	4.72047e-13	1.68308e-12	-17.2875	1.02618e-11	2.89283e-11	-6.47923	7.49386e-76	2.75048e-75	-21.2124	8.60496e-74	2.36365e-73	-22.7575
AL590139.1	4.86879e-63	2.53741e-62	2.47919	7.74558e-28	3.34679e-27	2.00697	7.42549e-36	3.15501e-35	2.24098	2.10309e-23	8.0333e-23	1.91997	1.34689e-09	4.80233e-09	1.78845	2.55826e-05	7.2118e-05	1.5513	1.84146e-21	6.75872e-21	2.08697	3.10997e-13	8.5426e-13	1.73342
HSP90AA2P	4.2494e-62	2.21461e-61	-2.30672	6.21334e-34	2.68472e-33	-1.65635	4.66266e-14	1.98111e-13	-1.92987	7.18808e-06	2.74567e-05	-1.37535	1.14423e-30	4.07977e-30	-2.46451	9.95832e-15	2.80727e-14	-1.74251	1.34976e-16	4.95404e-16	-2.08845	0.00126302	0.00346933	-1.30273
AL591846.1	4.94436e-62	2.57679e-61	-2.31227	1.68553e-09	7.28303e-09	-1.16798	4.24577e-25	1.80398e-24	-2.42172	0.00183537	0.00701065	-1.23949	5.96786e-29	2.12784e-28	-2.21462	0.00598409	0.0168693	-1.14318	7.34721e-30	2.69665e-29	-2.41907	0.00083742	0.00230026	-1.2476
AC113398.1	1.75337e-61	9.13781e-61	1.70233	4.41618e-36	1.90819e-35	1.52808	3.99547e-44	1.69763e-43	1.73408	6.35088e-30	2.42588e-29	1.59181	1.63122e-23	5.81613e-23	1.60585	1.15814e-19	3.26483e-19	1.52731	7.49441e-28	2.75068e-27	1.65508	6.68479e-31	1.83621e-30	1.60766
TNFSF13B	3.04485e-61	1.58685e-60	-5.15303	1.99614e-58	8.62513e-58	-4.17677	2.42616e-48	1.03085e-47	-2.79876	1.48054e-65	5.65532e-65	-3.01621	2.65002e-06	9.44864e-06	-2.80339	7.15743e-07	2.01769e-06	-3.93502	3.38976e-15	1.24414e-14	-5.777	1.29954e-16	3.56963e-16	-9.98529
RPS4XP16	1.20487e-60	6.27926e-60	-2.54926	1.2901e-12	5.5744e-12	-1.29001	2.98269e-27	1.26731e-26	-2.35008	0.000430361	0.00164387	-1.13692	7.25544e-29	2.58693e-28	-2.32777	0.000120832	0.000340628	-1.16907	1.88759e-25	6.92804e-25	-2.14557	0.000502909	0.00138141	-1.18117
SAP30	2.8779e-60	1.49984e-59	6.37953	3.21784e-07	1.3904e-06	2.80618	1.00372e-28	4.26471e-28	4.28825	0.000406361	0.0015522	2.1879	0.0565203	0.201523	1.82811	0.0286159	0.0806687	1.1408	0.266117	0.976732	1.33405	0.0544566	0.149584	1.11271
EGR3	3.02544e-60	1.57673e-59	34.2172	0.164139	0.709228	1.98616	3.30494e-36	1.40423e-35	26.8032	0.15004	0.573118	2.14957	2.82242e-35	1.00633e-34	23.5466	0.188213	0.530576	2.41876	4.48892e-24	1.64757e-23	22.0052	0.1464	0.402138	2.55624
PCDH9	3.77304e-60	1.96635e-59	-6.3034	2.18223e-35	9.4292e-35	-2.87859	0.0186566	0.0792697	-1.65687	0.175515	0.670424	1.16888	0.120151	0.4284	-1.14283	0.0354191	0.0998472	-1.13978	0.193229	0.709211	1.48699	0.232979	0.639957	1.64873
EPSTI1	4.24833e-60	2.21405e-59	-3.12593	1.32025e-60	5.70466e-60	-2.71456	5.20918e-47	2.21332e-46	-3.45929	9.2206e-48	3.52204e-47	-3.22477	7.94898e-30	2.83421e-29	-3.12368	1.017e-20	2.86695e-20	-2.18058	2.56264e-28	9.40566e-28	-2.55575	3.65568e-24	1.00416e-23	-2.51744
EEF1DP1	1.86026e-59	9.6949e-59	-2.50912	3.97169e-54	1.71613e-53	-2.132	6.22673e-21	2.64567e-20	-2.15988	1.06357e-21	4.06257e-21	-1.89953	4.89127e-27	1.74398e-26	-2.36672	6.58101e-19	1.8552e-18	-1.88883	1.4478e-20	5.31386e-20	-2.04148	5.60175e-14	1.53871e-13	-1.73785
HLA-B	4.81852e-59	2.51121e-58	-1.92943	3.80679e-40	1.64488e-39	-1.68402	4.27743e-36	1.81743e-35	-1.85006	2.59766e-27	9.92244e-27	-1.71469	1.12402e-65	4.00768e-65	-2.37716	1.98407e-52	5.59314e-52	-2.18446	4.02308e-137	1.47659e-136	-3.06682	5.48189e-89	1.50579e-88	-2.63669
NPM1P24	6.7833e-59	3.53518e-58	-2.51469	1.82453e-21	7.88362e-21	-1.48902	2.81037e-24	1.19409e-23	-2.44509	1.22116e-09	4.66454e-09	-1.5291	2.89764e-29	1.03315e-28	-2.50722	3.60985e-07	1.01762e-06	-1.29946	3.1259e-23	1.1473e-22	-2.36889	8.70986e-05	0.000239246	-1.43063
CACNB4	7.26166e-59	3.78448e-58	-3.72944	4.15361e-35	1.79473e-34	-1.90962	3.75593e-20	1.59585e-19	-4.01486	3.15858e-14	1.2065e-13	-2.00728	0.0599284	0.213675	-1.84196	0.232995	0.656817	1.15517	0.0663358	0.243473	-2.193	0.191142	0.525037	-1.41145
HIF3A	4.30771e-58	2.245e-57	12.5562	8.41932e-55	3.63791e-54	14.0837	1.2204e-07	5.18536e-07	5.30346	1.69436e-05	6.47203e-05	5.04595	0.00559506	0.0199492	4.49438	0.290675	0.819417	1.76339	0.112386	0.412492	2.06688	0.363919	0.999628	1.23318
PDZRN4	6.9878e-58	3.64175e-57	-5.82946	4.84392e-52	2.09301e-51	-4.06638	0.00694553	0.0295108	-1.65635	0.0281918	0.107686	-1.14913	0.00136105	0.00485282	-1.8347	0.0017838	0.00502856	-1.90033	0.249347	0.91518	1.04947	0.293683	0.806702	1.18557
EIF4A1P7	7.54134e-58	3.93023e-57	-2.58242	7.60531e-34	3.28618e-33	-1.76616	6.93758e-26	2.9477e-25	-2.46907	3.68855e-18	1.40894e-17	-1.93332	2.76717e-31	9.86636e-31	-2.56321	8.56354e-22	2.41408e-21	-1.91877	1.50546e-20	5.52549e-20	-2.06583	1.9233e-10	5.283e-10	-1.6068
RPS14	1.26917e-57	6.6144e-57	1.41382	2.04827e-37	8.85036e-37	1.32311	3.65273e-38	1.55201e-37	1.41176	3.16727e-28	1.20982e-27	1.34937	1.10427e-25	3.93726e-25	1.37361	2.53603e-26	7.14912e-26	1.36227	3.20819e-26	1.1775e-25	1.36991	2.7006e-24	7.41813e-24	1.32259
CYSLTR1	1.26917e-57	6.6144e-57	-3.51928	1.9351e-35	8.36137e-35	-1.83431	5.04216e-14	2.14236e-13	-1.64103	2.47391e-11	9.44972e-11	-1.42351	2.1039e-10	7.50145e-10	-2.28796	6.48274e-09	1.8275e-08	-1.80568	5.33562e-05	0.000195833	-2.78736	0.00062062	0.00170475	-2.11152
STAT2	1.37029e-57	7.14141e-57	-4.07528	8.38081e-37	3.62127e-36	-2.07174	2.0344e-51	8.64395e-51	-4.68225	3.58565e-28	1.36963e-27	-2.32425	2.19789e-19	7.83657e-19	-2.63705	3.79537e-15	1.06992e-14	-1.98798	1.83925e-32	6.7506e-32	-3.41197	2.827e-17	7.76534e-17	-2.07528
IMP3	1.11536e-56	5.81279e-56	-2.9769	2.94636e-18	1.2731e-17	-1.21755	2.82354e-23	1.19969e-22	-2.03855	0.000468246	0.00178859	-1.00613	5.78172e-38	2.06147e-37	-3.13477	5.87159e-09	1.65521e-08	-1.23971	3.44964e-20	1.26612e-19	-1.94915	0.0417661	0.114725	-1.01457
DTX3L	5.46454e-56	2.84789e-55	-2.90219	1.03195e-35	4.45896e-35	-1.91914	1.16625e-41	4.95528e-41	-3.03525	1.38375e-30	5.28559e-30	-2.20311	3.30938e-22	1.17996e-21	-3.06542	7.13225e-13	2.01059e-12	-1.86417	7.23906e-34	2.65696e-33	-3.15191	1.44967e-22	3.98202e-22	-2.20922
PARP9	1.04094e-55	5.42496e-55	-3.1981	4.34381e-43	1.87692e-42	-2.2245	4.43631e-59	1.88494e-58	-4.16725	2.96417e-48	1.13224e-47	-2.90341	1.30251e-34	4.64412e-34	-3.93841	2.66651e-29	7.51693e-29	-2.83795	5.58619e-64	2.0503e-63	-4.61436	6.15128e-45	1.68966e-44	-3.2511
RPS18P9	1.83803e-55	9.57903e-55	2.24891	3.27545e-65	1.41529e-64	2.51444	5.36796e-37	2.28078e-36	2.25023	7.41524e-48	2.83244e-47	2.57425	2.29746e-24	8.1916e-24	2.26742	2.09174e-40	5.89665e-40	2.61703	1.83684e-30	6.74175e-30	2.27674	2.77602e-42	7.62529e-42	2.58967
NFE2	9.40023e-55	4.89901e-54	-2.64816	1.0223e-25	4.41726e-25	-1.44381	4.03432e-30	1.71414e-29	-2.62602	4.17561e-07	1.59498e-06	-1.25883	1.3699e-38	4.88438e-38	-3.25248	1.96837e-07	5.54886e-07	-1.39417	2.10335e-34	7.71995e-34	-2.39559	1.72611e-09	4.74136e-09	-1.59162
MAL	1.0827e-54	5.6426e-54	13.6497	1.49933e-59	6.47846e-59	16.6112	1.27721e-06	5.42673e-06	7.05565	7.47079e-06	2.85366e-05	7.63944	0.0118983	0.0424233	7.83078	0.00177094	0.0049923	13.1432	0.106671	0.391517	2.63276	0.153038	0.420373	2.88444
AC026403.1	1.84704e-54	9.62603e-54	1.66973	4.13302e-55	1.78584e-54	1.70233	1.16204e-36	4.93737e-36	1.67756	1.10381e-41	4.21629e-41	1.74535	1.68153e-26	5.99551e-26	1.67131	4.00664e-32	1.12948e-31	1.71834	9.28654e-19	3.40844e-18	1.57993	2.78337e-32	7.64548e-32	1.66844
AC097658.1	6.09768e-54	3.17786e-53	1.7687	4.66204e-131	2.01442e-130	2.47285	8.10169e-40	3.44232e-39	1.85575	6.49633e-89	2.48144e-88	2.56869	3.88658e-23	1.38576e-22	1.72725	3.9732e-73	1.12005e-72	2.53817	5.0965e-22	1.87057e-21	1.73511	1.39108e-73	3.82107e-73	2.38903
AC004224.1	7.746e-54	4.03689e-53	-2.43594	1.29695e-29	5.60401e-29	-1.51258	6.19862e-27	2.63372e-26	-2.41296	1.79598e-14	6.86021e-14	-1.4551	2.82201e-27	1.00619e-26	-2.42421	6.53813e-12	1.84311e-11	-1.44285	1.51082e-28	5.54519e-28	-2.50363	1.39098e-09	3.8208e-09	-1.38349
ATP2B1-AS1	8.83619e-54	4.60505e-53	4.40416	2.44767e-12	1.05761e-11	2.60349	1.93524e-23	8.22262e-23	3.73677	2.62428e-08	1.00241e-07	2.52988	6.74645e-18	2.40545e-17	4.98088	5.07392e-13	1.43035e-12	3.7612	4.70217e-08	1.72584e-07	2.71711	0.000280554	0.000770639	2.10482
AC091429.1	1.63317e-53	8.51142e-53	-2.10382	0.000178324	0.000770519	-1.15964	1.51601e-20	6.44135e-20	-1.8807	0.0653203	0.249508	-1.05213	3.35428e-25	1.19597e-24	-1.95206	0.0924488	0.260615	-1.01907	4.69537e-36	1.72335e-35	-2.17312	0.0158087	0.0434242	-1.17612
EIF3LP2	2.8045e-53	1.46159e-52	-2.2398	2.25084e-26	9.72566e-26	-1.49368	5.76083e-17	2.44771e-16	-1.87556	1.80242e-09	6.88482e-09	-1.36965	3.77495e-27	1.34596e-26	-2.19113	1.89012e-09	5.32828e-09	-1.36795	5.87389e-17	2.1559e-16	-1.86645	3.01715e-07	8.28765e-07	-1.40079
HLA-A	2.85087e-53	1.48575e-52	-1.56534	4.96532e-35	2.14547e-34	-1.42828	1.82406e-33	7.75023e-33	-1.56269	9.51414e-30	3.63417e-29	-1.52563	3.40796e-60	1.21511e-59	-1.87608	3.96204e-54	1.11691e-53	-1.81522	1.8952e-115	6.95596e-115	-2.12074	9.81096e-102	2.69492e-101	-2.16611
ATP6V0E1	6.06359e-53	3.16009e-52	-2.12298	2.75156e-14	1.18892e-13	-1.16455	7.99923e-19	3.39878e-18	-1.77158	0.00170643	0.00651816	1.0436	2.59058e-19	9.23671e-19	-1.64148	0.0505692	0.142556	1.06438	0.000429518	0.00157646	-1.11949	0.360375	0.989894	1.13799
GBP4	6.19703e-53	3.22964e-52	-2.31122	5.66855e-25	2.44933e-24	-1.4171	5.55562e-28	2.36052e-27	-2.55511	3.98576e-18	1.52246e-17	-1.71344	7.67446e-08	2.73633e-07	-1.54659	1.25351e-06	3.53366e-06	-1.4764	2.91895e-27	1.07134e-26	-3.20866	1.20348e-27	3.30579e-27	-3.61336
MTND4P12	6.43027e-53	3.35119e-52	-2.4655	7.04746e-50	3.04514e-49	-2.04566	6.72904e-24	2.85909e-23	-2.4683	2.54671e-17	9.72782e-17	-1.93293	4.01085e-25	1.43007e-24	-2.44386	1.29694e-14	3.65611e-14	-1.83769	2.40962e-16	8.84405e-16	-2.05563	2.52005e-07	6.9222e-07	-1.60338
AC068993.1	1.28484e-52	6.69603e-52	-3.10834	1.3714e-37	5.92568e-37	-1.96803	4.95271e-29	2.10435e-28	-2.42073	4.25985e-24	1.62716e-23	-1.7744	3.26409e-21	1.16381e-20	-2.49492	4.68317e-16	1.32019e-15	-1.78839	2.09442e-09	7.68717e-09	-1.6448	7.29545e-07	2.00395e-06	-1.45978
RPSAP19	2.50389e-52	1.30492e-51	-1.86901	1.68851e-27	7.29591e-27	-1.53282	6.53678e-30	2.7774e-29	-1.85319	8.53164e-17	3.25888e-16	-1.55559	3.25238e-26	1.15964e-25	-1.82343	4.35955e-11	1.22897e-10	-1.41831	4.77833e-40	1.75379e-39	-1.80811	3.16098e-14	8.68273e-14	-1.46496
SOCS3	3.05585e-52	1.59258e-51	6.67018	0.00896615	0.0387419	1.05478	2.13753e-11	9.08212e-11	3.73838	8.58407e-05	0.00032789	-1.46948	7.5676e-26	2.69823e-25	22.0386	0.248235	0.69978	1.35552	1.06809e-19	3.9202e-19	11.5174	0.314603	0.864167	1.37646
FTH1P2	3.44199e-52	1.79382e-51	-2.30222	3.9625e-31	1.71216e-30	-1.73875	1.42486e-25	6.05407e-25	-2.18951	6.54464e-13	2.49989e-12	-1.66656	2.08025e-16	7.41712e-16	-2.40134	1.02078e-08	2.8776e-08	-1.92118	2.28715e-20	8.39454e-20	-2.34034	1.07904e-07	2.96395e-07	-1.75114
BTN3A2	7.80221e-52	4.06619e-51	-2.50634	6.75381e-31	2.91825e-30	-1.51716	5.01357e-27	2.13021e-26	-2.3863	6.49553e-14	2.48113e-13	-1.4985	4.36178e-40	1.55519e-39	-3.24003	5.25225e-22	1.48062e-21	-1.84203	2.48919e-46	9.13609e-46	-3.38382	2.30079e-27	6.31993e-27	-2.33021
PABPC1P4	3.34942e-51	1.74558e-50	-2.88742	5.18875e-36	2.24201e-35	-1.82778	7.63883e-50	3.24565e-49	-3.74994	3.92896e-29	1.50076e-28	-2.0865	4.42409e-22	1.57741e-21	-2.90644	1.93267e-14	5.44822e-14	-1.85098	6.30628e-32	2.3146e-31	-3.21455	4.05572e-21	1.11404e-20	-2.11468
PTAFR	5.87465e-51	3.06163e-50	-7.25642	8.7576e-29	3.78407e-28	-2.12261	2.47202e-27	1.05033e-26	-3.94248	7.76411e-14	2.9657e-13	-1.62532	3.16238e-24	1.12755e-23	-3.15004	1.2152e-11	3.42566e-11	-1.53323	8.31488e-18	3.05181e-17	-2.70723	5.86539e-06	1.61113e-05	-1.32108
HLA-H	1.55158e-50	8.0862e-50	-3.50012	2.72787e-46	1.17868e-45	-2.61106	3.68357e-34	1.56511e-33	-3.48257	4.04843e-25	1.5464e-24	-2.26286	6.63874e-25	2.36704e-24	-3.5364	1.18908e-22	3.35203e-22	-2.64452	4.52247e-48	1.65988e-47	-5.26092	1.52718e-39	4.19493e-39	-3.65326
AC067942.1	1.98331e-50	1.03362e-49	-1.78313	1.65337e-14	7.14406e-14	-1.33999	3.61021e-24	1.53394e-23	-1.701	2.75884e-06	1.05381e-05	-1.25375	8.46408e-21	3.01787e-20	-1.68547	2.23509e-05	6.30077e-05	-1.24511	5.71998e-41	2.09941e-40	-1.79842	3.09216e-06	8.49369e-06	-1.26753
RPS18	2.07346e-50	1.0806e-49	1.59261	9.09919e-73	3.93167e-72	1.7622	3.93249e-39	1.67087e-38	1.65195	1.14628e-59	4.37852e-59	1.87064	6.80061e-27	2.42476e-26	1.60941	3.90624e-48	1.10118e-47	1.86273	7.46651e-23	2.74044e-22	1.60854	1.11892e-52	3.07349e-52	1.81717
AL122020.1	3.83981e-50	2.00115e-49	-1.60947	3.80661e-48	1.6448e-47	-1.59159	2.91157e-30	1.23709e-29	-1.56336	4.50143e-27	1.71944e-26	-1.52887	1.28899e-24	4.59589e-24	-1.56846	1.74076e-20	4.90723e-20	-1.49866	1.54394e-45	5.66671e-45	-1.61457	1.94332e-31	5.33799e-31	-1.58449
EEF1B2	7.42495e-50	3.86958e-49	-1.64159	8.21736e-57	3.55064e-56	-1.71133	1.4296e-14	6.0742e-14	-1.39175	4.73971e-20	1.81045e-19	-1.4886	8.52855e-14	3.04086e-13	-1.40325	1.56752e-13	4.41887e-13	-1.40646	2.07991e-22	7.63391e-22	-1.39297	1.26292e-18	3.46903e-18	-1.4409
UBE2L6	8.68203e-50	4.52471e-49	-2.13695	1.20525e-28	5.20775e-28	-1.56074	2.49641e-16	1.0607e-15	-2.02154	3.53926e-11	1.35191e-10	-1.61335	4.36417e-17	1.55605e-16	-2.08824	1.55388e-07	4.38041e-07	-1.53951	1.86386e-14	6.84093e-14	-1.84042	2.14602e-06	5.89478e-06	-1.41217
HOPX	1.94388e-49	1.01307e-48	2.42918	3.1278e-47	1.35149e-46	2.46578	1.75906e-22	7.47404e-22	2.30151	1.17198e-28	4.47667e-28	2.74174	1.67327e-21	5.96604e-21	7.16251	1.93355e-07	5.45071e-07	4.24816	0.00014397	0.000528415	6.10157	0.00584936	0.0160673	5.93974
SPN	2.97368e-49	1.54976e-48	-2.00593	2.55206e-08	1.10272e-07	-1.04875	1.47483e-17	6.26639e-17	-1.83757	0.00198652	0.00758802	-1.04801	9.33228e-11	3.32743e-10	-1.52546	0.217177	0.612225	1.10511	7.83852e-11	2.87698e-10	-1.69459	0.057322	0.157455	-1.0678
STK17B	1.59062e-48	8.28966e-48	3.59058	0.224718	0.970987	1.48844	3.41728e-18	1.45197e-17	2.90599	0.00858309	0.0327853	1.14232	3.01204e-31	1.07394e-30	4.61728	0.245307	0.691526	1.30508	0.00934494	0.0342988	1.66822	9.85431e-13	2.70683e-12	-1.63376
RPL30	2.53471e-48	1.32099e-47	-1.37982	3.93851e-29	1.70179e-28	-1.28312	2.03682e-23	8.65424e-23	-1.30648	9.50761e-13	3.63168e-12	-1.21066	1.8152e-16	6.47211e-16	-1.29533	3.49098e-12	9.84113e-12	-1.2375	1.01915e-37	3.7406e-37	-1.34328	5.70447e-21	1.56693e-20	-1.26742
AL031733.2	2.55107e-48	1.32951e-47	4.0456	3.03403e-104	1.31098e-103	7.67035	5.80248e-16	2.46541e-15	3.33627	2.90475e-38	1.10954e-37	6.05491	3.34766e-07	1.19361e-06	3.66906	1.04774e-09	2.95361e-09	3.83714	5.41873e-05	0.000198884	4.09255	1.83252e-05	5.03364e-05	4.49165
HSPB1	3.01087e-48	1.56914e-47	-2.45051	6.8681e-19	2.96764e-18	-1.36942	5.83513e-19	2.47928e-18	-2.07385	9.7389e-17	3.72002e-16	-1.76269	4.79325e-23	1.70903e-22	-2.52658	1.32051e-16	3.72254e-16	-1.86993	8.739e-14	3.20748e-13	-1.5246	5.75924e-13	1.58197e-12	-1.59866
RPL14P1	3.23788e-48	1.68745e-47	-1.60927	1.10275e-46	4.76488e-46	-1.56505	1.32522e-34	5.63072e-34	-1.64598	7.46671e-27	2.8521e-26	-1.54736	2.86278e-33	1.02072e-32	-1.73687	4.39811e-20	1.23983e-19	-1.51844	7.72973e-61	2.83705e-60	-1.72618	5.2866e-24	1.45215e-23	-1.5048
RPL3	3.25279e-48	1.69522e-47	1.69868	3.62854e-123	1.56786e-122	2.3888	5.05166e-38	2.14639e-37	1.79336	3.82076e-95	1.45944e-94	2.5734	5.59818e-27	1.99603e-26	1.73865	3.33929e-76	9.41353e-76	2.4417	9.89755e-21	3.6327e-20	1.69059	4.25619e-78	1.16911e-77	2.36252
KLF4	7.5956e-48	3.95851e-47	5.41199	0.00268086	0.0115838	-1.04499	3.95084e-23	1.67867e-22	4.27275	0.000294248	0.00112395	-1.4556	8.36023e-11	2.98084e-10	5.99294	0.0775387	0.218583	-1.08771	1.41245e-11	5.18412e-11	6.06429	0.241956	0.664615	1.17617
AGPS	7.88896e-48	4.1114e-47	3.60259	4.39535e-32	1.89919e-31	3.57514	2.44545e-19	1.03904e-18	2.85309	4.75648e-09	1.81686e-08	2.4562	0.158625	0.565577	1.62234	0.296089	0.834681	1.3428	0.0153441	0.0563174	1.18699	0.0401357	0.110247	1.18436
HLA-F	1.64014e-47	8.54773e-47	-2.30467	4.06896e-48	1.75816e-47	-2.07451	9.78469e-25	4.15741e-24	-2.35283	1.14966e-25	4.39142e-25	-2.20375	1.06156e-38	3.78499e-38	-5.33849	1.74763e-40	4.92659e-40	-4.68096	2.48764e-51	9.13039e-51	-4.86027	9.1663e-51	2.51784e-50	-5.18218
TRIM69	1.65482e-47	8.62423e-47	-3.70407	2.81128e-44	1.21473e-43	-3.01045	4.19559e-54	1.78266e-53	-3.71901	8.31789e-59	3.17723e-58	-4.00589	4.49977e-36	1.60439e-35	-6.90596	8.26641e-31	2.33032e-30	-3.76136	3.22367e-49	1.18319e-48	-4.59257	1.79081e-47	4.91907e-47	-4.34208
OAS2	1.98406e-47	1.03401e-46	-3.45467	7.06883e-28	3.05437e-27	-1.83381	1.29286e-51	5.49324e-51	-4.22913	1.19194e-42	4.55292e-42	-2.85944	0.000163817	0.000584088	-6.88357	0.000420439	0.00118523	-4.97248	5.13608e-12	1.8851e-11	-8.11404	1.26537e-10	3.47578e-10	-6.10147
RPS4XP13	3.65149e-47	1.90301e-46	-2.08365	6.58557e-08	2.84556e-07	-1.22574	1.13768e-18	4.83388e-18	-1.93413	0.00383704	0.0146566	-1.14835	1.10329e-21	3.93377e-21	-1.90686	0.00567429	0.0159959	-1.14329	1.14137e-25	4.18919e-25	-1.96947	0.00629761	0.0172986	-1.19082
IFITM3	4.77283e-47	2.4874e-46	-2.56163	1.84493e-19	7.97177e-19	-1.6557	2.45147e-33	1.0416e-32	-3.26424	4.59773e-16	1.75622e-15	-2.23392	1.22669e-46	4.37378e-46	-3.48663	8.84241e-30	2.49269e-29	-2.59482	1.76381e-49	6.47374e-49	-3.50267	3.09418e-28	8.49923e-28	-2.72036
RPL6P27	2.72753e-46	1.42147e-45	1.44311	4.33753e-26	1.87421e-25	1.32015	5.42989e-39	2.3071e-38	1.49337	2.43376e-25	9.29638e-25	1.38862	5.34231e-12	1.9048e-11	1.30231	6.00461e-11	1.69271e-10	1.26881	3.71846e-12	1.36479e-11	1.32652	1.57144e-13	4.31649e-13	1.29378
AC010343.1	4.72175e-46	2.46078e-45	1.77488	3.6164e-15	1.56261e-14	1.40996	6.66225e-36	2.83072e-35	1.8266	1.50835e-17	5.76154e-17	1.51602	2.40875e-19	8.58839e-19	1.71533	1.22635e-12	3.45711e-12	1.52131	1.05502e-17	3.87225e-17	1.68573	1.24807e-10	3.42826e-10	1.42268
JUND	8.72154e-46	4.54531e-45	2.2323	1.03329e-22	4.46475e-22	-1.34974	4.72876e-27	2.0092e-26	2.18332	8.19139e-06	3.12891e-05	-1.22165	4.35986e-29	1.55451e-28	2.70239	0.00134331	0.00378681	-1.09794	1.06484e-26	3.9083e-26	2.3668	0.00286274	0.0078635	-1.11811
RPL12P19	2.59689e-45	1.35339e-44	-2.15603	7.34456e-18	3.17351e-17	-1.37862	7.27422e-18	3.09073e-17	-2.00937	9.79567e-05	0.000374171	-1.16623	8.49022e-25	3.02719e-24	-2.07675	0.000183843	0.000518257	-1.2264	2.30143e-18	8.44697e-18	-1.96458	0.00205621	0.00564808	-1.24432
KLF7	4.78238e-45	2.49238e-44	5.30848	6.8798e-06	2.97269e-05	2.76856	1.63567e-17	6.9498e-17	3.41803	0.0193477	0.0739036	1.83872	0.0555733	0.198147	2.25849	0.153195	0.431861	1.38098	0.109979	0.403657	1.68789	0.195054	0.535782	1.24155
AL450063.1	1.94903e-44	1.01575e-43	-2.30581	1.52522e-25	6.59034e-25	-1.52648	4.04712e-16	1.71957e-15	-1.7757	2.73911e-12	1.04627e-11	-1.38623	2.43766e-23	8.69149e-23	-2.19535	3.26012e-15	9.19035e-15	-1.51031	1.98164e-15	7.27323e-15	-1.73124	2.11566e-07	5.81139e-07	-1.32922
AL136454.1	2.36157e-44	1.23075e-43	-1.95313	1.37316e-28	5.93331e-28	-1.65049	6.32383e-21	2.68692e-20	-2.0448	1.83663e-12	7.01549e-12	-1.64767	2.0617e-19	7.35098e-19	-1.92895	1.19126e-14	3.35819e-14	-1.68486	1.09592e-26	4.02237e-26	-2.00905	4.09384e-12	1.12452e-11	-1.65445
PIK3IP1	2.92535e-44	1.52457e-43	4.11329	1.23512e-31	5.33683e-31	3.81322	1.39439e-14	5.92461e-14	3.00312	6.66687e-08	2.54658e-07	2.83514	2.62632e-07	9.36414e-07	3.05384	0.00155872	0.00439407	2.3354	1.46334e-08	5.37092e-08	3.15746	0.067096	0.184302	1.84895
ARF5	4.39457e-44	2.29027e-43	-2.28155	2.35186e-21	1.01622e-20	-1.3718	1.29096e-20	5.48515e-20	-1.94971	2.92409e-10	1.11693e-09	-1.35031	2.53335e-17	9.03265e-17	-1.97443	2.62017e-08	7.38632e-08	-1.2294	2.28715e-20	8.39454e-20	-1.86312	9.21168e-07	2.53031e-06	-1.2
NACA2	4.86938e-44	2.53772e-43	1.97669	8.45935e-51	3.6552e-50	2.11171	5.81383e-23	2.47023e-22	1.85016	2.37779e-35	9.08259e-35	2.14108	1.76525e-13	6.29398e-13	1.87698	1.14936e-25	3.24007e-25	2.12611	1.62745e-17	5.97325e-17	1.79363	8.49205e-30	2.33263e-29	1.99938
AC095059.2	7.60911e-44	3.96555e-43	-3.09282	4.14839e-27	1.79248e-26	-1.67512	4.30147e-30	1.82765e-29	-2.77086	5.90881e-14	2.25702e-13	-1.38039	1.43203e-24	5.10592e-24	-3.12131	6.95618e-15	1.96096e-14	-1.74734	4.1879e-25	1.53709e-24	-2.86794	5.97188e-11	1.64038e-10	-1.54786
GLUL	1.05744e-43	5.51093e-43	2.37091	2.13089e-39	9.20738e-39	2.38572	1.59773e-17	6.78859e-17	1.78154	1.97619e-20	7.54858e-20	1.93485	5.77374e-06	2.05863e-05	1.60066	2.15451e-06	6.07362e-06	1.70266	1.442e-07	5.29259e-07	1.46371	3.53904e-12	9.72118e-12	1.67241
PNMT	1.05806e-43	5.51417e-43	11.9136	1.52477e-22	6.58839e-22	9.1482	1.93034e-08	8.20178e-08	7.77805	8.52378e-08	3.25588e-07	7.95132	8.09912e-49	2.88774e-48	6.22318	1.15034e-33	3.24283e-33	4.57409	1.05019e-43	3.85452e-43	5.21182	5.2614e-35	1.44523e-34	4.68133
ALDH9A1	1.39056e-43	7.24704e-43	-2.70036	6.81497e-20	2.94468e-19	-1.34937	5.29351e-21	2.24915e-20	-1.91948	1.87933e-15	7.17857e-15	-1.42857	7.56268e-08	2.69648e-07	-2.36064	1.23134e-05	3.47117e-05	-1.56992	2.057e-13	7.5498e-13	-2.13272	1.43595e-06	3.94434e-06	-1.40681
AC131235.1	2.55223e-43	1.33012e-42	1.58961	6.49832e-59	2.80786e-58	1.73229	2.86522e-32	1.2174e-31	1.62549	1.054e-42	4.02603e-42	1.76327	1.18566e-27	4.22748e-27	1.71516	3.22813e-43	9.10015e-43	1.88785	5.16446e-34	1.89552e-33	1.74687	6.57811e-58	1.8069e-57	1.89908
AC093249.4	2.62008e-43	1.36548e-42	-2.08319	2.86179e-36	1.23655e-35	-1.72104	2.94521e-18	1.25139e-17	-2.06433	3.58998e-14	1.37129e-13	-1.68749	6.28884e-21	2.24229e-20	-2.01964	1.0132e-19	2.85623e-19	-1.85905	6.67398e-20	2.44955e-19	-2.15283	6.21207e-13	1.70636e-12	-1.81901
RPL6	4.16962e-43	2.17303e-42	-1.49251	4.39776e-23	1.90023e-22	-1.3304	8.99619e-25	3.82238e-24	-1.45543	1.91732e-10	7.3237e-10	-1.25822	5.98418e-35	2.13366e-34	-1.65522	7.68842e-15	2.16738e-14	-1.36678	2.2499e-57	8.25782e-57	-1.67662	4.09468e-20	1.12474e-19	-1.3633
ATRX	4.18238e-43	2.17968e-42	-1.94689	1.46304e-11	6.32165e-11	-1.16569	6.83236e-15	2.903e-14	-1.80677	4.88215e-05	0.000186486	-1.19614	6.58816e-18	2.34901e-17	-1.85369	2.52811e-05	7.1268e-05	-1.22257	8.14299e-12	2.98873e-11	-1.68372	0.000826271	0.00226964	-1.30669
JUNB	4.89763e-43	2.55244e-42	4.63256	2.29399e-21	9.91212e-21	-1.1531	2.08389e-16	8.85421e-16	3.14758	2.05475e-15	7.84864e-15	-1.46712	6.68989e-09	2.38528e-08	2.72237	1.46645e-09	4.13395e-09	-1.27387	2.0806e-05	7.63643e-05	2.73063	7.2608e-20	1.99443e-19	-1.62907
AC004130.1	5.17034e-43	2.69457e-42	-3.37184	3.13536e-33	1.35476e-32	-2.15002	1.08741e-14	4.62029e-14	-2.96401	2.67477e-16	1.0217e-15	-3.10681	1.62184e-09	5.78268e-09	-3.88074	1.96946e-10	5.55193e-10	-4.12199	0.0534648	0.196232	-1.3616	0.104103	0.285956	-1.15884
NAP1L1P1	7.46099e-43	3.88836e-42	-2.02702	9.98106e-50	4.31272e-49	-1.97447	9.02693e-17	3.83544e-16	-2.01134	9.37835e-19	3.5823e-18	-1.95361	1.51225e-13	5.39193e-13	-2.04357	1.4165e-14	3.99314e-14	-1.99467	8.07384e-16	2.96335e-15	-1.69771	6.8706e-18	1.88725e-17	-1.83598
PRDX1P1	1.62088e-42	8.44737e-42	-2.88302	2.73477e-18	1.18167e-17	-1.42213	3.88115e-11	1.64906e-10	-1.81812	0.000787918	0.00300965	-1.09543	4.35028e-10	1.55109e-09	-2.70346	0.000694918	0.00195899	-1.18914	6.07924e-11	2.23127e-10	-1.85141	0.0124141	0.0340997	-1.02997
HSP90AB3P	1.82637e-42	9.51826e-42	-2.12353	1.08719e-34	4.69764e-34	-1.91985	4.23698e-12	1.80025e-11	-1.81798	1.59247e-10	6.08285e-10	-1.69778	6.74645e-18	2.40545e-17	-1.90097	1.96941e-14	5.5518e-14	-1.77483	1.4168e-14	5.20008e-14	-1.67158	1.64089e-07	4.50727e-07	-1.55776
AC034207.1	3.41443e-42	1.77946e-41	-2.16385	8.31384e-23	3.59233e-22	-1.48838	1.12514e-23	4.7806e-23	-2.24827	1.91507e-12	7.31508e-12	-1.53005	6.18083e-24	2.20378e-23	-2.08848	1.1302e-09	3.18604e-09	-1.45106	1.6623e-25	6.10115e-25	-2.2467	1.02458e-08	2.81436e-08	-1.50547
DUSP2	5.2062e-42	2.71325e-41	9.15169	0.0072393	0.0312803	-1.15504	2.6466e-12	1.12451e-11	3.82949	0.0118648	0.0453205	-1.35035	0.184901	0.659265	1.71177	0.0593339	0.167263	-1.31717	0.23031	0.84531	1.37544	0.127844	0.351168	-1.18985
AC007688.1	5.51842e-42	2.87597e-41	-2.12921	4.60341e-34	1.98909e-33	-1.7518	1.93506e-15	8.22187e-15	-2.1704	4.25097e-13	1.62377e-12	-1.79653	1.90247e-18	6.78328e-18	-1.96343	5.56728e-13	1.56943e-12	-1.68151	2.40817e-22	8.83873e-22	-2.19757	1.50303e-13	4.12858e-13	-1.83073
STON2	6.37115e-42	3.32038e-41	-2.98264	2.21712e-13	9.57997e-13	-1.25166	2.10055e-19	8.92502e-19	-2.96765	0.000202759	0.000774491	-1.09264	7.47291e-22	2.66447e-21	-1.8576	7.6947e-08	2.16915e-07	-1.13718	1.63035e-19	5.98389e-19	-1.84175	1.85683e-08	5.10041e-08	-1.32836
IRF7	1.31944e-41	6.87637e-41	-3.63877	5.04667e-32	2.18062e-31	-2.48393	6.64297e-48	2.82252e-47	-4.32904	4.51704e-36	1.7254e-35	-2.85427	2.15807e-29	7.6946e-29	-3.88328	2.44367e-25	6.88875e-25	-2.75347	1.74637e-43	6.40969e-43	-4.57067	1.44985e-41	3.98251e-41	-5.01698
DUSP1	2.39548e-41	1.24842e-40	2.64495	3.1096e-19	1.34363e-18	2.21694	2.30911e-37	9.81116e-37	3.04938	7.36241e-14	2.81226e-13	2.10358	3.51269e-35	1.25245e-34	3.32013	1.42754e-11	4.02425e-11	1.87986	4.98387e-37	1.82923e-36	2.95975	0.0123918	0.0340384	1.33358
MCL1	2.84756e-41	1.48403e-40	3.29159	0.00400597	0.0173094	1.31732	3.33522e-13	1.4171e-12	2.54745	0.235102	0.898032	1.45408	4.70509e-10	1.6776e-09	2.35273	0.00641804	0.0180926	1.05235	0.12076	0.443226	1.58903	7.36906e-05	0.000202417	-1.02791
SAMD9L	2.97252e-41	1.54915e-40	-2.77291	5.95581e-26	2.57345e-25	-1.78768	3.21554e-32	1.36625e-31	-3.35014	8.54811e-29	3.26517e-28	-2.60016	3.80534e-25	1.35679e-24	-3.51303	7.10171e-22	2.00199e-21	-2.75919	1.1418e-43	4.19077e-43	-3.62594	6.85264e-42	1.88231e-41	-3.48861
RPL34P18	3.5167e-41	1.83276e-40	1.54563	0.00093569	0.00404302	1.11605	1.8358e-29	7.80012e-29	1.59939	3.35064e-05	0.000127986	1.2109	7.04066e-23	2.51035e-22	1.60282	0.00867901	0.0244663	1.1434	3.31893e-13	1.21815e-12	1.47743	0.255353	0.701415	1.07013
DUSP6	3.83203e-41	1.99709e-40	4.71759	0.0101604	0.0439019	1.90936	1.0094e-29	4.28884e-29	4.43169	0.00501135	0.0191421	2.02148	1.61376e-08	5.75385e-08	4.01715	0.188836	0.532332	-1.02779	0.00685867	0.0251734	1.80625	0.349164	0.9591	-1.02481
AL121871.1	4.34426e-41	2.26405e-40	1.58886	0.017605	0.0760697	1.09449	6.21488e-39	2.64063e-38	1.71706	0.00120279	0.00459437	1.15308	6.98893e-24	2.4919e-23	1.62385	0.0302688	0.0853283	1.10336	3.36077e-23	1.2335e-22	1.64531	0.0013812	0.00379395	1.15671
YWHAG	5.02325e-41	2.61791e-40	-2.08391	4.88332e-42	2.11004e-41	-1.88043	8.52756e-11	3.62327e-10	-1.69587	2.18278e-08	8.3377e-08	-1.36663	5.75537e-17	2.05208e-16	-1.90637	1.0654e-14	3.00337e-14	-1.70788	1.42436e-17	5.22783e-17	-1.96607	4.9036e-08	1.34694e-07	-1.37158
RPL7P9	5.24158e-41	2.73169e-40	-1.50735	7.45946e-20	3.22316e-19	-1.30905	4.14131e-28	1.7596e-27	-1.53093	1.45404e-11	5.55407e-11	-1.3009	2.70761e-25	9.65398e-25	-1.53953	4.90175e-08	1.38181e-07	-1.26556	3.84137e-57	1.4099e-56	-1.66264	5.39078e-14	1.48076e-13	-1.30334
RPL27A	7.29729e-41	3.80305e-40	1.38803	0.105909	0.457623	-1.01567	6.85245e-22	2.91153e-21	1.33874	0.210118	0.802599	1.0154	3.04439e-20	1.08548e-19	1.38601	0.0299486	0.0844258	1.07289	6.2019e-07	2.27629e-06	1.23475	0.323544	0.888726	1.04355
BANF1	8.21857e-41	4.28318e-40	-2.01277	1.20976e-23	5.22726e-23	-1.34833	6.36101e-15	2.70272e-14	-1.73853	3.49704e-08	1.33579e-07	-1.2481	5.57693e-22	1.98845e-21	-1.94138	3.4988e-10	9.86319e-10	-1.27805	5.56607e-17	2.04292e-16	-2.01024	0.000173908	0.000477697	-1.25233
HCP5	1.31069e-40	6.83075e-40	-2.9568	2.47791e-33	1.07068e-32	-2.21267	7.14445e-41	3.0356e-40	-3.50162	3.67875e-34	1.40519e-33	-2.4528	9.57448e-24	3.41378e-23	-4.70952	2.52387e-19	7.11483e-19	-2.89912	4.69704e-73	1.72396e-72	-8.22997	1.88583e-67	5.18008e-67	-7.04864
EEF1A1P5	1.42055e-40	7.40333e-40	-1.65986	0.0493355	0.213174	1.15926	9.66918e-13	4.10833e-12	-1.49899	0.000117158	0.000447516	1.3208	3.81988e-16	1.36198e-15	-1.59008	0.0347824	0.0980523	1.24192	1.02507e-20	3.76231e-20	-1.63347	0.00347949	0.00955762	1.24296
RPL10AP2	1.42055e-40	7.40333e-40	1.96443	3.20115e-17	1.38319e-16	1.70643	3.49056e-36	1.4831e-35	2.25013	4.88334e-24	1.86532e-23	1.95511	3.73074e-17	1.3302e-16	2.09978	7.19879e-12	2.02935e-11	1.82848	2.19657e-21	8.06208e-21	2.05495	7.03809e-17	1.93325e-16	1.77823
HSP90AB7P	1.63367e-40	8.51401e-40	-4.5317	1.73904e-30	7.51422e-30	-2.56423	3.08252e-39	1.30973e-38	-3.57502	9.91057e-28	3.7856e-27	-2.16379	1.74336e-20	6.21596e-20	-2.80931	2.14277e-16	6.0405e-16	-2.01035	1.27744e-27	4.68861e-27	-3.23561	1.81312e-16	4.98036e-16	-1.84184
RPS13	6.18668e-40	3.22424e-39	1.40682	9.19548e-18	3.97328e-17	1.25799	3.90792e-32	1.66043e-31	1.44751	1.74118e-16	6.65088e-16	1.30292	5.06162e-21	1.80472e-20	1.41215	1.61783e-15	4.56069e-15	1.32427	1.9976e-19	7.33179e-19	1.39097	6.48818e-17	1.7822e-16	1.29616
RPL24P7	6.96139e-40	3.62799e-39	-1.88373	1.243e-29	5.3709e-29	-1.48369	4.74429e-13	2.0158e-12	-1.733	1.43564e-13	5.4838e-13	-1.46835	6.05235e-14	2.15797e-13	-1.69616	8.53231e-12	2.40527e-11	-1.40208	5.4037e-13	1.98332e-12	-1.67996	1.56892e-07	4.30958e-07	-1.33179
H3F3BP1	9.42903e-40	4.91402e-39	-2.33353	7.24853e-42	3.13202e-41	-2.07904	2.29253e-14	9.74072e-14	-1.79408	4.25006e-16	1.62342e-15	-1.6373	1.93868e-27	6.91237e-27	-2.56987	8.84124e-25	2.49236e-24	-2.28456	7.22694e-28	2.65251e-27	-2.0883	6.0256e-24	1.65514e-23	-1.9628
CHST12	1.09376e-39	5.70023e-39	-1.9071	2.40068e-08	1.03731e-07	-1.00038	1.51039e-22	6.41747e-22	-2.25075	0.00160835	0.00614351	-1.08926	5.93708e-10	2.11687e-09	-1.49431	0.0272064	0.0766954	1.03379	5.46562e-10	2.00605e-09	-1.34765	9.62047e-05	0.000264259	-1.06713
FAM117A	1.1971e-39	6.2388e-39	-2.41595	8.3791e-07	3.62053e-06	-1.25676	2.93014e-33	1.24498e-32	-3.08341	4.18389e-06	1.59815e-05	-1.43709	8.82411e-32	3.14624e-31	-2.98758	1.48576e-06	4.1884e-06	-1.43504	5.93034e-27	2.17662e-26	-2.91815	2.71339e-10	7.45326e-10	-1.92405
TP53INP1	1.58977e-39	8.2852e-39	6.08223	4.58379e-29	1.98061e-28	6.27812	9.9254e-05	0.000421719	2.73932	0.000507584	0.00193885	2.84726	1.86631e-05	6.65432e-05	2.49059	0.0121757	0.0343236	2.27866	3.71206e-05	0.000136244	2.3749	0.0466836	0.128233	1.87736
HNRNPF	3.7676e-39	1.96351e-38	-1.73538	1.73835e-12	7.51126e-12	-1.12138	7.90865e-08	3.3603e-07	-1.54904	0.0298588	0.114053	-1.08106	3.6207e-31	1.29096e-30	-2.17633	3.3362e-05	9.40481e-05	-1.15934	1.91222e-10	7.01845e-10	-1.64932	0.334776	0.919579	1.04057
MMP7	3.85141e-39	2.00719e-38	11.7369	0.0218251	0.0943041	2.73379	1.21103e-12	5.14553e-12	9.99185	0.0420261	0.160529	2.81076	0.16858	0.601073	2.06843	0.332545	0.937451	1.16292	0.181447	0.665966	1.58017	0.362915	0.996872	1.01503
MLEC	1.1943e-38	6.22419e-38	-2.15879	2.72293e-20	1.17655e-19	-1.44153	1.46683e-08	6.23239e-08	-1.4482	0.00360288	0.0137621	-1.0861	1.01144e-22	3.60628e-22	-2.01207	7.82585e-12	2.20612e-11	-1.42324	1.57228e-07	5.77074e-07	-1.40561	0.0546408	0.15009	-1.03512
CCDC47	1.6059e-38	8.36928e-38	-1.93993	4.47689e-29	1.93442e-28	-1.50417	7.99325e-15	3.39624e-14	-1.53096	1.43552e-09	5.48335e-09	-1.14914	4.85308e-10	1.73036e-09	-1.32187	1.29258e-05	3.64381e-05	-1.07149	1.46943e-11	5.39327e-11	-1.51572	3.08092e-06	8.46282e-06	-1.17768
NACA3P	1.91612e-38	9.98601e-38	2.26797	1.68468e-39	7.27935e-39	2.38604	2.18182e-28	9.27029e-28	2.26786	7.43483e-34	2.83992e-33	2.50692	2.36398e-15	8.42877e-15	2.16273	1.5267e-22	4.30379e-22	2.38373	2.62591e-19	9.63789e-19	2.2292	6.57267e-24	1.80541e-23	2.33566
IQGAP2	2.72145e-38	1.41831e-37	-1.98257	1.01441e-06	4.38318e-06	-1.16718	4.25869e-09	1.80947e-08	-1.66704	0.0333868	0.12753	-1.08569	5.08619e-29	1.81348e-28	-2.18906	4.0111e-12	1.13074e-11	-1.57646	1.32062e-13	4.84709e-13	-1.56912	1.45089e-08	3.98536e-08	-1.45502
GAPT	8.46604e-38	4.41215e-37	-2.31768	1.08633e-26	4.69393e-26	-1.65549	4.24366e-23	1.80308e-22	-1.98103	6.9048e-17	2.63747e-16	-1.57567	5.50048e-33	1.9612e-32	-2.8561	7.02174e-33	1.97944e-32	-2.54195	7.01125e-10	2.57334e-09	-2.72983	1.79807e-06	4.93903e-06	-1.95759
PRKG2	9.78618e-38	5.10015e-37	-2.59109	3.34834e-21	1.44679e-20	-1.47993	1.39094e-13	5.90996e-13	-3.18252	3.01062e-05	0.000114998	-1.4387	1.87605e-33	6.68904e-33	-3.77851	1.16362e-23	3.28027e-23	-2.07752	0.117671	0.431888	-1.07854	0.218469	0.6001	1.48371
HLA-DMB	1.09649e-37	5.71444e-37	-1.96919	1.81774e-18	7.85427e-18	-1.27411	1.86637e-15	7.93001e-15	-1.75327	1.96508e-09	7.50612e-09	-1.27224	1.75001e-07	6.23967e-07	-2.29466	9.37381e-05	0.000264249	-1.46168	3.7372e-08	1.37167e-07	-3.63946	1.26152e-05	3.46519e-05	-2.37426
RPL7A	1.13769e-37	5.92919e-37	1.60262	9.44104e-113	4.07938e-112	2.32723	9.16632e-29	3.89467e-28	1.65745	5.57032e-85	2.12773e-84	2.42262	2.95871e-18	1.05493e-17	1.61688	5.0306e-71	1.41814e-70	2.42306	6.17404e-22	2.26606e-21	1.6515	3.58823e-81	9.85631e-81	2.41689
LAG3	1.25548e-37	6.54302e-37	-2.16973	2.60501e-24	1.1256e-23	-1.41763	6.67963e-14	2.8381e-13	-2.43523	1.6907e-09	6.45804e-09	-1.64625	0.103025	0.367336	-1.6683	0.172959	0.487575	-1.38696	0.243917	0.895251	1.21154	0.337782	0.927835	1.15857
GBP1	2.03597e-37	1.06106e-36	-2.50367	3.0047e-41	1.2983e-40	-2.44129	5.01941e-37	2.13269e-36	-2.92351	7.27264e-57	2.77797e-56	-3.71522	0.0150961	0.053825	-2.99938	0.0265509	0.0748475	-2.55423	5.46459e-33	2.00567e-32	-7.79994	1.76461e-30	4.8471e-30	-7.70957
RPL7AP30	2.26006e-37	1.17785e-36	1.71899	9.70558e-52	4.19369e-51	1.98534	8.924e-28	3.79171e-27	1.83409	1.07402e-39	4.10251e-39	2.096	6.61012e-21	2.35684e-20	1.86318	5.98416e-37	1.68695e-36	2.21429	2.15636e-19	7.9145e-19	1.83151	5.09651e-41	1.39993e-40	2.1573
LUC7L3	4.56136e-37	2.37719e-36	-1.55058	4.73969e-06	2.04798e-05	1.65295	4.18939e-15	1.78003e-14	-1.63108	0.021296	0.0813454	1.34353	1.37412e-11	4.89943e-11	-1.27108	0.0164845	0.0464703	1.44224	3.45609e-07	1.26849e-06	-1.34987	0.197317	0.542	1.12467
ZKSCAN1	7.44286e-37	3.87891e-36	-1.99147	1.0577e-07	4.57022e-07	-1.02867	7.32047e-20	3.11039e-19	-2.06015	1.58965e-06	6.07209e-06	-1.18948	2.37199e-14	8.45734e-14	-1.69593	2.50433e-06	7.05975e-06	-1.19785	3.00077e-11	1.10137e-10	-1.55511	9.69418e-05	0.000266284	-1.14857
FABP5P7	9.5421e-37	4.97295e-36	-2.75258	1.58328e-27	6.8412e-27	-1.85533	2.78624e-19	1.18384e-18	-1.93065	8.91871e-12	3.40673e-11	-1.31921	2.23789e-19	7.97919e-19	-2.38426	1.14018e-12	3.2142e-12	-1.76115	2.04818e-19	7.51746e-19	-1.94558	7.9919e-05	0.000219525	-1.14149
GPR27	1.4654e-36	7.63706e-36	-3.80868	1.22245e-31	5.28209e-31	-2.70617	2.50627e-20	1.06489e-19	-2.45921	3.03407e-15	1.15894e-14	-1.63521	2.91549e-13	1.03952e-12	-2.96885	2.72544e-15	7.68308e-15	-4.25789	3.85693e-09	1.41561e-08	-3.93233	4.83719e-07	1.3287e-06	-2.8999
RNF24	1.55208e-36	8.0888e-36	-2.17623	1.46966e-19	6.35028e-19	-1.43585	4.6022e-20	1.95542e-19	-2.17827	2.88661e-07	1.10262e-06	-1.32712	2.51666e-20	8.97317e-20	-2.03366	4.98922e-08	1.40647e-07	-1.28033	1.31473e-18	4.82547e-18	-2.0052	3.79967e-09	1.04371e-08	-1.40032
TOP1	1.64994e-36	8.59882e-36	-1.89563	5.66248e-18	2.4467e-17	-1.24993	2.04852e-17	8.70395e-17	-1.74585	7.7515e-11	2.96088e-10	-1.37361	6.98092e-21	2.48905e-20	-2.02606	0.000133939	0.000377576	-1.16343	2.88667e-11	1.0595e-10	-1.70375	0.00032646	0.000896734	-1.38389
TMEM98	2.10878e-36	1.09901e-35	-2.14045	7.47928e-22	3.23173e-21	-1.40105	3.69481e-05	0.000156989	-1.52362	6.32775e-05	0.000241705	-1.23591	1.2226e-15	4.35917e-15	-2.12265	1.00144e-18	2.82308e-18	-2.49509	1.94991e-06	7.15678e-06	-2.02947	0.00208231	0.00571979	-1.30204
RPL29P11	2.24666e-36	1.17087e-35	-1.47988	3.51425e-59	1.51847e-58	-1.63533	1.71472e-20	7.28566e-20	-1.42156	1.13566e-29	4.33794e-29	-1.53429	8.17879e-16	2.91615e-15	-1.40106	8.66945e-24	2.44393e-23	-1.51623	5.79691e-25	2.12764e-24	-1.39544	2.17067e-31	5.9625e-31	-1.5417
RPL12P13	2.36961e-36	1.23494e-35	-2.16394	5.22431e-38	2.25738e-37	-2.03872	9.87467e-20	4.19564e-19	-1.98248	3.4908e-19	1.3334e-18	-1.66098	2.29074e-11	8.16765e-11	-1.80275	5.54553e-10	1.5633e-09	-1.48962	4.57442e-26	1.67895e-25	-2.22313	8.02674e-19	2.20482e-18	-1.86748
RIMS1	2.93094e-36	1.52748e-35	-3.17417	8.84748e-23	3.82291e-22	-1.78992	1.06051e-18	4.50598e-18	-2.83412	4.99915e-14	1.90955e-13	-2.00771	2.21881e-08	7.91115e-08	-3.08964	2.29205e-07	6.46134e-07	-2.26135	0.0829046	0.304285	-1.67928	0.223168	0.613009	-1.29156
SET	3.1253e-36	1.62878e-35	-1.79203	5.49455e-15	2.37414e-14	-1.33384	3.47813e-13	1.47782e-12	-1.61615	2.45322e-05	9.37069e-05	-1.26556	1.82346e-13	6.50156e-13	-1.56168	2.12928e-06	6.00249e-06	-1.26221	6.45869e-13	2.37054e-12	-1.56313	0.00208868	0.00573728	-1.19595
HHEX	4.59951e-36	2.39707e-35	-2.34704	3.97187e-11	1.71621e-10	-1.16471	5.88803e-14	2.50176e-13	-1.74479	1.44322e-05	5.51274e-05	-1.10978	4.58614e-21	1.63519e-20	-2.53258	2.77588e-06	7.82526e-06	-1.19408	2.3469e-27	8.61386e-27	-1.96847	8.51323e-13	2.33845e-12	-1.47969
IFIH1	4.88776e-36	2.5473e-35	-2.61264	1.40671e-24	6.07824e-24	-1.63022	4.38942e-37	1.86501e-36	-3.38378	7.37053e-26	2.81536e-25	-2.17177	9.54054e-16	3.40168e-15	-3.37542	1.14422e-12	3.22557e-12	-2.35732	1.40473e-27	5.1558e-27	-3.58869	8.03342e-25	2.20666e-24	-3.10473
HNRNPA1P54	5.07005e-36	2.6423e-35	-2.18725	1.30861e-32	5.6544e-32	-1.81889	9.99107e-22	4.24509e-21	-2.18587	5.78292e-21	2.20893e-20	-1.9404	5.70316e-23	2.03346e-22	-2.22503	1.42246e-12	4.00995e-12	-1.55938	3.2509e-21	1.19318e-20	-2.12844	1.12812e-14	3.09878e-14	-1.93211
AC097523.1	5.12807e-36	2.67254e-35	1.38623	5.20316e-21	2.24824e-20	1.28896	5.55398e-22	2.35982e-21	1.36081	2.18603e-15	8.3501e-15	1.29752	6.84482e-17	2.44052e-16	1.37705	2.32187e-16	6.54539e-16	1.35584	1.59427e-11	5.85147e-11	1.30756	2.84708e-08	7.82048e-08	1.23721
RAD23B	6.72034e-36	3.50236e-35	-1.86724	5.02156e-25	2.16977e-24	-1.36642	5.76373e-08	2.44895e-07	-1.36282	1.18121e-06	4.51195e-06	-1.15927	2.08845e-16	7.44636e-16	-1.66365	3.71281e-08	1.04665e-07	-1.16675	5.98015e-09	2.1949e-08	-1.44712	0.00816881	0.0224384	-1.13078
GPX1P2	8.91218e-36	4.64466e-35	-1.96489	2.33655e-30	1.0096e-29	-1.60595	3.07874e-27	1.30812e-26	-2.38144	2.19978e-24	8.40264e-24	-1.99397	6.28469e-26	2.24081e-25	-2.46837	6.76013e-21	1.90569e-20	-2.20483	1.72926e-21	6.34692e-21	-2.10529	3.91646e-13	1.07579e-12	-1.88255
PSAP	1.1709e-35	6.10224e-35	-1.92909	1.57486e-19	6.80484e-19	-1.29834	1.30177e-17	5.53109e-17	-1.85718	4.45695e-13	1.70244e-12	-1.45721	1.84423e-10	6.5756e-10	-1.42847	1.54891e-07	4.3664e-07	-1.25325	3.53663e-10	1.29805e-09	-1.45337	1.97789e-06	5.43295e-06	-1.36332
AL355472.2	1.78715e-35	9.31388e-35	-1.5574	2.37292e-81	1.02531e-80	-1.92759	3.51078e-18	1.49169e-17	-1.47824	1.49251e-43	5.70104e-43	-1.86769	9.77485e-23	3.48522e-22	-1.58755	7.60578e-39	2.14409e-38	-1.89617	1.35459e-33	4.97175e-33	-1.56012	1.15381e-48	3.16934e-48	-1.86537
RAB27B	2.84894e-35	1.48475e-34	-4.26023	4.8136e-34	2.07991e-33	-3.63966	3.99982e-07	1.69948e-06	-1.9331	2.16191e-10	8.25798e-10	-2.58079	4.54092e-06	1.61907e-05	-3.48328	6.49515e-06	1.831e-05	-3.0361	0.00133478	0.00489906	-1.05535	1.77425e-05	4.8736e-05	-1.35385
KPNB1	3.19045e-35	1.66273e-34	-1.66171	5.57922e-13	2.41073e-12	-1.16279	1.7107e-06	7.26859e-06	-1.40361	0.000248418	0.000948898	-1.13119	6.32832e-17	2.25636e-16	-1.68171	8.02148e-09	2.26127e-08	-1.25825	6.30602e-06	2.3145e-05	-1.40246	0.160025	0.439563	-1.00029
CFH	3.19277e-35	1.66394e-34	-2.97827	2.3563e-10	1.01813e-09	-1.18611	2.51482e-10	1.06852e-09	-3.07925	8.44957e-05	0.000322753	-1.24808	3.18399e-05	0.000113525	-1.32519	0.313422	0.883543	1.43264	1.8696e-10	6.86202e-10	-1.33985	5.26773e-08	1.44696e-07	-1.22277
RPS13P2	3.55373e-35	1.85206e-34	-1.40427	3.59467e-41	1.55322e-40	-1.4418	6.74655e-21	2.86653e-20	-1.37058	1.00615e-23	3.84324e-23	-1.39829	3.7949e-19	1.35307e-18	-1.4145	1.9051e-17	5.3705e-17	-1.38522	1.56476e-48	5.74314e-48	-1.46251	2.27913e-24	6.26043e-24	-1.42134
IFI44	3.94585e-35	2.05641e-34	-2.52676	2.13604e-30	9.22963e-30	-1.97223	3.78001e-44	1.60608e-43	-3.48128	5.3583e-40	2.04674e-39	-2.73625	1.16102e-28	4.13962e-28	-3.23207	1.98771e-26	5.60339e-26	-2.54516	1.52643e-50	5.60247e-50	-3.30972	1.60391e-43	4.40569e-43	-2.85336
TLN1	4.06652e-35	2.1193e-34	-1.7364	6.64654e-12	2.87191e-11	-1.18307	2.95335e-11	1.25484e-10	-1.42223	0.00013805	0.000527316	-1.06505	2.86956e-07	1.02314e-06	-1.35971	0.00208452	0.0058763	-1.24731	0.156	0.572567	1.01931	0.233259	0.640727	-1.1483
RPS2P48	4.08208e-35	2.12741e-34	1.84656	9.69396e-31	4.18867e-30	1.80064	6.71142e-30	2.85161e-29	1.95971	3.70901e-25	1.41675e-24	1.91264	2.13993e-24	7.62991e-24	1.99062	5.51084e-22	1.55352e-21	1.9235	5.22433e-23	1.91749e-22	1.90644	1.4428e-22	3.96314e-22	1.85444
PRDX1	4.91108e-35	2.55945e-34	-2.04417	2.70278e-15	1.16785e-14	-1.25932	1.59674e-06	6.78436e-06	-1.27087	5.3357e-06	2.03811e-05	-1.12311	1.04183e-13	3.71465e-13	-2.00373	3.49356e-05	9.8484e-05	-1.1917	1.37835e-12	5.05896e-12	-1.60967	0.000126432	0.00034729	-1.0789
LYPLA1	1.19925e-34	6.25001e-34	-1.72485	1.11117e-11	4.80128e-11	-1.07149	5.72984e-06	2.43454e-05	-1.31447	0.000286769	0.00109539	-1.02337	7.43027e-06	2.64926e-05	-1.17188	0.0254313	0.0716913	1.10323	2.77253e-05	0.00010176	-1.31427	0.254261	0.698416	1.04365
PARP1	1.2829e-34	6.68593e-34	-1.76413	5.75392e-11	2.48621e-10	-1.13632	0.000240611	0.00102233	-1.28016	0.218446	0.834409	1.10884	2.78469e-10	9.9288e-10	-1.35637	0.001416	0.00399174	-1.01085	0.000147786	0.000542421	-1.13779	0.211305	0.580421	1.18105
RPS18P12	1.30685e-34	6.81076e-34	-1.88033	2.26109e-13	9.76996e-13	-1.42665	1.14134e-14	4.84942e-14	-1.79348	1.26476e-05	4.83107e-05	-1.31943	4.05732e-18	1.44664e-17	-1.78146	1.56646e-05	4.41589e-05	-1.3168	1.32659e-21	4.86901e-21	-1.84437	1.29871e-05	3.56735e-05	-1.39119
RPL41P2	1.38179e-34	7.2013e-34	-1.38415	5.62275e-177	2.42954e-176	-2.15129	5.56209e-23	2.36327e-22	-1.38593	1.6849e-130	6.4359e-130	-2.23599	1.27064e-21	4.53045e-21	-1.42606	9.69721e-96	2.73366e-95	-2.13372	5.84163e-29	2.14406e-28	-1.39043	5.12362e-118	1.40738e-117	-2.11548
AL592293.2	2.31206e-34	1.20495e-33	-1.76232	1.36072e-25	5.87953e-25	-1.34853	0.000104767	0.000445144	-1.16059	1.51273e-06	5.77827e-06	-1.15647	4.47263e-10	1.59472e-09	-1.4584	6.44516e-09	1.8169e-08	-1.28083	1.81556e-05	6.66365e-05	-1.23563	0.000142591	0.000391674	-1.20172
ZNF462	2.70222e-34	1.40829e-33	-4.18983	4.33238e-21	1.87198e-20	-1.97633	9.84514e-31	4.18309e-30	-5.53891	6.02592e-23	2.30175e-22	-2.68538	3.82381e-08	1.36338e-07	-4.41183	3.86678e-05	0.000109005	-1.80132	3.03171e-24	1.11273e-23	-3.59146	2.51843e-15	6.91774e-15	-2.21554
EEF1A1P13	4.29092e-34	2.23625e-33	-1.68165	0.00167591	0.00724145	1.03508	1.04701e-08	4.44864e-08	-1.50673	0.256193	0.978595	1.10425	1.32866e-13	4.73735e-13	-1.47904	0.280056	0.789482	1.14794	1.13153e-11	4.15306e-11	-1.48092	0.144637	0.397296	1.15648
TP53	6.39738e-34	3.33405e-33	-2.45458	3.39729e-18	1.46794e-17	-1.40132	2.31359e-19	9.83021e-19	-1.8709	5.78684e-09	2.21043e-08	-1.2009	1.92884e-16	6.87728e-16	-2.25581	0.000153622	0.000433065	-1.09315	6.8372e-24	2.50946e-23	-1.96315	7.4549e-07	2.04775e-06	-1.26008
GCSAML	6.84191e-34	3.56572e-33	-2.59501	2.29399e-21	9.91212e-21	-1.60359	2.15957e-16	9.17575e-16	-2.80206	2.59993e-09	9.93111e-09	-1.67465	6.04798e-17	2.15641e-16	-2.14278	6.26562e-08	1.76629e-07	-1.31477	1.44207e-08	5.29284e-08	-1.30756	2.02642e-08	5.56626e-08	-1.57852
IFIT3	7.01079e-34	3.65373e-33	-4.86548	1.83043e-22	7.90913e-22	-2.53036	2.16535e-37	9.20032e-37	-6.14273	4.30361e-32	1.64387e-31	-4.42713	3.59011e-27	1.28005e-26	-6.41912	4.22364e-10	1.19065e-09	-1.95128	6.29299e-84	2.30972e-83	-5.3427	1.36584e-55	3.75175e-55	-3.48441
EIF3LP3	7.18029e-34	3.74207e-33	-2.74169	1.47989e-22	6.39446e-22	-1.71607	5.84973e-20	2.48549e-19	-2.14821	4.08069e-15	1.55872e-14	-1.51024	3.3982e-13	1.21163e-12	-2.50605	1.70655e-09	4.8108e-09	-1.7896	4.36596e-21	1.60244e-20	-2.169	2.43918e-13	6.70005e-13	-1.56851
SETP14	8.38681e-34	4.37086e-33	-2.02238	1.16401e-36	5.02957e-36	-1.85955	2.36163e-14	1.00343e-13	-1.6616	2.07334e-18	7.91965e-18	-1.7001	2.35937e-11	8.41235e-11	-1.45241	7.23627e-16	2.03992e-15	-1.60226	7.44013e-09	2.73076e-08	-1.39753	1.08857e-09	2.99013e-09	-1.55078
TM9SF2	8.66971e-34	4.51829e-33	-2.21005	3.82603e-20	1.65319e-19	-1.4316	1.18417e-12	5.03139e-12	-1.48236	6.43088e-08	2.45644e-07	-1.14033	3.20057e-14	1.14116e-13	-1.8103	6.1122e-09	1.72304e-08	-1.41061	3.53158e-13	1.2962e-12	-1.48052	3.17217e-07	8.71345e-07	-1.20051
NCOR1	9.04484e-34	4.71379e-33	-1.5938	5.51603e-11	2.38342e-10	-1.02944	8.43456e-08	3.58375e-07	-1.44275	0.00182656	0.00697702	-1.03601	3.81528e-16	1.36034e-15	-1.56691	4.96659e-05	0.000140009	-1.16167	1.9425e-05	7.12958e-05	-1.25727	0.098758	0.271273	1.02514
RPS6	1.1167e-33	5.81978e-33	1.35498	5.77462e-29	2.49516e-28	1.33256	2.19606e-27	9.3308e-27	1.39208	9.78629e-29	3.73812e-28	1.40739	4.13841e-18	1.47555e-17	1.36839	5.90516e-23	1.66468e-22	1.40865	2.40885e-08	8.84122e-08	1.27824	6.78251e-21	1.86305e-20	1.33669
TRIM22	1.16863e-33	6.09042e-33	-1.99407	3.91719e-19	1.69258e-18	-1.34047	1.85079e-29	7.86381e-29	-2.28442	3.93542e-18	1.50324e-17	-1.58674	0.0165402	0.058974	-1.3722	0.0528515	0.148989	-1.18281	2.26579e-14	8.31613e-14	-3.81293	2.58468e-13	7.09972e-13	-3.38997
PSMB9	1.17552e-33	6.12632e-33	-1.72761	1.11688e-23	4.82591e-23	-1.40701	7.40899e-10	3.148e-09	-1.70744	4.28599e-13	1.63714e-12	-1.70355	1.88934e-20	6.73643e-20	-1.78426	3.81859e-15	1.07647e-14	-1.34085	5.63037e-25	2.06652e-24	-1.82557	2.23723e-14	6.14533e-14	-1.30033
RPSA	1.41653e-33	7.38234e-33	1.7409	1.11129e-53	4.80179e-53	2.0059	3.84886e-21	1.63534e-20	1.71289	3.4436e-33	1.31537e-32	1.99182	5.67141e-15	2.02214e-14	1.71059	1.4987e-30	4.22485e-30	2.10697	4.91673e-12	1.80459e-11	1.60065	7.10282e-32	1.95103e-31	1.97672
HLF	1.41653e-33	7.38234e-33	-2.65779	3.9739e-13	1.71708e-12	-1.31428	0.0180622	0.0767445	-1.31764	0.0490973	0.18754	-1.10574	0.225203	0.802961	1.49239	0.347639	0.980002	1.09797	0.254574	0.934366	1.13545	0.331184	0.909711	1.21071
AL358472.1	1.74524e-33	9.09544e-33	-1.83874	6.23561e-46	2.69435e-45	-1.91028	9.01782e-14	3.83157e-13	-1.69158	3.75298e-25	1.43355e-24	-1.9105	1.59941e-19	5.7027e-19	-1.94606	1.0891e-20	3.07019e-20	-1.89211	1.63348e-25	5.99538e-25	-2.11144	1.89645e-22	5.20925e-22	-2.09422
RPL12P6	1.84213e-33	9.60042e-33	-1.97452	1.04041e-39	4.4955e-39	-1.93627	5.54645e-13	2.35662e-12	-1.9365	2.23352e-13	8.53152e-13	-1.75267	5.32044e-13	1.897e-12	-1.73363	2.32618e-12	6.55754e-12	-1.72393	2.56489e-16	9.41391e-16	-1.99359	2.11068e-11	5.79771e-11	-1.80844
LRRC58	3.09357e-33	1.61224e-32	-1.91594	4.85682e-17	2.09859e-16	-1.25122	6.39304e-13	2.71633e-12	-1.57373	8.39851e-08	3.20803e-07	-1.11028	2.13963e-05	7.62885e-05	-1.18581	0.0106276	0.0299595	1.0052	5.38791e-15	1.97753e-14	-1.67233	0.000197498	0.000542497	-1.05984
HLTF	4.85919e-33	2.53241e-32	-2.2986	1.27118e-13	5.49265e-13	-1.26778	3.20672e-14	1.3625e-13	-1.70919	1.88806e-06	7.21192e-06	-1.06113	3.2922e-24	1.17383e-23	-2.0114	6.14121e-09	1.73122e-08	-1.23787	1.18431e-12	4.34677e-12	-1.67513	0.00420002	0.0115368	-1.17538
AL049830.1	7.82178e-33	4.07638e-32	-1.90061	3.16318e-24	1.36678e-23	-1.4159	7.1223e-16	3.02619e-15	-1.85479	7.81158e-15	2.98383e-14	-1.55688	1.3596e-21	4.84766e-21	-1.83872	7.56287e-14	2.13199e-13	-1.39359	2.08316e-22	7.64585e-22	-2.08836	1.80958e-09	4.97065e-09	-1.46506
DUSP3	8.04254e-33	4.19144e-32	-1.87712	4.92505e-27	2.12807e-26	-1.44786	8.89763e-33	3.78051e-32	-2.79563	5.99366e-16	2.28943e-15	-1.43978	0.014131	0.0503842	-1.18228	0.0129502	0.036507	-1.14264	0.00775272	0.0284548	-1.04861	0.120363	0.330619	1.08989
SP110	1.00945e-32	5.26083e-32	-2.08297	1.87864e-24	8.11741e-24	-1.65301	3.47567e-34	1.47677e-33	-2.60363	3.03571e-24	1.15957e-23	-1.90686	1.00954e-20	3.59952e-20	-2.4317	1.16491e-15	3.2839e-15	-1.93762	1.60535e-25	5.89213e-25	-2.51967	1.44967e-22	3.98202e-22	-2.26826
CPLX1	1.29876e-32	6.76861e-32	-2.98498	4.09101e-28	1.76768e-27	-2.48677	1.93816e-09	8.23502e-09	-3.2282	1.78595e-08	6.82187e-08	-2.98935	0.280465	1	-1	0.354733	1	-1	0.239545	0.879203	1.07714	0.322262	0.885204	1.0838
ORAI3	1.6465e-32	8.58089e-32	-1.91493	4.42665e-15	1.91271e-14	-1.21968	5.55218e-15	2.35906e-14	-1.79368	2.93279e-08	1.12025e-07	-1.31362	1.75356e-18	6.25231e-18	-2.35208	2.45231e-13	6.9131e-13	-1.74601	2.00577e-07	7.36179e-07	-1.45382	2.35714e-05	6.47469e-05	-1.3348
AC004057.1	2.23644e-32	1.16554e-31	-1.84464	1.23704e-70	5.34514e-70	-2.321	1.7564e-11	7.46274e-11	-1.70707	5.72075e-28	2.18519e-27	-2.17336	5.36931e-15	1.91443e-14	-1.7914	8.02535e-33	2.26236e-32	-2.39419	4.17652e-15	1.53291e-14	-1.62234	3.29421e-25	9.04867e-25	-2.03701
DYNLL1	2.25733e-32	1.17643e-31	-1.74618	0.000311153	0.00134446	-1.05601	8.06024e-09	3.42471e-08	-1.60301	0.0284618	0.108717	-1.11837	2.76717e-31	9.86636e-31	-2.24614	4.78933e-05	0.000135012	-1.23079	2.09004e-07	7.6711e-07	-1.42428	0.144465	0.396823	-1.07081
GRSF1	3.07623e-32	1.6032e-31	-1.97231	1.79068e-16	7.73737e-16	-1.29457	6.04772e-10	2.56961e-09	-1.57776	1.68948e-06	6.45339e-06	-1.18272	5.84259e-14	2.08318e-13	-1.6966	8.36727e-05	0.000235875	-1.05493	3.65595e-09	1.34185e-08	-1.38537	0.0056003	0.0153832	-1.04347
SAMD9	3.76048e-32	1.95981e-31	-2.1307	1.08811e-19	4.70161e-19	-1.46986	2.34522e-22	9.96458e-22	-2.37953	2.52627e-14	9.64972e-14	-1.64289	3.87402e-19	1.38128e-18	-2.16666	2.35115e-10	6.62795e-10	-1.55264	1.96791e-16	7.22284e-16	-1.93657	1.20901e-11	3.32095e-11	-1.74157
AC099340.1	4.26274e-32	2.22156e-31	3.02074	6.11661e-27	2.64293e-26	3.28227	8.72864e-27	3.7087e-26	3.07474	3.03571e-24	1.15957e-23	3.5141	5.48003e-13	1.9539e-12	2.96165	5.41613e-26	1.52682e-25	3.71405	2.72563e-12	1.00039e-11	2.49171	5.87094e-24	1.61265e-23	3.07819
IRF2	4.73567e-32	2.46804e-31	-2.16376	9.57415e-16	4.1369e-15	-1.22965	2.57043e-15	1.09215e-14	-2.05048	3.58136e-06	1.36799e-05	-1.16669	1.87285e-12	6.67764e-12	-2.49105	3.15156e-06	8.88432e-06	-1.38655	5.75088e-16	2.11075e-15	-1.98915	1.87053e-06	5.13805e-06	-1.35318
AC023232.1	6.08124e-32	3.16929e-31	-1.95075	7.40521e-25	3.19972e-24	-1.49464	2.76097e-13	1.1731e-12	-1.71338	1.87584e-13	7.16525e-13	-1.52108	1.2902e-22	4.60022e-22	-2.04703	7.54636e-21	2.12733e-20	-1.75312	6.72627e-20	2.46875e-19	-1.99393	1.5653e-14	4.29963e-14	-1.58
THRAP3	7.18886e-32	3.74653e-31	-1.63094	0.00177011	0.00764849	1.06232	3.03523e-05	0.000128964	-1.24027	0.123969	0.473531	1.11364	4.24184e-11	1.51243e-10	-1.53379	0.0534254	0.150607	-1.00592	0.000108465	0.000398098	-1.28239	0.185824	0.510431	-1.00735
PABPC3	9.91885e-32	5.16929e-31	-1.90976	9.48693e-29	4.09921e-28	-1.73778	1.61331e-25	6.85478e-25	-2.47517	3.53956e-17	1.35203e-16	-1.87119	1.54293e-14	5.50131e-14	-1.88593	2.80889e-20	7.91833e-20	-2.05032	2.96467e-28	1.08812e-27	-2.56025	1.51647e-16	4.1655e-16	-1.97118
XBP1	1.16428e-31	6.06776e-31	-1.8417	7.01473e-07	3.031e-06	-1.18231	5.85118e-08	2.4861e-07	-1.76213	0.0297762	0.113738	-1.1703	3.94335e-11	1.406e-10	-1.39203	2.06077e-06	5.80934e-06	-1.16819	9.91797e-06	3.6402e-05	-1.20597	0.336998	0.92568	1.20065
MTCO1P12	1.23437e-31	6.43302e-31	-1.39561	4.3706e-106	1.8885e-105	-1.91821	6.9419e-26	2.94954e-25	-1.45915	1.15824e-79	4.42419e-79	-1.96736	1.38118e-25	4.92461e-25	-1.55005	3.96962e-55	1.11904e-54	-1.89338	3.9658e-36	1.45557e-35	-1.51425	4.18461e-62	1.14945e-61	-1.85227
EEF1A1P12	1.23652e-31	6.44423e-31	-1.64167	3.11127e-06	1.34435e-05	-1.05037	3.8656e-10	1.64245e-09	-1.56104	0.15821	0.604322	1.03739	3.37923e-14	1.20486e-13	-1.4889	0.0994506	0.280353	1.02508	5.06697e-13	1.85973e-12	-1.54863	0.144773	0.397669	1.03345
RPS2P5	1.60118e-31	8.34469e-31	-1.62023	0.0331343	0.14317	1.1271	6.73207e-13	2.86038e-12	-1.55156	0.0876985	0.334987	1.12292	6.94928e-20	2.47777e-19	-1.7135	0.0596284	0.168094	1.12722	9.50916e-21	3.49015e-20	-1.53876	0.342102	0.939701	1.1075
AC007969.1	1.78136e-31	9.28369e-31	1.31449	3.83779e-07	1.65827e-06	1.13051	1.85278e-24	7.87227e-24	1.33731	3.07713e-06	1.17539e-05	1.14631	3.06122e-12	1.09148e-11	1.2648	0.000291508	0.000821768	1.12712	1.60815e-14	5.90242e-14	1.29838	1.61523e-07	4.43678e-07	1.15566
ARPC3P2	1.81898e-31	9.47974e-31	-1.94564	2.29739e-28	9.92679e-28	-1.5957	1.04343e-20	4.43342e-20	-1.92432	3.82899e-21	1.46258e-20	-1.73643	9.91117e-23	3.53383e-22	-2.18401	1.71969e-18	4.84783e-18	-1.86389	1.55283e-13	5.69935e-13	-1.63594	1.05746e-09	2.90469e-09	-1.38834
HNRNPA1	2.40128e-31	1.25145e-30	-1.70802	1.92686e-23	8.32577e-23	-1.43476	4.34058e-11	1.84426e-10	-1.6974	9.05595e-08	3.45915e-07	-1.50629	9.4773e-14	3.37913e-13	-1.63739	1.08481e-05	3.05809e-05	-1.3617	1.11746e-13	4.10143e-13	-1.7346	2.04551e-07	5.61871e-07	-1.52954
NRXN2	2.93717e-31	1.53073e-30	3.95009	1.19966e-17	5.1836e-17	3.56317	5.79878e-05	0.000246384	1.79031	7.56355e-12	2.88909e-11	2.61873	0.0630384	0.224763	3.90737	0.19166	0.540293	2.71235	0.161903	0.594233	1.77955	0.234589	0.644378	1.86554
CNOT9	3.25258e-31	1.69511e-30	-2.15929	3.23255e-19	1.39675e-18	-1.34804	2.90097e-11	1.23259e-10	-1.61245	2.79655e-05	0.000106821	-1.05031	5.19975e-11	1.85397e-10	-1.76674	2.91754e-06	8.22461e-06	-1.30447	1.76679e-11	6.48467e-11	-1.5008	0.0449371	0.123435	1.0317
TNFSF10	3.94235e-31	2.05459e-30	-2.01054	9.95747e-14	4.30253e-13	-1.22883	5.22216e-30	2.21884e-29	-2.6925	4.97589e-20	1.90067e-19	-1.88938	1.64184e-16	5.85398e-16	-2.43098	1.11737e-06	3.14989e-06	-1.49744	1.02627e-16	3.76674e-16	-3.02373	1.93326e-09	5.31037e-09	-1.81784
WASH3P	3.94235e-31	2.05459e-30	-1.75543	2.17882e-27	9.41448e-27	-1.4009	5.22929e-16	2.22187e-15	-1.71793	1.94023e-10	7.41122e-10	-1.2473	5.2957e-10	1.88818e-09	-1.31754	5.23804e-09	1.47661e-08	-1.24143	1.02613e-09	3.76621e-09	-1.51626	1.4167e-06	3.89146e-06	-1.29673
AC107993.1	4.22926e-31	2.20412e-30	-4.40357	4.96706e-32	2.14622e-31	-4.6103	3.10923e-08	1.32108e-07	-2.55291	2.86455e-10	1.09419e-09	-3.56042	5.66726e-08	2.02066e-07	-1.76469	6.52349e-09	1.83898e-08	-2.06494	2.09797e-11	7.7002e-11	-2.2868	6.53824e-10	1.79595e-09	-2.24936
ARPC4	6.03139e-31	3.14331e-30	-1.63553	9.82652e-12	4.24595e-11	-1.08424	4.2682e-10	1.81351e-09	-1.57885	6.79256e-06	2.59459e-05	-1.18046	1.45327e-10	5.18163e-10	-1.46853	0.00439122	0.0123789	-1.02872	9.41776e-05	0.00034566	-1.43337	0.124952	0.343224	-1.10955
TPR	6.09181e-31	3.1748e-30	-1.60747	2.63761e-11	1.13968e-10	-1.14102	1.41082e-06	5.99441e-06	-1.37223	0.000456229	0.00174268	-1.13212	1.14219e-08	4.07249e-08	-1.35869	4.7602e-05	0.000134191	-1.12333	7.27264e-05	0.000266928	-1.27443	0.0286795	0.0787781	-1.10963
ORAI1	7.03083e-31	3.66418e-30	-1.92713	6.17337e-06	2.66745e-05	1.09346	1.66749e-14	7.08499e-14	-1.60375	0.00282552	0.0107928	1.12191	6.16287e-12	2.19737e-11	-1.48229	6.68603e-05	0.00018848	-1.0634	1.18535e-06	4.35061e-06	-1.10142	0.00782696	0.0214995	-1.00498
RPL24P8	7.95312e-31	4.14484e-30	2.01785	5.84688e-07	2.52638e-06	1.56831	5.73139e-21	2.4352e-20	2.07632	4.01714e-08	1.53445e-07	1.6561	5.40008e-15	1.9254e-14	1.99571	1.63278e-08	4.60284e-08	1.64315	1.24064e-13	4.55353e-13	2.01079	9.79536e-05	0.000269063	1.57699
USP14	1.11142e-30	5.79223e-30	-1.80335	2.01206e-17	8.69391e-17	-1.25782	3.94322e-09	1.67543e-08	-1.38792	5.9462e-05	0.00022713	-1.01903	7.99887e-12	2.852e-11	-1.45247	2.29205e-07	6.46134e-07	-1.16371	1.84446e-05	6.76974e-05	-1.19876	0.165604	0.45489	1.08783
AP002784.2	1.2616e-30	6.57493e-30	-1.58781	2.85215e-10	1.23239e-09	-1.11315	3.56929e-12	1.51655e-11	-1.74822	1.55696e-05	5.94719e-05	-1.27151	6.86086e-12	2.44624e-11	-1.6282	4.87978e-05	0.000137562	-1.22048	1.21355e-08	4.4541e-08	-1.50616	0.00928137	0.0254945	-1.10098
ATP6V0A1	1.36065e-30	7.09112e-30	-2.3427	9.92167e-39	4.28706e-38	-2.7536	7.56054e-19	3.21239e-18	-2.33007	8.31782e-24	3.1772e-23	-2.52207	5.20015e-08	1.85411e-07	-1.35739	5.15039e-11	1.4519e-10	-1.49623	7.99491e-12	2.93438e-11	-1.36012	3.49666e-10	9.60478e-10	-1.32451
BST2	1.40446e-30	7.31947e-30	-2.27185	1.1736e-12	5.07103e-12	-1.63433	1.51499e-12	6.43704e-12	-1.92692	1.26624e-07	4.83673e-07	-1.50625	3.92227e-35	1.39849e-34	-2.76654	4.54138e-35	1.28022e-34	-2.45952	9.55414e-81	3.50666e-80	-5.52423	2.05671e-44	5.64946e-44	-3.22393
PRDX3	1.61888e-30	8.43691e-30	-1.75222	4.1992e-14	1.81443e-13	-1.17468	6.20263e-10	2.63543e-09	-1.54827	2.73189e-06	1.04352e-05	-1.24168	1.58016e-25	5.63406e-25	-2.17793	7.08827e-08	1.9982e-07	-1.18656	6.62844e-07	2.43284e-06	-1.37832	0.0519679	0.142748	-1.04235
CALR	1.90622e-30	9.93442e-30	-1.9674	2.21304e-19	9.56232e-19	-1.58879	5.44654e-09	2.31417e-08	-1.69613	2.25126e-06	8.59927e-06	-1.55528	8.54006e-29	3.04496e-28	-2.61806	3.32681e-18	9.37833e-18	-2.0448	1.76391e-08	6.47409e-08	-1.53139	0.0616028	0.169213	-1.18082
SOCS1	2.93732e-30	1.53081e-29	5.8457	0.0400984	0.173261	2.19138	6.30708e-08	2.67981e-07	3.68813	0.0503026	0.192144	2.31006	3.74205e-08	1.33423e-07	4.09557	0.0941857	0.265511	-1.14266	0.00688594	0.0252735	2.68034	0.0598174	0.164309	-1.64496
VPS35	3.01554e-30	1.57158e-29	-1.8158	1.00844e-09	4.35737e-09	-1.10956	3.06033e-12	1.3003e-11	-1.59383	7.31928e-08	2.79578e-07	-1.23328	4.87435e-22	1.73795e-21	-1.98763	9.53599e-12	2.68821e-11	-1.42957	3.8662e-11	1.41902e-10	-1.59847	3.43644e-05	9.43935e-05	-1.20706
RASSF6	3.19509e-30	1.66515e-29	-2.49591	3.63412e-15	1.57027e-14	-1.50481	0.203292	0.863766	1.0319	0.25029	0.956045	1.19733	0.252843	0.901512	-1.28212	0.340324	0.95938	-1.12199	0.253745	0.931321	1.14813	0.351642	0.965905	1.1247
CHCHD10	3.66529e-30	1.91019e-29	-2.02807	1.74402e-19	7.53572e-19	-1.43716	1.07657e-12	4.57422e-12	-1.79749	2.20497e-08	8.42245e-08	-1.34468	4.6918e-11	1.67286e-10	-2.11521	2.11615e-07	5.96546e-07	-1.49658	4.18161e-14	1.53478e-13	-1.6774	0.00237592	0.00652628	-1.10137
AL596275.1	3.9579e-30	2.06269e-29	-1.36695	1.4608e-62	6.312e-62	-1.58193	2.65438e-15	1.12782e-14	-1.30044	5.61717e-39	2.14562e-38	-1.54674	1.75415e-10	6.25441e-10	-1.27231	1.68938e-19	4.76239e-19	-1.4133	8.18858e-27	3.00546e-26	-1.32034	1.76088e-39	4.83688e-39	-1.5175
GAPDH	6.72735e-30	3.50602e-29	-1.62177	2.46279e-39	1.06415e-38	-1.708	4.79822e-14	2.03871e-13	-1.53212	9.94364e-13	3.79823e-12	-1.50459	4.2612e-30	1.51933e-29	-1.90967	2.46661e-24	6.95343e-24	-1.75039	6.56174e-20	2.40836e-19	-1.58182	3.25302e-14	8.93553e-14	-1.51586
MTRNR2L10	8.85345e-30	4.61405e-29	2.67081	6.94289e-25	2.99996e-24	2.80827	5.5104e-15	2.34131e-14	2.32042	2.05765e-15	7.85974e-15	2.45096	6.2797e-11	2.23903e-10	2.30236	6.29452e-20	1.77444e-19	2.82913	4.43372e-16	1.62731e-15	2.46995	1.89575e-21	5.20733e-21	2.78407
LIMS1	9.57913e-30	4.99225e-29	-1.69202	7.07256e-12	3.05599e-11	-1.21279	5.46046e-07	2.32009e-06	-1.30561	0.000926061	0.00353733	1.00734	7.76303e-06	2.76791e-05	-1.30448	0.118435	0.333869	1.02741	0.0142045	0.0521348	-1.05353	0.102467	0.281461	-1.05375
EIF5AL1	9.59645e-30	5.00127e-29	-1.66429	6.57853e-42	2.84252e-41	-1.75451	3.2964e-07	1.4006e-06	-1.44641	1.515e-10	5.78691e-10	-1.43568	7.46962e-19	2.66329e-18	-1.79049	4.84023e-14	1.36447e-13	-1.47506	1.76909e-09	6.49311e-09	-1.59074	0.00190335	0.00522821	-1.26874
PHACTR4	9.59645e-30	5.00127e-29	-1.8375	2.27081e-13	9.81197e-13	-1.19561	1.44767e-13	6.15099e-13	-1.73341	1.37989e-09	5.27085e-09	-1.35015	0.000159969	0.00057037	-1.04395	0.053928	0.152024	1.10344	9.65592e-09	3.54402e-08	-1.41583	3.81385e-06	1.04761e-05	-1.37768
EIF4B	1.00279e-29	5.2261e-29	-1.55868	1.24765e-10	5.39099e-10	-1.10704	7.52652e-07	3.19794e-06	-1.45556	0.00354174	0.0135286	-1.13843	6.50129e-11	2.31803e-10	-1.39251	0.000193564	0.00054566	-1.11251	1.18116e-08	4.33523e-08	-1.46454	0.0112445	0.030887	-1.087
KPNA2	1.32222e-29	6.89087e-29	-2.38077	5.53778e-37	2.39282e-36	-2.62586	4.4508e-13	1.89109e-12	-1.64701	1.72331e-19	6.58261e-19	-1.66024	1.83506e-16	6.5429e-16	-2.1533	3.39832e-23	9.57993e-23	-2.63889	2.69726e-14	9.89979e-14	-1.71386	7.51787e-10	2.06504e-09	-1.29799
H2AFY2	1.34079e-29	6.98763e-29	-3.34886	4.04224e-23	1.74661e-22	-2.13759	1.39397e-15	5.92283e-15	-1.90678	4.46582e-13	1.70584e-12	-1.4992	3.4638e-11	1.23502e-10	-4.02346	1.77663e-09	5.00836e-09	-2.48129	3.946e-39	1.4483e-38	-4.64929	1.1945e-24	3.2811e-24	-2.3704
HOXA3	1.34725e-29	7.0213e-29	-2.76758	5.91285e-18	2.55488e-17	-1.48197	0.000439374	0.00186685	-1.56083	0.0508579	0.194265	1.1076	0.0845504	0.301465	-1.22102	0.319571	0.900877	1.28045	0.0129569	0.0475558	-2.25608	0.161681	0.444114	-1.27684
TMEM170A	1.39847e-29	7.28823e-29	-1.98647	2.24851e-20	9.7156e-20	-1.42603	6.618e-14	2.81192e-13	-1.74821	4.24569e-07	1.62175e-06	-1.13853	1.31306e-17	4.68172e-17	-2.26357	1.84522e-11	5.20172e-11	-1.52806	5.1344e-11	1.88448e-10	-1.5396	0.000323489	0.000888575	-1.18241
RPL23	1.54149e-29	8.03358e-29	-1.4365	3.97915e-57	1.71935e-56	-1.64145	2.69806e-20	1.14638e-19	-1.44874	8.95327e-28	3.41993e-27	-1.54501	1.89154e-24	6.74429e-24	-1.57583	3.71272e-27	1.04662e-26	-1.58875	6.97739e-52	2.56092e-51	-1.70062	2.01745e-41	5.54162e-41	-1.66137
TM4SF1	1.72326e-29	8.9809e-29	-3.36675	5.58394e-06	2.41276e-05	-1.15651	2.82612e-11	1.20079e-10	-2.52591	0.00165281	0.00631331	-1.12508	0.000966121	0.00344471	-2.19735	0.0389498	0.1098	-1.29969	4.75392e-05	0.000174483	-2.9903	0.0484977	0.133216	-1.37323
EEF1A1P11	1.82807e-29	9.52715e-29	-1.89301	1.68832e-24	7.29506e-24	-1.49836	3.01038e-16	1.27908e-15	-1.87931	2.1852e-10	8.34694e-10	-1.35578	4.00713e-16	1.42874e-15	-1.75104	1.49386e-12	4.21121e-12	-1.58097	3.19016e-24	1.17088e-23	-2.19527	1.98639e-10	5.45631e-10	-1.49506
KIF2A	2.12678e-29	1.10839e-28	-1.76184	1.59085e-18	6.87393e-18	-1.28791	1.80586e-08	7.67288e-08	-1.4525	3.69057e-10	1.40971e-09	-1.39583	6.2748e-11	2.23728e-10	-1.57863	4.04232e-09	1.13954e-08	-1.35547	0.000414078	0.00151979	-1.06171	0.000797766	0.00219134	-1.18535
LMAN1	2.6187e-29	1.36476e-28	-1.63367	4.68042e-12	2.02236e-11	-1.10644	0.000108837	0.000462437	-1.26818	0.00766582	0.0292816	-1.0602	1.39614e-12	4.97794e-12	-1.52192	2.96557e-09	8.36001e-09	-1.34412	1.66283e-05	6.1031e-05	-1.2032	0.028476	0.0782191	-1.05572
S100A10	2.71024e-29	1.41247e-28	2.02197	4.2556e-23	1.8388e-22	1.98762	2.17318e-08	9.23362e-08	1.85001	1.18107e-07	4.51138e-07	1.83087	0.000410476	0.00146355	1.83124	0.336916	0.949774	1.44209	0.0727262	0.266928	1.65143	0.0486726	0.133696	1.38367
JAK3	3.14988e-29	1.64159e-28	-1.84548	1.87064e-20	8.08286e-20	-1.36937	6.32383e-21	2.68692e-20	-2.11507	3.83338e-08	1.46426e-07	-1.24923	7.68848e-09	2.74133e-08	-1.8293	2.96413e-08	8.35593e-08	-1.62097	0.00739946	0.0271583	-1.03144	0.0855854	0.23509	1.13089
IFITM2	3.20117e-29	1.66831e-28	-1.75056	5.39697e-37	2.33198e-36	-1.64433	2.86806e-14	1.21861e-13	-1.84833	4.53993e-14	1.73414e-13	-1.64264	1.21879e-12	4.34561e-12	-1.70917	3.50246e-19	9.8735e-19	-1.94715	4.67686e-07	1.71655e-06	-1.35728	1.72975e-08	4.75136e-08	-1.5635
LAMTOR5	3.25401e-29	1.69586e-28	-1.4792	1.70776e-14	7.37907e-14	-1.12306	0.00147822	0.0062808	-1.10206	0.0561175	0.214355	1.06002	8.85919e-11	3.15875e-10	-1.3963	0.0140798	0.0396912	-1.00898	0.000922195	0.00338474	-1.17255	0.176117	0.483767	-1.00566
MORF4L1	3.60455e-29	1.87854e-28	-1.53464	4.86244e-09	2.10101e-08	-1.03985	1.89817e-08	8.06513e-08	-1.49516	0.00217115	0.00829325	-1.12909	4.44492e-14	1.58484e-13	-1.60358	0.000310465	0.000875207	-1.12428	5.36942e-08	1.97074e-07	-1.45039	0.0294232	0.080821	-1.12147
EIF2AK2	3.60455e-29	1.87854e-28	-2.06349	7.99201e-21	3.45327e-20	-1.54891	1.90133e-17	8.07853e-17	-2.16941	1.85212e-11	7.07466e-11	-1.72618	1.56209e-17	5.56963e-17	-2.03353	2.60601e-14	7.3464e-14	-1.76514	2.83998e-12	1.04236e-11	-1.84649	1.87514e-10	5.15072e-10	-1.73516
CCT4	3.94857e-29	2.05783e-28	-1.64287	2.13051e-18	9.20573e-18	-1.27411	2.69287e-05	0.000114417	-1.28541	0.000797033	0.00304447	-1.08247	4.84126e-07	1.72615e-06	-1.41836	0.000284792	0.000802835	-1.17995	2.85659e-07	1.04846e-06	-1.37521	0.0255123	0.0700783	-1.07971
AC131206.1	4.22266e-29	2.20068e-28	-1.66523	8.6015e-29	3.71662e-28	-1.50342	7.07345e-21	3.00543e-20	-1.88268	2.4314e-18	9.28736e-18	-1.63218	5.33193e-11	1.9011e-10	-1.53928	1.49911e-08	4.22602e-08	-1.43667	2.61145e-18	9.58481e-18	-1.65351	8.48368e-13	2.33034e-12	-1.55737
C2orf69	4.22266e-29	2.20068e-28	-2.31077	5.19074e-24	2.24287e-23	-1.63253	4.54173e-20	1.92973e-19	-2.14628	4.94645e-18	1.88942e-17	-1.71828	3.83246e-08	1.36646e-07	-1.80775	2.43419e-06	6.86204e-06	-1.38384	3.46728e-09	1.2726e-08	-1.6864	1.6883e-10	4.6375e-10	-1.59502
PPT1	5.12669e-29	2.67182e-28	-1.80252	2.24268e-13	9.6904e-13	-1.24131	6.51674e-08	2.76889e-07	-1.38454	0.000231868	0.00088568	-1.08123	1.87431e-12	6.68284e-12	-1.59991	4.12556e-06	1.163e-05	-1.15357	2.00259e-09	7.35013e-09	-1.33056	0.0489381	0.134425	1.08454
AL080243.2	5.6893e-29	2.96503e-28	1.8258	7.56309e-46	3.26794e-45	2.17398	1.99639e-24	8.48244e-24	1.96361	3.42527e-33	1.30837e-32	2.25313	1.00123e-25	3.56988e-25	2.01283	5.1776e-43	1.45958e-42	2.37037	1.15078e-16	4.22373e-16	1.90353	2.12168e-31	5.82792e-31	2.17901
SCAF11	6.0614e-29	3.15895e-28	-1.71751	3.736e-08	1.61429e-07	-1.17378	6.95774e-09	2.95627e-08	-1.4971	0.0088948	0.033976	-1.04179	9.5779e-13	3.415e-12	-1.52576	0.000152683	0.000430417	-1.13882	3.10842e-08	1.14088e-07	-1.35046	0.0671147	0.184354	-1.01726
FAM98A	6.61126e-29	3.44551e-28	-2.62215	2.06494e-30	8.92243e-30	-2.55183	6.22932e-24	2.64677e-23	-2.06069	2.92865e-22	1.11867e-21	-1.68554	1.35283e-18	4.8235e-18	-2.81033	3.81652e-19	1.07589e-18	-2.61854	2.50704e-20	9.20162e-20	-2.47325	9.77103e-13	2.68395e-12	-1.73252
AL365357.1	7.62917e-29	3.97601e-28	-1.59058	1.81215e-10	7.83012e-10	-1.2447	2.3811e-13	1.0117e-12	-1.58372	0.00155084	0.00592383	-1.18929	9.37583e-15	3.34295e-14	-1.59976	0.000342288	0.000964915	-1.19838	2.52566e-24	9.26995e-24	-1.67417	4.02679e-06	1.1061e-05	-1.30721
SSR1	8.66223e-29	4.51439e-28	-1.70443	1.68698e-11	7.28926e-11	-1.0879	0.000103425	0.00043944	-1.25368	0.0194799	0.0744085	1.04597	4.55096e-10	1.62265e-09	-1.32119	0.000685217	0.00193164	-1.02054	3.14014e-06	1.15253e-05	-1.32742	0.106651	0.292955	1.01681
ERGIC3	9.05972e-29	4.72155e-28	-1.61617	1.22864e-18	5.30885e-18	-1.19784	1.45701e-07	6.19066e-07	-1.30645	4.99587e-05	0.00019083	-1.03534	2.67694e-08	9.54463e-08	-1.2858	0.000273915	0.000772171	-1.01645	0.000441772	0.00162144	-1.13607	0.075449	0.207247	1.06001
CYB561	9.63235e-29	5.01998e-28	-2.37763	1.16473e-15	5.03267e-15	-1.38647	2.60572e-08	1.10714e-07	-1.58957	0.00810984	0.0309776	1.10541	2.08378e-13	7.4297e-13	-3.16097	1.13519e-10	3.20011e-10	-2.20815	4.69244e-07	1.72227e-06	-2.74769	0.000755845	0.00207619	-1.58577
NOTCH2	1.12459e-28	5.86091e-28	-1.87064	5.81092e-17	2.51084e-16	-1.26483	4.34291e-20	1.84526e-19	-1.93676	5.66088e-09	2.16232e-08	-1.23843	8.16552e-22	2.91142e-21	-2.00443	1.09722e-08	3.09308e-08	-1.30055	3.26313e-17	1.19767e-16	-1.72309	8.56113e-08	2.35161e-07	-1.30633
KMT2A	1.15673e-28	6.02841e-28	-1.83132	3.2047e-17	1.38472e-16	-1.32386	2.53799e-12	1.07836e-11	-1.80411	5.30822e-07	2.02761e-06	-1.30375	2.38206e-09	8.49324e-09	-1.54235	4.79102e-09	1.3506e-08	-1.34966	4.00935e-17	1.47156e-16	-1.88258	3.63055e-08	9.97255e-08	-1.50188
PPP1R18	1.17166e-28	6.10621e-28	-1.77041	6.34425e-14	2.74129e-13	-1.15221	1.73508e-12	7.37217e-12	-1.67551	8.75127e-07	3.34277e-06	-1.23212	3.14793e-18	1.1224e-17	-2.17512	1.80729e-11	5.09477e-11	-1.55528	1.85256e-10	6.79945e-10	-1.42843	1.05039e-08	2.88525e-08	-1.41155
RGS1	1.28175e-28	6.67996e-28	16.9079	0.210639	0.910153	1.35719	4.40548e-32	1.87184e-31	11.2146	0.246396	0.941172	1.21265	1.29945e-26	4.63319e-26	11.8062	0.270693	0.76309	1.05658	0.00153939	0.00565002	3.7985	0.281711	0.773816	-1.35196
XRN2	1.35824e-28	7.07859e-28	-1.74794	1.93805e-16	8.37411e-16	-1.32706	1.76279e-09	7.48989e-09	-1.64573	2.71157e-08	1.03575e-07	-1.38408	1.99461e-11	7.11179e-11	-1.44161	1.29016e-06	3.63697e-06	-1.14542	3.77425e-06	1.38526e-05	-1.2897	0.0195305	0.0536474	-1.09537
LAP3	1.38958e-28	7.24193e-28	-1.91607	6.14957e-19	2.65717e-18	-1.39723	2.02348e-16	8.59754e-16	-1.75423	1.18252e-15	4.51695e-15	-1.57547	1.67575e-14	5.9749e-14	-1.91288	4.62352e-09	1.30338e-08	-1.34276	7.39061e-07	2.71258e-06	-1.41503	0.00322351	0.00885447	-1.16265
TNFRSF1A	1.57592e-28	8.21305e-28	-1.69376	0.000336829	0.00145541	1.15967	2.47816e-21	1.05294e-20	-2.00474	4.67825e-05	0.000178698	-1.06398	1.37465e-12	4.90133e-12	-1.8798	0.00441863	0.0124562	1.09255	1.3198e-16	4.84407e-16	-1.91733	0.000285799	0.000785047	-1.08636
NPM1P39	1.71116e-28	8.91788e-28	-1.81431	1.40063e-42	6.05199e-42	-1.80939	2.40333e-14	1.02115e-13	-1.93336	3.00644e-15	1.14839e-14	-1.86805	4.04178e-11	1.4411e-10	-1.63907	1.32938e-13	3.74754e-13	-1.59826	1.25692e-11	4.61328e-11	-1.62016	6.75751e-10	1.85618e-09	-1.69689
CTDNEP1	1.85519e-28	9.66847e-28	-1.63833	9.50958e-16	4.109e-15	-1.10352	7.72653e-12	3.28292e-11	-1.46702	1.66624e-05	6.36462e-05	-1.04806	6.47202e-12	2.3076e-11	-1.58867	2.4762e-05	6.98044e-05	-1.13119	1.69764e-09	6.23087e-09	-1.39858	0.0158829	0.043628	1.0241
GSPT1	2.30689e-28	1.20226e-27	-1.66331	1.66905e-14	7.21181e-14	-1.14227	3.73102e-07	1.58527e-06	-1.25417	0.000437017	0.0016693	1.00703	1.54683e-14	5.51523e-14	-1.4361	6.36852e-05	0.00017953	1.01105	0.000501178	0.00183948	-1.25286	0.27918	0.766865	1.0174
PAQR7	2.30807e-28	1.20287e-27	-2.69782	1.48012e-09	6.39546e-09	-1.18984	2.40412e-21	1.02148e-20	-2.92738	7.79036e-06	2.97573e-05	-1.1986	3.13845e-25	1.11902e-24	-4.18482	9.1738e-09	2.58611e-08	-1.48396	9.60044e-22	3.52366e-21	-2.49752	4.43466e-11	1.21813e-10	-1.40925
CXCL8	2.30807e-28	1.20287e-27	8.66529	0.000947017	0.00409197	-1.63894	1.20452e-21	5.11786e-21	8.8943	0.0341861	0.130582	-1.43973	2.95667e-09	1.0542e-08	11.2728	0.0652162	0.183846	-1.37178	4.97916e-08	1.8275e-07	7.46135	0.0243655	0.0669283	1.62221
AC026471.4	2.54717e-28	1.32748e-27	-3.03671	6.43782e-06	2.78172e-05	1.07029	6.99526e-11	2.97221e-10	-2.60677	0.0705665	0.269547	1.22858	0.000285848	0.00101919	-1.82594	0.271317	0.764849	1.25795	8.8307e-06	3.24114e-05	-2.37076	0.170403	0.468071	-1.02439
SNRPGP10	2.63756e-28	1.37459e-27	-1.67884	1.15395e-44	4.98611e-44	-2.06026	3.09739e-15	1.31605e-14	-1.62755	6.12941e-24	2.34129e-23	-1.83591	2.29941e-20	8.19856e-20	-1.90677	3.21036e-24	9.05007e-24	-1.91846	3.13965e-16	1.15235e-15	-1.72639	5.95138e-11	1.63475e-10	-1.5988
ISG20	2.87877e-28	1.5003e-27	2.97495	6.2488e-19	2.70005e-18	2.91842	4.2137e-08	1.79036e-07	1.95569	0.000849463	0.00324474	1.76998	0.0307591	0.109672	2.02234	0.00888155	0.0250373	-1.00128	7.65473e-09	2.80952e-08	3.18938	0.150369	0.41304	1.36502
SELENOH	3.00071e-28	1.56385e-27	-1.56259	2.81431e-19	1.21604e-18	-1.27392	0.000139823	0.000594094	-1.2737	0.000377822	0.00144319	-1.14317	3.25901e-15	1.162e-14	-1.69569	9.94556e-08	2.80367e-07	-1.35586	2.10862e-06	7.73928e-06	-1.38774	0.0209639	0.0575846	-1.13606
MRPS18C	3.12172e-28	1.62691e-27	-2.12628	1.00501e-16	4.34257e-16	-1.32572	3.66416e-10	1.55686e-09	-1.61429	5.5806e-08	2.13165e-07	-1.29249	7.22966e-12	2.57774e-11	-1.77884	4.31808e-08	1.21728e-07	-1.34976	2.40045e-16	8.81039e-16	-1.69623	2.34486e-12	6.44098e-12	-1.4716
GTF2IP4	3.46688e-28	1.80679e-27	-1.58045	4.57268e-05	0.000197581	1.13043	2.37541e-08	1.00929e-07	-1.43594	0.00371215	0.0141795	1.01196	4.98695e-10	1.7781e-09	-1.4605	0.12695	0.357876	1.11237	1.90198e-05	6.98086e-05	-1.27806	0.0691828	0.190034	-1.01015
STIP1	3.68581e-28	1.92089e-27	-1.76719	1.187e-16	5.12891e-16	-1.22551	2.46692e-05	0.000104817	-1.20325	0.00885652	0.0338297	1.15297	2.26995e-14	8.0935e-14	-1.98604	3.24838e-05	9.15725e-05	-1.18991	8.70378e-07	3.19456e-06	-1.32869	0.268243	0.736821	1.15943
PPIAP13	4.34459e-28	2.26422e-27	-3.89254	6.81581e-21	2.94505e-20	-2.10053	8.44824e-17	3.58956e-16	-2.53761	1.82442e-07	6.96884e-07	-1.28943	5.09997e-22	1.81839e-21	-4.19859	4.96033e-15	1.39833e-14	-2.05579	7.41991e-58	2.72333e-57	-4.45041	7.09766e-26	1.94962e-25	-1.91144
RPSAP12	4.49008e-28	2.34004e-27	-1.59935	1.23195e-09	5.32316e-09	-1.17041	1.05579e-08	4.48593e-08	-1.57722	0.0022098	0.00844091	-1.19497	8.23387e-13	2.93579e-12	-1.55471	0.0505716	0.142562	-1.05987	6.02452e-13	2.21118e-12	-1.57856	0.0624258	0.171474	-1.07853
RPL4P4	4.77723e-28	2.4897e-27	1.47499	1.11435e-24	4.81502e-24	1.48521	3.66193e-20	1.55591e-19	1.49795	1.64595e-23	6.28714e-23	1.56481	5.4826e-15	1.95482e-14	1.47928	3.75822e-25	1.05945e-24	1.64777	3.56627e-10	1.30893e-09	1.39379	2.3463e-21	6.44491e-21	1.54138
PYCR2	5.17145e-28	2.69515e-27	-1.77837	8.20017e-13	3.54322e-12	-1.09392	1.16074e-10	4.93187e-10	-1.50552	5.48366e-05	0.000209462	-1.07304	2.42756e-14	8.65547e-14	-1.94732	0.00159975	0.00450973	-1.04599	6.39832e-14	2.34838e-13	-1.57252	0.00219767	0.00603665	-1.07736
MBNL1	5.27773e-28	2.75053e-27	-1.63089	1.01805e-12	4.3989e-12	-1.19063	4.02396e-07	1.70974e-06	-1.34803	0.00136531	0.00521515	-1.05526	1.74476e-08	6.22096e-08	-1.39899	4.11676e-05	0.000116052	-1.18126	7.47588e-09	2.74388e-08	-1.43396	0.000714412	0.00196238	-1.27029
AC110588.1	5.36755e-28	2.79735e-27	-3.85647	2.19187e-27	9.47085e-27	-3.64	1.00421e-24	4.26676e-24	-2.76467	1.12813e-18	4.30919e-18	-1.80279	3.60113e-14	1.28399e-13	-2.67935	1.86535e-13	5.25847e-13	-2.19672	5.5961e-46	2.05394e-45	-3.64239	2.86387e-26	7.86661e-26	-2.09395
AC021074.1	6.07458e-28	3.16582e-27	-1.62222	2.56012e-51	1.1062e-50	-1.83006	1.41112e-11	5.99569e-11	-1.56758	1.06357e-21	4.06257e-21	-1.80137	3.96856e-13	1.41499e-12	-1.59081	5.33411e-17	1.5037e-16	-1.64739	7.79841e-12	2.86226e-11	-1.46003	8.10274e-16	2.2257e-15	-1.63469
AC103591.1	6.56337e-28	3.42056e-27	-1.93034	4.34445e-26	1.8772e-25	-1.65476	2.86176e-16	1.21593e-15	-1.83272	8.85768e-15	3.38342e-14	-1.53767	2.97748e-22	1.06162e-21	-2.66862	1.0372e-18	2.92389e-18	-2.02553	1.42761e-16	5.23975e-16	-2.03002	2.72299e-10	7.47962e-10	-1.60095
HLA-G	6.89487e-28	3.59332e-27	-2.13021	5.51918e-37	2.38479e-36	-2.73341	4.5035e-20	1.91349e-19	-2.37637	3.98241e-25	1.52118e-24	-2.56335	3.91188e-17	1.39478e-16	-2.58534	8.97332e-20	2.5296e-19	-2.9189	2.27008e-37	8.3319e-37	-3.50136	3.73175e-39	1.02505e-38	-3.86855
SPART	7.29252e-28	3.80056e-27	-1.62148	8.09259e-18	3.49673e-17	-1.21294	1.3269e-08	5.63783e-08	-1.40703	6.61425e-06	2.52648e-05	-1.14849	1.10408e-19	3.93661e-19	-1.76187	1.81619e-12	5.11986e-12	-1.42087	6.38083e-09	2.34196e-08	-1.40067	0.0568695	0.156212	-1.00206
ARID5B	8.17811e-28	4.26209e-27	-2.0164	1.14623e-19	4.95275e-19	-1.43417	1.74976e-19	7.43454e-19	-2.51765	1.29061e-18	4.92981e-18	-1.97089	0.000425784	0.00151813	-1.26504	0.00445909	0.0125703	-1.0905	0.0710381	0.260732	1.63088	0.342419	0.940573	1.3396
FOSB	9.21166e-28	4.80073e-27	2.14511	0.0779567	0.336843	1.33954	2.50703e-13	1.06521e-12	1.83775	0.0415803	0.158827	1.23575	2.93315e-07	1.04582e-06	1.67149	0.00527255	0.0148634	1.42974	2.34212e-05	8.59629e-05	1.5364	0.0102807	0.0282395	1.36024
CTSS	1.03889e-27	5.41427e-27	-1.76928	1.14074e-17	4.92904e-17	-1.27783	2.46853e-12	1.04885e-11	-1.70437	1.61495e-12	6.1687e-12	-1.53891	2.97277e-05	0.000105994	-1.33471	0.0104428	0.0294383	-1.00757	4.00876e-10	1.47134e-09	-1.69732	1.74002e-06	4.77957e-06	-1.41338
DCAF7	1.05311e-27	5.48838e-27	-1.67157	6.20038e-05	0.000267913	1.14905	3.41598e-12	1.45141e-11	-1.56795	0.000447065	0.00170768	-1.02983	1.28181e-21	4.57029e-21	-2.04874	0.00795201	0.0224169	-1.04181	4.00336e-12	1.46936e-11	-1.70775	0.0086268	0.0236965	-1.09044
CKS2	1.14826e-27	5.98425e-27	-1.75944	9.16085e-37	3.95832e-36	-1.8818	2.13543e-08	9.07318e-08	-1.2862	3.87708e-10	1.48095e-09	-1.21187	1.3817e-13	4.92644e-13	-1.54547	1.99919e-10	5.63577e-10	-1.32315	3.20772e-17	1.17733e-16	-1.5808	7.56875e-08	2.07902e-07	-1.25792
SUB1P3	1.1937e-27	6.22105e-27	-1.83955	6.90385e-23	2.98309e-22	-1.50642	2.23662e-26	9.50317e-26	-2.09453	4.01165e-20	1.53235e-19	-1.66813	5.73646e-16	2.04534e-15	-1.95211	1.20415e-11	3.39453e-11	-1.55051	2.82262e-18	1.03599e-17	-1.92538	2.90485e-09	7.97917e-09	-1.42228
SLC12A2	1.2557e-27	6.54419e-27	-2.51653	8.86859e-11	3.83203e-10	-1.24289	4.3208e-20	1.83586e-19	-2.30808	1.69223e-10	6.46392e-10	-1.43119	0.000154768	0.000551825	-1.59573	0.13689	0.385895	1.20063	7.68765e-06	2.8216e-05	-1.72163	0.0073953	0.0203137	-1.14537
RPL4	1.26468e-27	6.59101e-27	-1.32288	2.22443e-17	9.61154e-17	-1.23609	1.3526e-11	5.74703e-11	-1.24678	5.339e-07	2.03937e-06	-1.16899	6.06831e-20	2.16366e-19	-1.39085	0.000115259	0.000324916	-1.14315	1.35022e-24	4.95572e-24	-1.37059	1.15419e-08	3.17038e-08	-1.21717
HLA-DRB5	1.36238e-27	7.10015e-27	-2.2514	2.25209e-26	9.73108e-26	-1.99509	5.4224e-13	2.30392e-12	-2.12959	6.7825e-11	2.59075e-10	-1.88762	1.94419e-32	6.932e-32	-2.40267	1.0745e-29	3.02903e-29	-2.17303	1.88641e-70	6.9237e-70	-3.58983	2.91331e-45	8.0024e-45	-2.81382
RAD21	1.45804e-27	7.59871e-27	-1.59755	9.15155e-11	3.9543e-10	-1.03152	1.62318e-07	6.89673e-07	-1.35023	0.00077772	0.0029707	-1.02634	4.00054e-14	1.42639e-13	-1.55433	2.86016e-06	8.06284e-06	-1.15676	6.09121e-10	2.23566e-09	-1.60585	0.0198802	0.0546079	-1.15078
COA3	1.52637e-27	7.95479e-27	-1.81718	2.78791e-12	1.20463e-11	-1.08001	1.60099e-08	6.80241e-08	-1.2907	0.000103477	0.000395255	1.03703	2.41925e-15	8.62585e-15	-1.73007	0.00130422	0.00367663	1.06712	3.24666e-05	0.000119162	-1.20853	0.0613821	0.168607	1.00884
PPP1R12A	1.7138e-27	8.93159e-27	-1.50297	1.30625e-08	5.64419e-08	1.01124	3.49562e-08	1.48525e-07	-1.37303	0.000587641	0.00224464	-1.00422	4.09359e-11	1.45957e-10	-1.51834	1.9471e-05	5.48891e-05	-1.17567	2.40765e-09	8.83681e-09	-1.41775	0.000419638	0.00115268	-1.19926
C1orf216	1.72902e-27	9.01092e-27	-3.42855	3.33713e-10	1.44194e-09	-1.2951	8.34833e-09	3.54711e-08	-1.75568	0.0260688	0.0995766	1.07811	5.28112e-09	1.88298e-08	-2.13082	0.000191088	0.00053868	-1.1894	0.000288963	0.00106058	-1.21561	0.260142	0.714569	1.26584
TRAPPC1	1.86055e-27	9.69641e-27	-1.72872	1.4505e-14	6.26749e-14	-1.22168	2.49251e-06	1.05904e-05	-1.28903	0.000103517	0.000395409	-1.0678	2.2363e-12	7.97354e-12	-1.58224	3.792e-06	1.06897e-05	-1.16639	2.12015e-11	7.78159e-11	-1.47771	2.73815e-05	7.52128e-05	-1.23995
GOLPH3	1.92742e-27	1.00449e-26	-1.70185	5.59033e-19	2.41553e-18	-1.36782	2.48311e-08	1.05505e-07	-1.49254	4.67702e-09	1.78651e-08	-1.33377	5.86495e-07	2.09115e-06	-1.34908	4.67136e-05	0.000131687	-1.18852	1.40823e-08	5.16863e-08	-1.34849	2.73668e-07	7.51723e-07	-1.26543
TLE3	2.1235e-27	1.10668e-26	-2.00955	1.2854e-16	5.5541e-16	-1.32361	3.73518e-16	1.58704e-15	-1.99513	4.17898e-09	1.59627e-08	-1.24995	1.57488e-27	5.61523e-27	-2.90042	2.22639e-22	6.27624e-22	-2.17541	2.26579e-14	8.31613e-14	-2.03735	6.26901e-05	0.0001722	-1.24028
RAC1P2	2.16594e-27	1.1288e-26	-1.65951	1.16122e-20	5.01752e-20	-1.33259	9.58571e-12	4.07286e-11	-1.45793	6.13e-16	2.34151e-15	-1.5025	1.98994e-12	7.09512e-12	-1.62813	5.55905e-09	1.56711e-08	-1.33387	1.3225e-14	4.85397e-14	-1.56343	7.62027e-16	2.09317e-15	-1.64414
CTBP2	2.30363e-27	1.20056e-26	-1.77569	4.7683e-12	2.06034e-11	-1.03878	3.1489e-11	1.33793e-10	-1.58427	0.000681504	0.00260318	1.03071	5.29857e-11	1.88921e-10	-1.47997	0.000553616	0.00156066	-1.05625	2.86001e-12	1.04971e-11	-1.58527	0.00661332	0.0181658	-1.07981
HSPD1P4	2.48829e-27	1.29679e-26	-2.03834	3.81178e-26	1.64704e-25	-1.72894	4.69623e-28	1.99537e-27	-2.29962	1.88512e-27	7.20069e-27	-2.06308	1.27005e-17	4.52836e-17	-2.53118	1.65888e-11	4.67641e-11	-1.62764	6.36603e-21	2.33653e-20	-2.0387	6.53166e-11	1.79414e-10	-1.47951
TCF4	2.49762e-27	1.30165e-26	-2.02692	9.85745e-19	4.25931e-18	-1.58287	4.33628e-13	1.84244e-12	-1.59033	2.99722e-11	1.14486e-10	-1.34822	3.33639e-11	1.18959e-10	-1.33148	3.66114e-07	1.03208e-06	-1.14559	1.81323e-11	6.65512e-11	-1.70786	5.78844e-07	1.58999e-06	-1.42833
AL365366.1	2.60994e-27	1.36019e-26	-1.68241	2.89474e-44	1.25079e-43	-1.8358	4.30833e-09	1.83056e-08	-1.6591	1.17656e-14	4.49417e-14	-1.78234	4.35163e-10	1.55157e-09	-1.68888	3.91523e-15	1.10371e-14	-1.86793	1.39207e-12	5.10933e-12	-1.81759	2.22824e-16	6.12063e-16	-2.08783
SLC16A1	2.63938e-27	1.37554e-26	-2.71216	1.7063e-21	7.37278e-21	-1.89806	2.96644e-10	1.26041e-09	-1.60597	4.40259e-05	0.000168168	-1.06424	1.4912e-08	5.31689e-08	-1.5888	0.00139067	0.00392032	-1.0099	2.59789e-15	9.53506e-15	-1.57356	0.000445292	0.00122315	-1.03885
LMO4	2.87823e-27	1.50001e-26	-1.9023	9.40411e-23	4.06342e-22	-1.58104	9.00392e-14	3.82566e-13	-2.01558	1.78459e-09	6.81669e-09	-1.28877	2.20007e-28	7.84435e-28	-6.44297	7.8623e-28	2.2164e-27	-4.57704	6.79961e-11	2.49567e-10	-2.49407	9.02411e-14	2.47878e-13	-2.20178
TPTEP1	3.01312e-27	1.57031e-26	-3.72855	2.73598e-20	1.18219e-19	-2.26507	1.26054e-06	5.35588e-06	-2.40715	0.00114789	0.00438466	-1.27701	0.0101543	0.0362053	-1.61755	0.0601535	0.169574	-1.19805	0.0190309	0.0698492	-1.45278	0.247594	0.680103	1.10841
CAPRIN1	4.03694e-27	2.10389e-26	-1.58014	5.49814e-14	2.37569e-13	-1.14855	5.26828e-09	2.23843e-08	-1.48359	1.59473e-05	6.09147e-05	-1.20764	7.98519e-11	2.84712e-10	-1.42461	1.33199e-05	3.75489e-05	-1.14478	1.5282e-05	5.60896e-05	-1.25397	0.00353428	0.00970811	-1.08943
RPS4XP2	4.03694e-27	2.10389e-26	-1.72235	1.92237e-14	8.30637e-14	-1.27357	1.35684e-11	5.76508e-11	-1.56356	0.000405625	0.00154939	-1.07943	1.15082e-11	4.10323e-11	-1.5166	7.34166e-05	0.000206963	-1.11784	5.97329e-13	2.19238e-12	-1.67173	0.000148449	0.000407767	-1.18486
CNPY2	4.30714e-27	2.2447e-26	-1.82245	1.50066e-24	6.48422e-24	-1.55506	1.17334e-08	4.98537e-08	-1.45476	1.37313e-08	5.24502e-08	-1.25443	1.31267e-08	4.68034e-08	-1.3247	1.96561e-07	5.54108e-07	-1.22401	4.01488e-08	1.47358e-07	-1.29156	6.9702e-10	1.9146e-09	-1.3158
RPS15P5	4.44498e-27	2.31654e-26	2.00274	0.000444	0.00191848	1.52419	5.25936e-13	2.23464e-12	1.84998	0.000915561	0.00349722	1.43712	7.46868e-10	2.66296e-09	1.80399	0.0616648	0.173834	1.36721	2.14506e-12	7.87301e-12	1.87191	0.00265769	0.00730027	1.3327
AC025678.3	4.51262e-27	2.35179e-26	-3.00547	5.40093e-28	2.33369e-27	-3.16869	3.07601e-17	1.30696e-16	-2.99599	1.88595e-14	7.20389e-14	-2.08826	1.39875e-08	4.98724e-08	-2.51189	2.78634e-08	7.85475e-08	-2.33757	5.32759e-07	1.95539e-06	-2.18713	1.24033e-06	3.40698e-06	-1.86262
TM7SF3	5.04702e-27	2.6303e-26	-1.66994	1.32898e-16	5.7424e-16	-1.24193	7.62059e-07	3.2379e-06	-1.41887	0.000339845	0.00129812	-1.1409	9.61803e-08	3.42931e-07	-1.19243	0.0038731	0.0109184	1.03907	0.0056158	0.0206117	-1.0721	0.355863	0.977499	1.15972
SLC39A3	7.90753e-27	4.12107e-26	-1.49007	1.18202e-08	5.10738e-08	-1.01683	1.72327e-07	7.322e-07	-1.41915	0.0762116	0.29111	1.04136	3.12623e-12	1.11466e-11	-1.49561	0.0790097	0.22273	1.10032	5.27649e-05	0.000193663	-1.23229	0.254485	0.699031	1.07247
AL365440.1	8.99731e-27	4.68902e-26	-2.09656	9.16501e-27	3.96011e-26	-1.89572	1.81135e-19	7.69622e-19	-2.06695	9.45198e-22	3.61043e-21	-1.86533	9.47282e-13	3.37754e-12	-1.91045	7.1349e-15	2.01134e-14	-2.145	9.64511e-19	3.54005e-18	-1.74949	3.07891e-14	8.45728e-14	-1.51955
PRRC2C	9.40516e-27	4.90158e-26	-1.59361	3.11818e-14	1.34733e-13	-1.32812	3.15167e-07	1.33911e-06	-1.44503	3.49978e-06	1.33683e-05	-1.31733	8.4243e-08	3.00369e-07	-1.37004	5.24591e-07	1.47883e-06	-1.23957	3.63303e-08	1.33343e-07	-1.42892	0.000268829	0.00073843	-1.28516
GBP5	1.17595e-26	6.12854e-26	-2.29426	7.12545e-30	3.07884e-29	-2.54355	1.19563e-14	5.0801e-14	-2.06224	1.64701e-24	6.29117e-24	-3.17891	5.36133e-05	0.000191158	-1.72442	3.97099e-06	1.11943e-05	-2.34651	0.00204346	0.00750011	-1.79209	0.000101022	0.000277491	-2.67896
DNAJA1	1.19985e-26	6.2531e-26	-1.55484	4.62389e-11	1.99794e-10	-1.13104	1.43188e-05	6.0839e-05	-1.32525	0.00575598	0.0219864	-1.00506	1.29039e-15	4.6009e-15	-1.81256	1.43796e-05	4.05364e-05	-1.34595	4.19075e-07	1.53813e-06	-1.36557	0.196751	0.540445	1.00719
APOBEC3C	1.26135e-26	6.57363e-26	-1.85177	3.38711e-14	1.46354e-13	-1.26782	1.74789e-14	7.42659e-14	-1.85366	2.44302e-08	9.33173e-08	-1.36075	3.08305e-17	1.09926e-16	-2.03191	2.8591e-06	8.05987e-06	-1.27973	7.17717e-14	2.63424e-13	-1.87798	4.47583e-06	1.22944e-05	-1.38299
UBA52P3	1.33919e-26	6.97929e-26	-2.15399	5.37183e-23	2.32112e-22	-1.72574	6.22673e-21	2.64567e-20	-2.14187	2.24262e-14	8.56624e-14	-1.60497	3.60992e-16	1.28712e-15	-1.97523	6.9669e-15	1.96398e-14	-1.80008	2.89314e-23	1.06187e-22	-2.25902	1.93027e-15	5.30214e-15	-1.72133
MTCO3P12	1.43185e-26	7.46222e-26	-1.34273	6.23103e-08	2.69237e-07	-1.17074	1.21247e-32	5.15164e-32	-1.47331	1.80647e-10	6.90026e-10	-1.23054	5.36614e-23	1.9133e-22	-1.45296	0.0496034	0.139833	-1.05728	7.6286e-31	2.79993e-30	-1.41589	0.00119518	0.00328296	-1.10788
NDUFS7	1.45879e-26	7.60259e-26	-1.94604	1.52028e-19	6.569e-19	-1.38306	4.00066e-12	1.69984e-11	-1.56311	3.75644e-07	1.43487e-06	-1.16543	6.60726e-20	2.35582e-19	-2.14511	6.28786e-12	1.77256e-11	-1.50149	3.20277e-20	1.17552e-19	-1.78696	1.29747e-06	3.56394e-06	-1.20076
AKR1C2	1.5223e-26	7.9336e-26	37.0476	1.9638e-15	8.48539e-15	28.1166	3.39328e-05	0.000144177	11.0427	0.00548981	0.0209697	6.69437	5.82481e-07	2.07684e-06	22.2148	1.78326e-08	5.02704e-08	27.6855	1.13835e-15	4.17809e-15	6.62214	1.14948e-10	3.15744e-10	6.13017
AL355032.1	1.54099e-26	8.03098e-26	-1.36473	4.43249e-72	1.91524e-71	-1.67757	8.28984e-14	3.52226e-13	-1.30359	8.57126e-44	3.27401e-43	-1.6316	1.55181e-13	5.53298e-13	-1.36178	1.56918e-37	4.42354e-37	-1.66046	2.07085e-19	7.60064e-19	-1.3215	1.11073e-39	3.05101e-39	-1.62011
AC092171.5	1.70931e-26	8.90821e-26	-2.36171	1.2003e-10	5.18639e-10	-1.27352	2.02967e-25	8.62382e-25	-2.99709	1.31219e-07	5.01223e-07	-1.38225	9.36352e-06	3.33856e-05	-1.5414	0.0289038	0.0814804	1.06944	3.11473e-08	1.1432e-07	-2.66654	0.00144901	0.00398022	-1.27428
AC044787.1	1.93897e-26	1.01051e-25	1.41053	1.84741e-30	7.98247e-30	1.45668	8.5474e-19	3.63169e-18	1.44655	2.45973e-18	9.39559e-18	1.44762	1.43236e-15	5.10707e-15	1.49633	1.13693e-18	3.20503e-18	1.52296	3.51942e-18	1.29173e-17	1.52019	4.81753e-25	1.3233e-24	1.55587
MX2	1.9407e-26	1.01141e-25	-1.95923	2.45385e-19	1.06029e-18	-1.45222	7.76838e-23	3.3007e-22	-2.23556	3.48222e-17	1.33012e-16	-1.64614	9.30964e-25	3.31935e-24	-2.75835	4.4777e-19	1.26227e-18	-2.13582	1.06059e-06	3.89268e-06	-1.43963	8.11935e-07	2.23026e-06	-1.50501
FERMT1	1.9407e-26	1.01141e-25	-2.78603	7.04183e-17	3.04271e-16	-1.52014	3.94e-18	1.67406e-17	-2.53392	1.34921e-13	5.15367e-13	-1.74233	0.00903587	0.0322174	-1.95809	0.0159193	0.0448769	-1.63384	0.000531182	0.0019496	-1.69168	0.00529305	0.0145392	-1.41976
CEP70	1.9407e-26	1.01141e-25	-1.72249	5.56545e-13	2.40478e-12	-1.09889	1.14841e-09	4.87948e-09	-1.75429	1.42575e-09	5.44603e-09	-1.51046	6.61866e-12	2.35988e-11	-1.52479	2.13611e-10	6.02173e-10	-1.36953	2.09065e-05	7.67333e-05	-1.134	2.01628e-06	5.53842e-06	-1.29462
ANP32BP1	2.12682e-26	1.10841e-25	-2.04412	1.31019e-29	5.66121e-29	-1.98037	1.30645e-13	5.55095e-13	-1.87433	4.65768e-20	1.77912e-19	-2.00631	2.60549e-11	9.28987e-11	-1.70696	9.58918e-17	2.70321e-16	-1.9855	6.40539e-10	2.35097e-09	-1.44321	1.01016e-09	2.77474e-09	-1.38903
ITGB8	3.02654e-26	1.57731e-25	-2.85772	1.51811e-20	6.55959e-20	-2.06884	3.86114e-15	1.64055e-14	-3.30092	2.17552e-15	8.30996e-15	-3.19914	5.75878e-07	2.05329e-06	-2.94872	6.27234e-09	1.76818e-08	-4.95413	0.0591168	0.216977	-1.67681	0.193557	0.531672	-1.0949
TMEM179B	3.1276e-26	1.62998e-25	-2.41437	1.64785e-14	7.12019e-14	-1.40008	1.50898e-16	6.41151e-16	-2.13598	6.21526e-10	2.37408e-09	-1.37743	4.23006e-10	1.50823e-09	-1.6767	2.06314e-05	5.81602e-05	-1.11384	5.16441e-18	1.8955e-17	-1.99133	5.75873e-07	1.58183e-06	-1.25589
AC084824.1	3.18663e-26	1.66074e-25	-1.61664	1.348e-31	5.82459e-31	-1.5608	1.38411e-11	5.88091e-11	-1.47495	2.38676e-16	9.11686e-16	-1.45336	3.48186e-08	1.24146e-07	-1.5343	1.60202e-09	4.51613e-09	-1.56381	1.77318e-05	6.50812e-05	-1.27715	2.79445e-07	7.67593e-07	-1.38479
FTL	3.47437e-26	1.8107e-25	1.26604	1.64164e-06	7.09338e-06	1.11679	2.55359e-08	1.08499e-07	1.16609	0.00024451	0.000933969	1.10416	7.28541e-06	2.59761e-05	1.1695	0.0962474	0.271323	-1.02136	8.0011e-10	2.93665e-09	1.20617	0.00102782	0.00282327	1.11568
MEF2C	3.48148e-26	1.8144e-25	-1.885	2.09581e-16	9.05577e-16	-1.36133	2.72219e-09	1.15663e-08	-1.61042	1.00192e-07	3.82709e-07	-1.33106	5.03463e-10	1.7951e-09	-1.77239	0.00694117	0.0195673	-1.14343	4.18341e-07	1.53544e-06	-1.26078	4.2303e-06	1.162e-05	-1.31825
PPP2R5A	3.54085e-26	1.84534e-25	-1.94747	3.57617e-17	1.54523e-16	-1.37502	2.73989e-13	1.16415e-12	-1.88022	1.62959e-07	6.22465e-07	-1.20289	1.24341e-12	4.43338e-12	-1.66677	5.00332e-07	1.41044e-06	-1.20333	6.52013e-14	2.39309e-13	-1.53336	7.75429e-09	2.12998e-08	-1.30083
GABARAPL2	3.56208e-26	1.85641e-25	-1.50723	2.56312e-11	1.1075e-10	-1.09384	7.43542e-07	3.15923e-06	-1.19752	1.8993e-05	7.25485e-05	-1.04073	4.00275e-08	1.42718e-07	-1.2413	0.00387301	0.0109181	1.02481	0.000132328	0.000485686	-1.1308	0.00192737	0.00529418	-1.15791
GPAT3	3.76182e-26	1.96051e-25	-1.94134	3.617e-11	1.56287e-10	-1.12141	3.68198e-12	1.56443e-11	-2.26036	7.47046e-07	2.85353e-06	-1.37778	0.00402066	0.0143357	-1.72461	0.00724388	0.0204206	-1.67092	0.00122436	0.00449379	-2.28242	0.013878	0.0381206	-1.67732
RCN2	4.02024e-26	2.09518e-25	-1.63541	3.93024e-21	1.69822e-20	-1.26963	6.58666e-12	2.7986e-11	-1.44319	3.36748e-10	1.28629e-09	-1.27148	6.52479e-11	2.32641e-10	-1.46459	1.97185e-10	5.55867e-10	-1.3721	8.94802e-12	3.2842e-11	-1.53711	4.97701e-06	1.36711e-05	-1.22494
RPS4X	5.54403e-26	2.88932e-25	1.32811	3.5394e-46	1.52934e-45	1.47975	1.4056e-21	5.97226e-21	1.38762	1.54132e-42	5.88747e-42	1.59344	2.19376e-21	7.82185e-21	1.45429	3.09638e-36	8.72875e-36	1.61165	3.12548e-12	1.14715e-11	1.35803	2.8333e-30	7.78264e-30	1.51238
TMSB4X	6.75445e-26	3.52014e-25	2.10176	6.09685e-17	2.63439e-16	1.8277	2.15609e-10	9.16098e-10	1.6825	2.35016e-08	8.97703e-08	1.55878	0.0105168	0.0374975	1.19121	0.0741709	0.209089	-1.05982	1.13312e-16	4.15891e-16	1.22957	9.33168e-14	2.56327e-13	1.11812
NUP50	7.12829e-26	3.71497e-25	-2.40227	7.69134e-11	3.32335e-10	-1.15617	8.96851e-12	3.81062e-11	-1.73251	1.0139e-05	3.87285e-05	-1.12738	1.87142e-11	6.67256e-11	-2.08869	7.6089e-05	0.000214496	-1.21945	3.39282e-14	1.24527e-13	-2.10865	2.24472e-05	6.1659e-05	-1.29806
PYGL	7.41487e-26	3.86432e-25	-1.65988	5.31031e-12	2.29454e-11	-1.13755	5.60545e-11	2.38169e-10	-1.45552	9.87393e-08	3.7716e-07	-1.1584	1.05781e-10	3.77163e-10	-2.48294	0.000157197	0.000443141	-1.32984	1.73779e-08	6.37821e-08	-1.64047	1.23526e-06	3.39308e-06	-1.4417
CHD1	7.92845e-26	4.13198e-25	-1.63138	1.38081e-33	5.96633e-33	-1.73487	7.17704e-13	3.04945e-12	-1.72095	9.04321e-19	3.45428e-18	-1.76134	2.52906e-13	9.01736e-13	-1.5511	4.84304e-15	1.36526e-14	-1.73112	5.07518e-16	1.86275e-15	-1.72251	9.89063e-12	2.7168e-11	-1.56869
RBBP4	8.90517e-26	4.64101e-25	-1.67262	5.60082e-08	2.42006e-07	1.00322	1.37862e-18	5.85761e-18	-1.88388	2.8897e-07	1.1038e-06	-1.19311	1.30243e-09	4.64382e-09	-1.52639	1.60447e-05	4.52302e-05	-1.20052	7.60878e-17	2.79265e-16	-1.76694	9.71753e-05	0.000266926	-1.19585
ZBTB7A	9.5128e-26	4.95768e-25	-2.29036	1.48649e-20	6.423e-20	-1.69954	1.66694e-18	7.08262e-18	-2.05727	2.07325e-16	7.91929e-16	-1.65418	2.0483e-09	7.30321e-09	-1.87156	1.429e-05	4.02839e-05	-1.3191	5.72894e-17	2.1027e-16	-1.88084	5.33709e-13	1.46601e-12	-1.68547
LYN	1.14796e-25	5.9827e-25	-1.48746	1.4286e-09	6.17282e-09	-1.03018	5.65605e-07	2.40319e-06	-1.34695	5.03048e-05	0.000192152	-1.08599	0.00782138	0.0278871	-1.01066	0.0131245	0.0369983	1.09842	3.04348e-08	1.11705e-07	-1.39283	0.000759063	0.00208503	-1.20095
HSPA1A	1.34857e-25	7.02818e-25	-1.95958	0.0535323	0.231308	1.22098	1.13441e-09	4.81999e-09	-2.06224	0.0199439	0.0761807	1.46102	2.55873e-19	9.12317e-19	-2.28678	4.47825e-06	1.26243e-05	-1.24273	3.12069e-12	1.14539e-11	-1.90958	0.249397	0.685056	1.37089
TUBA1A	1.41483e-25	7.37349e-25	1.96664	6.19872e-08	2.67841e-07	1.51678	3.73828e-12	1.58835e-11	1.77692	2.60794e-05	9.96169e-05	1.51505	1.25842e-05	4.48691e-05	1.697	0.0702074	0.197916	1.39414	7.17186e-13	2.63229e-12	1.85169	7.86206e-08	2.15959e-07	1.62419
CCT6P2	1.45118e-25	7.56297e-25	-1.8435	3.22943e-28	1.3954e-27	-1.85856	3.16291e-10	1.34388e-09	-1.47255	1.72421e-17	6.58604e-17	-1.60628	4.09359e-11	1.45957e-10	-1.71169	4.27715e-11	1.20574e-10	-1.68069	4.26197e-14	1.56427e-13	-1.672	1.66544e-15	4.5747e-15	-1.74533
CPPED1	1.67602e-25	8.73474e-25	-1.86736	9.55428e-13	4.12831e-12	-1.29029	5.28795e-10	2.24679e-09	-1.71743	0.000922782	0.0035248	-1.08932	1.8176e-06	6.48064e-06	-1.56117	0.00202631	0.0057122	-1.27391	6.0345e-08	2.21485e-07	-1.48924	0.0272178	0.0747631	-1.10485
SMYD3	1.75349e-25	9.13846e-25	-2.03398	2.72045e-27	1.17548e-26	-1.85649	6.97539e-05	0.000296377	-1.25911	8.85774e-07	3.38344e-06	-1.18212	1.26674e-13	4.51656e-13	-1.64469	2.19594e-15	6.19041e-15	-1.83043	0.000465433	0.00170828	-1.11161	0.0016667	0.00457816	-1.14926
BRD3	1.81093e-25	9.4378e-25	-2.02424	6.40369e-17	2.76697e-16	-1.37921	7.22638e-11	3.07041e-10	-1.65141	1.6147e-05	6.16774e-05	-1.1445	8.48068e-15	3.02379e-14	-1.82448	1.72893e-09	4.87389e-09	-1.38841	1.87355e-11	6.87651e-11	-1.47848	2.27823e-06	6.25794e-06	-1.1432
TMBIM6	1.85117e-25	9.64753e-25	-1.52806	4.925e-09	2.12805e-08	-1.09103	3.94408e-06	1.67579e-05	-1.36434	0.000272061	0.00103921	-1.14863	1.77696e-09	6.33576e-09	-1.37718	0.00122047	0.00344054	-1.08535	0.00124005	0.00455135	-1.26185	0.0606732	0.16666	-1.08462
GBP1P1	1.99019e-25	1.0372e-24	-3.8566	1.44068e-16	6.22503e-16	-2.00987	4.53815e-13	1.92821e-12	-2.43859	1.55815e-12	5.95176e-12	-2.03452	0.00152726	0.00544544	-2.67482	0.00330781	0.00932478	-2.42452	7.59836e-05	0.000278883	-2.33967	0.000286154	0.000786019	-2.23962
PRPS2	2.07916e-25	1.08357e-24	-1.77583	1.19118e-14	5.14698e-14	-1.26088	9.87987e-15	4.19785e-14	-1.67509	3.27305e-08	1.25023e-07	-1.22976	0.113552	0.40487	1.21351	0.131149	0.369711	1.1534	0.00248764	0.00913038	-1.05322	0.187384	0.514715	1.26488
SERINC3	2.28889e-25	1.19287e-24	-1.57292	2.69592e-10	1.16488e-09	-1.10734	9.23259e-12	3.92283e-11	-1.57859	7.509e-10	2.86825e-09	-1.30296	2.5651e-11	9.14585e-11	-1.5366	0.0251006	0.070759	1.03751	7.618e-07	2.79604e-06	-1.31734	0.0348179	0.0956394	-1.03063
BLOC1S6	2.61429e-25	1.36246e-24	-1.86976	6.58693e-18	2.84615e-17	-1.40794	6.1113e-08	2.59662e-07	-1.37002	7.94767e-07	3.03582e-06	-1.17698	1.36494e-13	4.86669e-13	-1.79241	2.30551e-09	6.49927e-09	-1.41718	2.37468e-10	8.71581e-10	-1.41321	1.40163e-07	3.85006e-07	-1.34458
SRSF11	2.70919e-25	1.41192e-24	-1.53666	6.06055e-12	2.61871e-11	-1.13249	1.37186e-08	5.82888e-08	-1.53335	0.00018271	0.000697908	-1.19057	1.19594e-16	4.26413e-16	-1.5422	1.14245e-05	3.22059e-05	-1.19426	7.50709e-07	2.75533e-06	-1.46281	0.0293702	0.0806753	-1.11802
LARP1	2.913e-25	1.51813e-24	-1.69298	2.01142e-07	8.69116e-07	-1.02684	1.61727e-09	6.8716e-09	-1.48454	0.0197429	0.0754131	1.0929	5.06984e-13	1.80765e-12	-1.6972	0.000892934	0.0025172	-1.06947	1.15275e-14	4.23095e-14	-1.74162	0.00116643	0.00320401	-1.09251
IRF2BP1	3.04901e-25	1.58901e-24	-3.11269	7.65273e-21	3.30667e-20	-1.9825	4.16028e-17	1.76766e-16	-2.42921	5.0739e-14	1.9381e-13	-1.79564	3.08793e-11	1.101e-10	-3.10148	8.26335e-07	2.32945e-06	-1.63229	8.50255e-13	3.1207e-12	-1.67994	7.94725e-08	2.18299e-07	-1.24688
ST6GAL2	3.07059e-25	1.60026e-24	-8.34718	5.7489e-23	2.48405e-22	-6.08809	0.206186	0.876062	1.00232	0.238958	0.912759	1.04023	1.17003e-10	4.17176e-10	-8.03117	1.46169e-06	4.12054e-06	-2.89723	1.91213e-17	7.0181e-17	-2.27897	8.54128e-12	2.34616e-11	-1.35793
EPRS	3.07676e-25	1.60348e-24	-1.48656	3.49891e-11	1.51185e-10	-1.04307	1.50607e-05	6.3991e-05	-1.29489	0.0491105	0.18759	1.03786	1.95807e-12	6.98149e-12	-1.40245	0.00616824	0.0173884	1.09512	5.09361e-06	1.86951e-05	-1.24627	0.0318404	0.0874607	-1.00135
YWHAB	3.13823e-25	1.63551e-24	-1.42491	0.00661409	0.0285788	1.03549	0.000266245	0.00113125	-1.20015	0.212471	0.811589	1.04931	1.5563e-19	5.549e-19	-1.61041	0.0199549	0.0562533	-1.04122	5.36326e-06	1.96848e-05	-1.30292	0.318824	0.87576	1.03436
AC074183.2	3.40486e-25	1.77447e-24	-1.80001	4.10946e-10	1.77566e-09	-1.0134	8.39968e-25	3.56893e-24	-2.75705	8.82364e-15	3.37041e-14	-1.69606	1.00259e-12	3.57472e-12	-1.92241	9.48939e-06	2.67508e-05	-1.08366	3.61137e-10	1.32548e-09	-1.6774	1.86026e-05	5.10984e-05	-1.32026
KDM4A	3.91095e-25	2.03822e-24	-2.51732	1.90151e-18	8.21624e-18	-1.77381	7.84783e-18	3.33446e-17	-2.54291	4.92254e-10	1.88029e-09	-1.53668	1.04789e-10	3.73626e-10	-1.92762	1.8853e-08	5.3147e-08	-1.54523	9.13311e-13	3.35213e-12	-1.86094	3.95758e-06	1.08708e-05	-1.34712
IER2	4.52476e-25	2.35812e-24	3.34726	1.27894e-12	5.52619e-12	-1.0623	5.10751e-06	2.17012e-05	2.32815	4.57622e-08	1.74801e-07	-1.12096	0.000473442	0.00168806	1.86819	0.000105098	0.000296274	1.02103	0.0806668	0.296072	1.53621	1.34822e-13	3.70334e-13	-1.29007
PLSCR1	4.8601e-25	2.53288e-24	-2.09309	4.25872e-13	1.84015e-12	-1.31234	6.58884e-27	2.79953e-26	-2.42999	1.20013e-19	4.58419e-19	-1.7789	4.90067e-24	1.74733e-23	-2.71165	4.89047e-15	1.37863e-14	-1.76312	4.70805e-29	1.728e-28	-2.58374	1.05133e-16	2.88784e-16	-1.97598
ATP6V0A2	5.51805e-25	2.87578e-24	-1.68579	1.94034e-12	8.38403e-12	-1.12771	4.86343e-12	2.06642e-11	-1.57832	0.000130658	0.000499081	-1.05524	5.36859e-12	1.91417e-11	-1.72232	5.18268e-07	1.46101e-06	-1.27309	1.54465e-07	5.66932e-07	-1.40826	0.121736	0.334389	1.05835
REXO2	5.51805e-25	2.87578e-24	-1.43454	1.7214e-06	7.438e-06	1.17497	1.04482e-07	4.43932e-07	-1.34113	0.0431659	0.164883	1.12914	3.48886e-07	1.24395e-06	-1.13518	0.047445	0.133748	1.75742	0.0533121	0.195672	1.06007	0.164476	0.451791	1.27076
CHCHD2P2	5.61343e-25	2.92549e-24	-2.8971	8.87639e-20	3.8354e-19	-2.05789	2.36671e-22	1.00559e-21	-2.45788	3.08572e-16	1.17867e-15	-1.72078	2.95667e-09	1.0542e-08	-2.30123	6.23615e-05	0.000175798	-1.251	7.68453e-27	2.82046e-26	-2.76174	9.97679e-09	2.74047e-08	-1.40131
SPOP	5.88435e-25	3.06668e-24	-1.66561	5.86445e-09	2.53397e-08	-1.04124	2.4378e-15	1.03579e-14	-1.77828	3.38418e-07	1.29268e-06	-1.13403	1.73567e-11	6.18853e-11	-1.68049	0.00103649	0.00292189	-1.09424	1.35515e-16	4.9738e-16	-1.72254	7.41967e-10	2.03807e-09	-1.33849
AL035398.1	8.07708e-25	4.20944e-24	-1.91433	3.75909e-19	1.62427e-18	-1.45372	3.20163e-13	1.36034e-12	-1.77315	1.28193e-14	4.89667e-14	-1.68143	1.15316e-16	4.11158e-16	-1.98227	3.80707e-16	1.07322e-15	-1.69177	3.79971e-13	1.39461e-12	-1.89519	2.13312e-06	5.85934e-06	-1.26908
PHLDA3	8.38574e-25	4.3703e-24	-4.63091	8.26785e-15	3.57246e-14	-1.95118	4.08778e-35	1.73685e-34	-4.42362	1.00416e-24	3.83565e-24	-2.21075	0.00664703	0.0237	-1.90762	0.00428469	0.0120786	-2.12475	0.00081213	0.00298076	-1.7731	0.000112326	0.000308542	-2.27401
SRI	8.48878e-25	4.424e-24	-1.3748	2.40541e-08	1.03936e-07	1.00596	0.0181741	0.0772198	-1.02764	0.101849	0.389039	1.14063	4.41307e-09	1.57348e-08	-1.4601	0.00701979	0.0197889	-1.05473	0.00912391	0.0334876	-1.12632	0.266463	0.731932	1.15045
NOP53	9.36729e-25	4.88184e-24	1.64721	2.5042e-13	1.08204e-12	1.50782	1.14134e-14	4.84942e-14	1.60759	3.01e-13	1.14975e-12	1.60882	1.84879e-13	6.59185e-13	1.70092	3.76735e-08	1.06202e-07	1.51739	3.12658e-15	1.14755e-14	1.65371	4.59652e-15	1.26259e-14	1.59453
LY6E	9.73503e-25	5.07349e-24	-1.58157	6.42032e-21	2.77416e-20	-1.34738	1.52754e-08	6.49034e-08	-1.69532	3.98623e-06	1.52264e-05	-1.44146	3.75885e-23	1.34022e-22	-2.1157	1.68511e-13	4.75035e-13	-1.71487	1.66293e-09	6.10347e-09	-1.6302	8.36495e-06	2.29772e-05	-1.44109
MMP2	9.84493e-25	5.13077e-24	-2.47008	2.72522e-14	1.17754e-13	-1.35017	1.16861e-15	4.96529e-15	-2.37518	3.30114e-08	1.26095e-07	-1.34152	0.127979	0.456309	-1.34345	0.0654042	0.184376	-2.47113	0.246806	0.905854	1.15828	0.281956	0.77449	1.36116
TOR1AIP1	1.02048e-24	5.3183e-24	-1.80205	3.31707e-22	1.43327e-21	-1.58096	1.81657e-16	7.71839e-16	-1.75681	4.69427e-11	1.7931e-10	-1.26682	1.27802e-07	4.55679e-07	-1.60692	2.11297e-06	5.95649e-06	-1.44758	3.52582e-10	1.29408e-09	-1.61594	1.11248e-06	3.0558e-06	-1.31012
MTND5P11	1.1433e-24	5.95841e-24	-1.8235	7.33759e-26	3.1705e-25	-1.70001	4.38801e-10	1.86442e-09	-1.47736	3.50633e-09	1.33933e-08	-1.27982	1.80401e-11	6.43219e-11	-1.70151	2.3325e-12	6.57536e-12	-1.62903	6.49362e-12	2.38336e-11	-1.59354	1.62271e-11	4.45733e-11	-1.51138
RDX	1.15985e-24	6.04463e-24	-1.74672	1.60936e-14	6.9539e-14	-1.2432	4.31003e-06	1.83128e-05	-1.42408	0.00128917	0.0049243	-1.02692	1.13323e-12	4.04053e-12	-1.78609	3.42022e-07	9.64167e-07	-1.33027	2.69563e-05	9.89378e-05	-1.17482	0.0093658	0.0257264	-1.02371
RPN2	1.19952e-24	6.25143e-24	-1.4423	5.35394e-10	2.31339e-09	-1.06282	0.00263284	0.0111867	-1.17913	0.0971232	0.370987	1.04418	4.84836e-14	1.72868e-13	-1.54947	0.000631098	0.00177908	-1.1055	0.000278626	0.00102264	-1.20166	0.34971	0.9606	1.0972
RPS4XP1	1.20105e-24	6.25936e-24	-1.74152	1.04579e-16	4.51876e-16	-1.25998	9.11496e-14	3.87284e-13	-1.66779	1.41446e-09	5.40289e-09	-1.29514	1.41689e-11	5.05192e-11	-1.68652	7.28821e-06	2.05456e-05	-1.15473	1.26355e-13	4.6376e-13	-1.81924	0.000103493	0.00028428	-1.20128
RPS28P7	1.21681e-24	6.34151e-24	-1.40249	4.1937e-94	1.81206e-93	-1.95433	1.31165e-16	5.57306e-16	-1.4118	4.68858e-60	1.79092e-59	-1.94482	6.96238e-14	2.48244e-13	-1.40972	2.19021e-42	6.17423e-42	-1.8478	6.25892e-32	2.29721e-31	-1.45156	6.18154e-60	1.69797e-59	-1.92451
COPZ1	1.30391e-24	6.79544e-24	-1.64709	2.3184e-12	1.00176e-11	-1.13278	1.23818e-12	5.26089e-12	-1.50015	2.37583e-07	9.0751e-07	-1.13552	4.92133e-11	1.7547e-10	-1.48502	0.0057306	0.0161547	1.01805	8.21692e-08	3.01586e-07	-1.27734	0.00446116	0.0122541	-1.01778
CNPY3	1.33243e-24	6.94407e-24	-1.60412	1.48379e-18	6.4113e-18	-1.26165	0.000240397	0.00102142	-1.19047	2.80641e-05	0.000107198	-1.14819	3.39512e-08	1.21053e-07	-1.19219	9.26691e-07	2.61236e-06	-1.12747	0.000342733	0.00125794	-1.10367	0.0115589	0.0317505	1.03858
PHF14	1.57098e-24	8.18732e-24	-1.5224	2.35183e-06	1.0162e-05	1.03063	7.37339e-10	3.13287e-09	-1.57599	0.00126334	0.00482565	-1.11249	5.88046e-14	2.09668e-13	-1.48883	8.44575e-06	2.38087e-05	-1.05904	9.96086e-09	3.65594e-08	-1.40162	0.00152087	0.00417758	-1.11779
CNOT7	1.75207e-24	9.13105e-24	-1.53095	4.74422e-05	0.000204993	1.08283	2.23598e-11	9.50042e-11	-1.63097	0.000472797	0.00180597	-1.10011	1.09842e-08	3.91642e-08	-1.24338	0.22902	0.645612	1.43019	4.25691e-05	0.000156242	-1.32927	0.203799	0.559803	1.07684
APP	1.75713e-24	9.15745e-24	-1.50813	7.43162e-20	3.21113e-19	-1.31972	1.10467e-06	4.69362e-06	-1.22528	9.22741e-06	3.52465e-05	-1.00816	0.000800551	0.00285437	-1.59383	0.00628692	0.017723	-1.24277	0.00176918	0.00649344	-1.34604	0.0201814	0.0554352	-1.13736
EIF3A	2.05555e-24	1.07126e-23	-1.53517	1.18736e-12	5.13049e-12	-1.21701	4.26476e-07	1.81205e-06	-1.50414	8.2599e-05	0.000315508	-1.30969	5.17231e-08	1.84419e-07	-1.37976	0.0649519	0.183101	-1.00068	6.44385e-08	2.36509e-07	-1.58459	0.0170031	0.0467049	-1.18361
SDHC	2.51728e-24	1.3119e-23	-1.77184	2.0045e-16	8.66127e-16	-1.32071	6.65611e-16	2.82811e-15	-1.74227	1.53713e-14	5.87146e-14	-1.45204	2.04721e-10	7.29933e-10	-1.46913	4.63448e-07	1.30647e-06	-1.22513	6.16113e-15	2.26132e-14	-1.60639	1.1047e-11	3.03444e-11	-1.39617
AC114760.2	2.73752e-24	1.42668e-23	3.57947	0.000673364	0.00290954	2.25712	1.82176e-13	7.74046e-13	2.85346	0.145788	0.556875	1.47063	1.26859e-14	4.52318e-14	4.99087	0.334152	0.941982	1.47051	0.00195668	0.0071816	1.84933	0.00104715	0.00287636	-1.6839
WDR83OS	2.90785e-24	1.51545e-23	-1.40749	5.58225e-20	2.41204e-19	-1.22471	4.66605e-06	1.98255e-05	-1.29565	1.4992e-05	5.72657e-05	-1.18982	1.75977e-06	6.27445e-06	-1.26709	0.000341467	0.000962602	-1.14864	0.00524775	0.0192609	-1.11038	0.0448918	0.123311	-1.07499
RPL5P17	2.99868e-24	1.56279e-23	2.36588	4.7487e-08	2.05187e-07	1.93656	1.63198e-11	6.93409e-11	2.36482	0.000115566	0.000441435	1.90935	2.48042e-07	8.84396e-07	2.2589	0.00456167	0.0128594	1.86003	2.68657e-07	9.86055e-07	2.06555	0.00646689	0.0177635	1.62488
TAGLN2	3.30188e-24	1.7208e-23	-1.67248	9.61006e-14	4.15241e-13	-1.31486	1.45911e-08	6.19958e-08	-1.5961	0.000217116	0.000829328	-1.27815	8.23387e-13	2.93579e-12	-1.66562	1.05649e-07	2.97827e-07	-1.46659	1.07766e-05	3.95535e-05	-1.36744	0.000654081	0.00179666	-1.34429
HSD17B4	3.4995e-24	1.82379e-23	-1.69742	5.46236e-10	2.36023e-09	-1.08962	1.73106e-08	7.3551e-08	-1.44911	0.000109771	0.000419299	-1.02726	2.26381e-13	8.0716e-13	-1.6799	0.000589068	0.00166059	-1.01057	0.000538497	0.00197645	-1.08326	0.160799	0.441691	1.18894
MDFI	3.67922e-24	1.91746e-23	-4.17433	6.33804e-12	2.73861e-11	-1.7069	1.40732e-28	5.97955e-28	-2.89658	1.29334e-24	4.94024e-24	-2.08989	0.000441742	0.00157503	-2.3859	0.0105678	0.0297907	-1.43654	0.000418709	0.00153679	-2.98894	0.0570236	0.156635	-1.31632
LINC01829	3.95534e-24	2.06136e-23	-3.18536	2.39376e-17	1.03432e-16	-1.86575	0.210112	0.892743	-1.00379	0.208726	0.797281	-1.02404	0.13774	0.491113	-1.32651	0.292641	0.824961	1.11125	0.230343	0.845429	-1.11249	0.353135	0.970008	-1.04138
ISG15	3.95928e-24	2.06341e-23	-2.18498	8.12506e-28	3.51076e-27	-2.12653	1.44698e-21	6.14806e-21	-2.47875	8.67558e-25	3.31386e-24	-2.35531	4.03355e-24	1.43816e-23	-4.18779	2.06104e-20	5.8101e-20	-3.10102	1.22154e-32	4.48343e-32	-3.91149	9.63975e-28	2.64789e-27	-3.24571
ZC3H13	4.00935e-24	2.08951e-23	-1.69365	2.77287e-06	1.19813e-05	-1.00543	1.59049e-14	6.75784e-14	-1.77079	2.64952e-06	1.01205e-05	-1.15281	6.22686e-22	2.22019e-21	-1.9626	1.00608e-08	2.83617e-08	-1.336	1.17873e-10	4.32629e-10	-1.59615	0.00507498	0.0139402	-1.15179
EFCAB14	4.03107e-24	2.10083e-23	-1.91188	6.31139e-11	2.72709e-10	-1.15681	2.33879e-11	9.93724e-11	-1.80269	4.15965e-05	0.000158889	-1.0812	6.09478e-09	2.1731e-08	-1.69381	1.37507e-06	3.87636e-06	-1.38553	6.21064e-10	2.2795e-09	-1.45073	6.21575e-05	0.000170737	-1.2686
ADAR	4.03283e-24	2.10174e-23	-1.6061	4.2955e-15	1.85604e-14	-1.27867	1.60063e-09	6.80088e-09	-1.48425	1.45676e-10	5.56448e-10	-1.39418	1.45633e-14	5.19255e-14	-1.77421	1.01978e-10	2.87478e-10	-1.55379	1.1629e-13	4.26818e-13	-1.66183	2.65271e-10	7.28659e-10	-1.62465
POLR2J3	4.06637e-24	2.11922e-23	-1.66853	5.90891e-13	2.55318e-12	-1.19051	3.5551e-09	1.51052e-08	-1.56509	5.39368e-07	2.06025e-06	-1.26863	2.96165e-09	1.05598e-08	-1.4268	3.90901e-05	0.000110196	-1.12246	1.61551e-12	5.9294e-12	-1.56776	1.10082e-05	3.02378e-05	-1.20547
ST13P19	4.55191e-24	2.37226e-23	-1.91966	1.05811e-20	4.57198e-20	-1.51217	1.62749e-05	6.91501e-05	-1.38778	8.07023e-06	3.08263e-05	-1.31589	4.27278e-05	0.000152346	-1.19128	0.00120337	0.00339234	1.01356	2.27714e-05	8.35778e-05	-1.24616	0.000331984	0.00091191	-1.22657
AC074033.1	4.59341e-24	2.39389e-23	1.88647	0.00107485	0.0046443	1.48116	2.56989e-17	1.09192e-16	1.87328	1.60885e-05	6.14542e-05	1.47783	1.59894e-07	5.70101e-07	1.7823	0.0172099	0.0485151	1.41401	2.87543e-09	1.05537e-08	1.71032	0.000143735	0.000394817	1.43359
PGAM1	4.82563e-24	2.51492e-23	-3.16792	1.48091e-15	6.39889e-15	-1.68009	6.40018e-21	2.71937e-20	-2.24709	4.61012e-14	1.76095e-13	-1.4971	7.01201e-12	2.50013e-11	-2.33275	6.71152e-10	1.89199e-09	-1.87456	1.66894e-28	6.12554e-28	-2.31193	4.33581e-08	1.19098e-07	-1.23149
NIP7	5.21113e-24	2.71582e-23	-2.14471	8.93445e-21	3.86049e-20	-1.75489	1.743e-10	7.40583e-10	-1.54827	1.42236e-07	5.43306e-07	-1.17021	3.62103e-09	1.29108e-08	-1.75986	1.32203e-07	3.72683e-07	-1.55395	1.18699e-09	4.3566e-09	-1.38581	0.00494233	0.0135758	1.03441
HDAC1	5.34782e-24	2.78706e-23	-1.5959	2.5639e-13	1.10784e-12	-1.14188	1.14613e-09	4.86977e-09	-1.46681	1.43755e-06	5.49111e-06	-1.17823	1.34289e-08	4.78809e-08	-1.28498	0.000938888	0.00264674	1.01265	1.90916e-14	7.00722e-14	-1.58542	0.00386487	0.0106162	-1.05418
PAK2	5.3999e-24	2.8142e-23	-1.556	7.60375e-13	3.28551e-12	-1.16024	8.38009e-06	3.56061e-05	-1.34187	0.017637	0.0673692	-1.06197	2.03831e-10	7.26758e-10	-1.32146	7.17712e-08	2.02324e-07	-1.16485	4.43439e-07	1.62756e-06	-1.28781	0.00058737	0.00161341	-1.07843
COX14	5.58347e-24	2.90987e-23	-1.53951	4.12089e-25	1.78059e-24	-1.41947	0.00217967	0.00926116	-1.10153	1.89719e-08	7.2468e-08	-1.24226	4.77012e-08	1.70079e-07	-1.25251	1.09259e-07	3.08004e-07	-1.1999	0.0067357	0.0247221	-1.05711	0.00314032	0.00862597	-1.10856
QSER1	5.61873e-24	2.92825e-23	-2.45402	1.35679e-12	5.86255e-12	-1.39209	1.24771e-10	5.30137e-10	-1.67319	3.66775e-05	0.000140099	-1.11774	2.08198e-10	7.42332e-10	-2.27652	1.37831e-05	3.88548e-05	-1.41872	5.23463e-14	1.92127e-13	-1.69197	7.18977e-05	0.000197492	-1.05376
RPL27	5.69233e-24	2.96661e-23	1.29206	0.200461	0.866174	1.0222	1.04992e-11	4.461e-11	1.23657	0.258533	0.987531	1.0152	8.45485e-10	3.01458e-09	1.24725	0.0394539	0.111221	1.07264	4.84355e-05	0.000177773	1.19933	0.339831	0.933462	1.02392
GMPR	6.37337e-24	3.32154e-23	-3.1791	1.86797e-14	8.07131e-14	-1.67608	7.96817e-20	3.38559e-19	-2.57569	3.42139e-11	1.30689e-10	-1.43166	2.4837e-32	8.85564e-32	-2.32561	1.62077e-12	4.56899e-12	-1.38649	3.42627e-13	1.25755e-12	-1.30089	4.77944e-06	1.31284e-05	-1.18527
MIA3	6.4888e-24	3.38169e-23	-1.76049	5.86756e-12	2.53532e-11	-1.21589	6.79728e-10	2.88809e-09	-1.44773	3.11569e-07	1.19012e-06	-1.14794	1.28457e-06	4.58012e-06	-1.29798	0.0017676	0.0049829	-1.01392	1.88409e-13	6.91518e-13	-1.5726	2.8702e-06	7.88399e-06	-1.25585
RPL10AP6	6.5782e-24	3.42829e-23	-1.39969	8.54844e-53	3.6937e-52	-1.66028	3.5572e-11	1.51141e-10	-1.31243	6.69381e-28	2.55687e-27	-1.57567	2.74343e-10	9.78171e-10	-1.32774	2.73464e-23	7.70901e-23	-1.57465	2.16516e-21	7.9468e-21	-1.35452	3.97703e-31	1.09243e-30	-1.60783
PER1	6.85268e-24	3.57133e-23	3.31216	3.23079e-05	0.000139599	2.21882	1.07209e-17	4.55518e-17	3.23615	1.87872e-07	7.17624e-07	2.66665	3.42969e-31	1.22285e-30	6.18939	1.14672e-23	3.23262e-23	4.82623	1.43037e-15	5.24989e-15	2.94735	2.03528e-09	5.5906e-09	2.46227
NDFIP1	7.01391e-24	3.65536e-23	-1.61491	1.10393e-18	4.76995e-18	-1.29314	2.2409e-12	9.52136e-12	-1.59286	3.66707e-12	1.40073e-11	-1.44363	3.42713e-12	1.22194e-11	-1.46133	4.73412e-10	1.33456e-09	-1.20988	2.12189e-13	7.78799e-13	-1.75064	9.86623e-12	2.7101e-11	-1.63786
AC068522.1	9.18019e-24	4.78433e-23	-1.63891	1.25178e-43	5.40881e-43	-1.80168	1.43328e-06	6.08987e-06	-1.49048	1.29593e-15	4.95014e-15	-1.74555	1.29242e-14	4.60811e-14	-1.631	2.18531e-20	6.16042e-20	-1.90742	7.10089e-08	2.60624e-07	-1.45133	3.83309e-09	1.05289e-08	-1.55056
ANXA7	9.46565e-24	4.9331e-23	-1.46235	1.38705e-12	5.99332e-12	-1.09478	5.19986e-06	2.20936e-05	-1.19515	0.00206946	0.00790483	1.05909	1.17058e-07	4.17371e-07	-1.31185	0.00829483	0.0233833	1.03144	0.00097231	0.00356867	-1.10899	0.075601	0.207664	1.02849
ZMYM4	1.00619e-23	5.24382e-23	-1.86351	4.36849e-14	1.88758e-13	-1.25581	1.19136e-15	5.06197e-15	-1.7701	1.05181e-05	4.01764e-05	-1.07518	8.33597e-05	0.000297219	-1.29708	0.114032	0.321459	1.18866	1.25863e-10	4.61957e-10	-1.53244	5.97955e-05	0.000164249	-1.15748
SLC39A6	1.03664e-23	5.40253e-23	-2.60652	2.7502e-16	1.18833e-15	-1.59858	1.50101e-19	6.37761e-19	-2.20204	6.43805e-12	2.45918e-11	-1.41923	3.69894e-07	1.31886e-06	-2.09238	0.000196857	0.000554944	-1.33662	5.45242e-10	2.0012e-09	-2.47263	4.15186e-06	1.14045e-05	-1.66901
MTIF3	1.05888e-23	5.51842e-23	-2.01842	1.19917e-13	5.18149e-13	-1.28033	1.34725e-22	5.72432e-22	-2.09521	2.02615e-17	7.7394e-17	-1.60808	8.23387e-13	2.93579e-12	-1.90565	1.37442e-09	3.87451e-09	-1.56572	4.02983e-18	1.47907e-17	-1.85611	1.05113e-09	2.8873e-09	-1.42688
VDAC2	1.10267e-23	5.74666e-23	-1.51964	9.77566e-25	4.22397e-24	-1.42161	4.04311e-06	1.71787e-05	-1.3846	2.5764e-09	9.84121e-09	-1.39074	1.41564e-09	5.04748e-09	-1.46433	2.25592e-09	6.35949e-09	-1.36521	3.82767e-08	1.40487e-07	-1.35608	5.63606e-08	1.54814e-07	-1.36473
RALA	1.21149e-23	6.31376e-23	-1.7697	1.12106e-06	4.84397e-06	-1.03278	8.32738e-08	3.53821e-07	-1.41407	0.000676354	0.00258351	1.00885	3.03909e-16	1.08359e-15	-1.88204	4.44947e-10	1.25431e-09	-1.3436	1.79301e-05	6.58089e-05	-1.24219	0.267478	0.734721	1.22295
TMSB10	1.21149e-23	6.31376e-23	1.45786	0.0890685	0.384856	1.04805	3.97618e-08	1.68943e-07	1.26309	0.158897	0.606948	-1.0487	3.51298e-05	0.000125255	1.23854	0.0562399	0.158542	-1.08464	0.000856101	0.00314215	1.26473	0.0657392	0.180575	-1.05572
AC092017.1	1.21149e-23	6.31376e-23	-1.82141	7.84568e-28	3.39004e-27	-1.74318	2.55282e-11	1.08467e-10	-1.42661	5.30498e-19	2.02637e-18	-1.63244	3.05808e-11	1.09036e-10	-1.73873	3.01898e-08	8.51057e-08	-1.36041	2.40257e-08	8.81817e-08	-1.30565	1.09277e-06	3.00166e-06	-1.25677
RPL12P35	1.2669e-23	6.60258e-23	-1.44126	9.29765e-55	4.01743e-54	-1.74029	2.36123e-14	1.00326e-13	-1.39701	1.00583e-28	3.84201e-28	-1.61924	1.27611e-07	4.54997e-07	-1.34436	2.9279e-20	8.2538e-20	-1.61115	3.17694e-28	1.16603e-27	-1.45267	1.48663e-34	4.08353e-34	-1.68903
CST3	1.2669e-23	6.60258e-23	-1.94067	5.02044e-10	2.16928e-09	-1.31162	0.0621915	0.264245	-1.04053	0.0195181	0.0745542	-1.05454	0.0196279	0.0699834	1.12655	0.199042	0.561102	1.24919	0.0526871	0.193378	-1.02496	0.0180934	0.0496997	-1.20372
ARPC1A	1.2669e-23	6.60258e-23	-1.8614	2.96183e-17	1.27978e-16	-1.35233	1.94133e-06	8.2485e-06	-1.3335	0.000511402	0.00195343	-1.02498	2.27575e-15	8.11418e-15	-1.80953	4.35271e-10	1.22704e-09	-1.30045	0.00305695	0.0112199	-1.09315	0.169433	0.465406	1.16896
ERGIC2	1.39682e-23	7.27962e-23	-1.83962	2.95934e-20	1.2787e-19	-1.48067	2.23487e-17	9.49569e-17	-1.8389	5.04733e-14	1.92796e-13	-1.50494	5.62039e-14	2.00395e-13	-1.8919	1.48082e-10	4.17447e-10	-1.4961	1.18935e-16	4.36527e-16	-1.60664	4.29071e-09	1.17859e-08	-1.28696
AC008813.1	1.4136e-23	7.36708e-23	-1.45626	5.49121e-36	2.3727e-35	-1.69697	1.03187e-06	4.38431e-06	-1.30764	1.94297e-20	7.42166e-20	-1.71516	4.98515e-08	1.77746e-07	-1.22694	1.37861e-13	3.88632e-13	-1.50058	1.26194e-08	4.63172e-08	-1.34433	1.1047e-11	3.03444e-11	-1.52215
HNRNPH1	1.4247e-23	7.42492e-23	-1.73895	0.00167261	0.0072272	-1.07861	4.74129e-11	2.01452e-10	-1.78596	0.00153574	0.00586616	-1.16656	4.00811e-18	1.42909e-17	-1.76958	0.00281383	0.00793225	-1.11046	2.00834e-20	7.37123e-20	-1.89781	0.00975192	0.026787	-1.09582
PPAT	1.48749e-23	7.75217e-23	-2.42264	3.54276e-11	1.53079e-10	-1.23476	2.35387e-14	1.00013e-13	-1.79069	1.47864e-06	5.64804e-06	-1.1001	9.86755e-06	3.51827e-05	-1.81552	0.0163489	0.0460879	-1.01717	1.34544e-14	4.93818e-14	-1.96932	0.00650098	0.0178572	-1.11692
UROD	1.50145e-23	7.82491e-23	-1.53026	1.30392e-11	5.63413e-11	-1.10098	0.00375817	0.015968	-1.11466	0.0297994	0.113827	1.13641	5.28971e-08	1.88605e-07	-1.32484	0.316801	0.893067	1.35869	0.00416867	0.0153003	-1.25534	0.0585043	0.160702	-1.14739
PRKDC	1.75712e-23	9.1574e-23	-1.59929	5.04032e-07	2.17787e-06	1.00563	1.02716e-05	4.36427e-05	-1.23289	0.132	0.504209	1.18147	1.16605e-09	4.15755e-09	-1.30508	0.00780089	0.0219909	1.0639	0.00760117	0.0278986	-1.11976	0.241964	0.664637	1.13812
TAP2	1.7851e-23	9.30319e-23	-2.84039	4.0806e-14	1.76319e-13	-1.60199	3.8228e-13	1.62427e-12	-1.72206	9.14109e-12	3.49167e-11	-1.42134	1.92067e-06	6.84814e-06	-1.83146	0.000434391	0.00122456	-1.30768	4.24954e-11	1.55971e-10	-1.86405	0.000539881	0.00148297	-1.19089
OIP5-AS1	1.84543e-23	9.61763e-23	-1.60979	3.57187e-07	1.54337e-06	1.01487	7.40239e-08	3.14519e-07	-1.37053	0.0326483	0.124709	1.15229	1.21569e-11	4.33456e-11	-1.47916	0.00268757	0.00757632	1.03318	9.36132e-06	3.43589e-05	-1.35208	0.305729	0.839791	1.0758
TBL1XR1	1.89149e-23	9.85764e-23	-1.61647	3.69012e-11	1.59447e-10	-1.1422	2.24586e-06	9.54241e-06	-1.35822	3.15152e-06	1.2038e-05	-1.19848	6.69572e-05	0.000238736	-1.18801	0.00242763	0.00684355	1.02271	9.82078e-10	3.60453e-09	-1.40959	2.14729e-05	5.89828e-05	-1.2117
AP006259.1	2.20107e-23	1.14711e-22	-1.88231	1.52311e-33	6.5812e-33	-2.46038	8.61788e-12	3.66164e-11	-1.89257	2.04812e-16	7.82332e-16	-2.25233	1.44836e-06	5.16414e-06	-1.69793	3.2697e-09	9.21734e-09	-2.20475	6.09719e-13	2.23785e-12	-2.49478	2.20034e-18	6.04398e-18	-4.05841
RPL35	2.39789e-23	1.24968e-22	1.37736	0.0640181	0.276616	1.0729	2.19395e-22	9.32185e-22	1.46077	0.00203779	0.00778387	1.13504	6.47202e-12	2.3076e-11	1.37206	0.00454664	0.0128171	1.12994	2.29147e-13	8.41038e-13	1.43231	0.000529872	0.00145548	1.20437
TMBIM4	2.4732e-23	1.28893e-22	-1.59792	4.62485e-11	1.99835e-10	-1.14021	3.83873e-11	1.63103e-10	-1.46436	5.31264e-06	2.0293e-05	-1.0844	8.16093e-15	2.90978e-14	-1.55862	0.000195566	0.000551303	-1.05697	6.14015e-11	2.25362e-10	-1.37991	4.71759e-06	1.29585e-05	-1.15798
HNRNPH2	2.61506e-23	1.36286e-22	-1.76646	2.78357e-11	1.20275e-10	-1.10894	9.48647e-07	4.03069e-06	-1.38062	0.000268074	0.00102398	-1.02565	1.1515e-07	4.10568e-07	-1.29882	0.0362024	0.102055	1.15443	3.68052e-08	1.35086e-07	-1.27967	0.159598	0.43839	1.11355
HNRNPD	2.85086e-23	1.48575e-22	-1.46373	5.43327e-14	2.34766e-13	-1.1633	0.00137309	0.0058341	-1.21214	0.00480607	0.018358	-1.13814	3.57777e-10	1.27566e-09	-1.32002	0.000668511	0.00188455	-1.06005	2.04095e-05	7.49092e-05	-1.3155	0.190245	0.522574	-1.02948
EIF2AK1	2.90987e-23	1.5165e-22	-1.62814	1.50463e-12	6.50136e-12	-1.15445	1.12608e-08	4.78457e-08	-1.32954	1.15678e-06	4.41862e-06	-1.0853	9.87957e-05	0.000352256	-1.07071	0.185832	0.523865	1.15751	0.225204	0.826568	1.19281	0.350509	0.962794	1.14872
FKBP4	2.92048e-23	1.52203e-22	-1.67574	1.51079e-08	6.52799e-08	1.02107	2.5242e-06	1.0725e-05	-1.37334	0.147171	0.562157	1.15553	1.20826e-20	4.30806e-20	-1.88422	0.000373764	0.00105365	1.12321	6.70623e-11	2.46139e-10	-1.64443	0.312161	0.857458	1.1897
BPTF	2.96881e-23	1.54722e-22	-1.53953	8.81227e-07	3.8077e-06	-1.0205	1.44748e-08	6.15016e-08	-1.41888	0.000565018	0.00215823	-1.02435	2.60894e-11	9.30219e-11	-1.4464	7.95733e-07	2.24319e-06	-1.19638	2.15978e-08	7.92705e-08	-1.36632	0.000737447	0.00202565	-1.17498
C5orf30	3.06031e-23	1.59491e-22	3.64418	0.000223392	0.000965256	2.35093	4.09048e-06	1.738e-05	2.44822	0.00968445	0.0369922	2.02912	0.0481062	0.171523	2.42058	0.228122	0.643081	1.36411	0.00288922	0.0106043	2.32616	0.0802237	0.220362	1.70461
RAB10	3.25785e-23	1.69785e-22	-1.69002	1.69407e-05	7.31992e-05	1.14806	8.53054e-12	3.62453e-11	-1.68004	9.44031e-05	0.000360597	-1.07646	1.39562e-24	4.97607e-24	-2.22322	6.18967e-09	1.74488e-08	-1.20092	2.34664e-18	8.61288e-18	-1.65448	1.75962e-06	4.83341e-06	-1.23561
DDX18	3.3058e-23	1.72285e-22	-1.35278	6.07333e-38	2.62423e-37	-1.60847	0.000888073	0.00377333	-1.05672	4.4848e-06	1.71308e-05	-1.10669	6.10532e-09	2.17685e-08	-1.33026	3.96111e-09	1.11664e-08	-1.38121	1.23549e-06	4.53461e-06	-1.24625	5.7903e-07	1.5905e-06	-1.29362
GDI2	3.45753e-23	1.80192e-22	-1.49215	3.10428e-09	1.34133e-08	-1.15134	1.11621e-07	4.74265e-07	-1.50568	0.00213891	0.0081701	-1.19074	7.73987e-13	2.75965e-12	-1.5119	0.000167624	0.000472535	-1.16171	7.79126e-11	2.85963e-10	-1.42525	0.0157009	0.0431278	-1.11882
SENP6	4.00398e-23	2.08671e-22	-1.60358	6.38833e-08	2.76034e-07	-1.04306	9.41314e-11	3.99954e-10	-1.48618	0.0001927	0.000736066	-1.04595	2.62304e-05	9.35245e-05	-1.1564	0.164223	0.462949	1.13193	5.3536e-05	0.000196494	-1.09321	0.00106493	0.00292519	-1.0268
PPP3CA	4.1648e-23	2.17052e-22	-1.59219	9.64894e-06	4.16922e-05	1.04786	8.29939e-11	3.52632e-10	-1.46887	1.68375e-05	6.4315e-05	-1.01399	8.51739e-06	3.03688e-05	-1.25453	0.0740227	0.208671	1.08387	5.47323e-13	2.00884e-12	-1.63654	0.000296926	0.000815609	-1.15204
TRIM56	4.2602e-23	2.22024e-22	-1.59903	9.52077e-06	4.11383e-05	1.05841	1.08741e-14	4.62029e-14	-1.66654	0.00156541	0.0059795	1.01328	4.46936e-07	1.59355e-06	-1.34283	0.0988042	0.278531	1.1616	1.49691e-10	5.4941e-10	-1.48285	0.0798888	0.219442	-1.01024
AC244502.1	4.34819e-23	2.2661e-22	3.40975	4.45073e-11	1.92312e-10	2.7173	0.145873	0.619799	1.03046	0.013828	0.0528195	-1.05401	3.83018e-17	1.36565e-16	-1.98385	3.51703e-18	9.91457e-18	-2.12486	9.5637e-11	3.51017e-10	-2.03906	7.0902e-12	1.94757e-11	-2.32435
TSEN34	4.36449e-23	2.27459e-22	-1.58932	2.07007e-10	8.94459e-10	-1.03599	1.22863e-08	5.2203e-08	-1.29909	9.00833e-05	0.000344096	-1.00985	2.48929e-07	8.87558e-07	-1.60943	0.0216783	0.0611116	1.02351	1.71633e-06	6.29946e-06	-1.26922	0.0125211	0.0343934	-1.00514
KEAP1	4.75507e-23	2.47815e-22	-2.22651	2.35076e-08	1.01574e-07	-1.05795	1.96179e-09	8.33542e-09	-1.45052	0.000444093	0.00169633	1.05764	1.5762e-15	5.61995e-15	-2.05735	1.44929e-06	4.08558e-06	-1.10911	8.91623e-25	3.27253e-24	-1.98643	8.38894e-08	2.30431e-07	-1.27305
FREM1	4.86286e-23	2.53432e-22	-2.31846	1.80737e-08	7.80945e-08	-1.19975	1.60886e-07	6.83585e-07	-2.01018	0.000488242	0.00186497	-1.18431	2.06865e-13	7.37577e-13	-1.59766	0.000427489	0.0012051	-1.11438	1.59235e-11	5.8444e-11	-1.44079	0.0801146	0.220062	1.04105
AC021231.2	4.94508e-23	2.57717e-22	-1.73013	3.95799e-19	1.71021e-18	-1.44936	7.16129e-12	3.04275e-11	-1.67176	2.87599e-08	1.09856e-07	-1.27254	3.16238e-24	1.12755e-23	-2.42048	2.07914e-14	5.86113e-14	-1.60025	2.6245e-22	9.63273e-22	-1.83678	2.30479e-09	6.33091e-09	-1.41468
CYTOR	4.9665e-23	2.58833e-22	-1.46782	1.47132e-53	6.35743e-53	-2.01561	1.79211e-15	7.61447e-15	-1.50398	3.5147e-21	1.34253e-20	-1.66468	0.0001856	0.000661757	-1.18578	0.00123587	0.00348394	-1.2235	0.0830252	0.304728	-1.06189	0.000173285	0.000475988	-1.55567
RPL7	5.70006e-23	2.97064e-22	1.90891	9.46808e-17	4.09107e-16	1.90996	5.7199e-18	2.43032e-17	2.17115	1.75666e-16	6.71002e-16	2.18661	1.506e-08	5.36965e-08	1.91251	5.46332e-08	1.54012e-07	1.8784	3.10842e-08	1.14088e-07	1.79236	1.13093e-12	3.10648e-12	2.01619
RHOB	5.72545e-23	2.98387e-22	3.2334	1.48613e-16	6.42141e-16	3.67556	0.000110854	0.000471008	2.19516	9.99787e-06	3.81894e-05	2.81906	0.0106056	0.0378141	2.05531	0.0578289	0.163021	2.09527	0.10139	0.372134	2.27788	0.071505	0.196413	1.2797
LAPTM4B	5.77332e-23	3.00881e-22	-1.75274	0.170536	0.736871	1.12639	8.24367e-05	0.000350264	-1.30953	0.2613	0.998102	1.20478	0.000321541	0.00114645	-1.0735	0.00100665	0.00283776	1.55302	0.00970786	0.0356308	-1.15124	0.159553	0.438266	1.19554
ANAPC5	6.20688e-23	3.23477e-22	-1.50391	2.73254e-12	1.1807e-11	-1.1401	8.05434e-05	0.00034222	-1.19348	0.00403386	0.0154084	1.04779	2.25072e-10	8.02496e-10	-1.38316	0.000775761	0.00218688	-1.03682	5.9014e-05	0.000216599	-1.135	0.0539238	0.14812	1.02423
POLR2D	6.35471e-23	3.31181e-22	-2.22269	8.92333e-15	3.85568e-14	-1.45735	1.14275e-08	4.85544e-08	-1.73631	0.000142824	0.000545553	-1.1448	8.82228e-06	3.14559e-05	-1.47715	0.00119081	0.00335692	-1.11573	1.63829e-05	6.01302e-05	-1.3682	0.02441	0.0670504	1.06257
SMARCC1	6.35471e-23	3.31181e-22	-1.38731	7.89752e-11	3.41244e-10	-1.05731	1.02431e-05	4.35218e-05	-1.25947	0.000944561	0.00360799	-1.02951	3.73448e-10	1.33153e-09	-1.36215	9.55376e-07	2.69322e-06	-1.18385	5.06216e-05	0.000185797	-1.27353	0.03139	0.0862235	-1.05013
AC026369.3	6.65655e-23	3.46912e-22	-1.57616	1.01369e-14	4.38007e-14	-1.21635	0.00447966	0.0190336	-1.10597	2.3708e-06	9.05588e-06	-1.35169	0.0144776	0.0516198	-1.54021	0.0166971	0.0470693	-1.48493	0.150098	0.550906	-1.34788	0.265204	0.728473	-1.1364
AL645608.4	6.82538e-23	3.5571e-22	-1.59553	1.63019e-44	7.04389e-44	-1.9281	2.5368e-14	1.07786e-13	-1.69246	6.33339e-28	2.4192e-27	-2.04297	6.097e-13	2.17389e-12	-1.54377	1.03908e-22	2.92918e-22	-2.02624	1.05639e-09	3.87726e-09	-1.52056	2.77571e-23	7.62444e-23	-2.07938
KDSR	6.97182e-23	3.63342e-22	-1.70222	5.36125e-14	2.31654e-13	-1.23583	3.21828e-10	1.36741e-09	-1.62032	0.000247975	0.000947204	-1.03156	3.12203e-09	1.11316e-08	-1.54151	5.81611e-05	0.000163957	-1.06325	3.92082e-14	1.43906e-13	-1.71438	0.000280554	0.000770639	-1.12181
NOL8	7.2366e-23	3.77142e-22	-1.97753	9.14938e-05	0.000395336	1.07031	3.62727e-09	1.54119e-08	-1.4564	0.188852	0.721368	1.34735	4.6331e-14	1.65193e-13	-1.70983	0.17335	0.488677	1.23597	6.85174e-18	2.5148e-17	-1.67681	0.00237592	0.00652628	-1.071
H3F3B	7.99028e-23	4.1642e-22	1.44957	2.24777e-28	9.7124e-28	1.55643	1.98494e-12	8.4338e-12	1.41075	4.3878e-20	1.67603e-19	1.58884	7.97533e-06	2.8436e-05	1.37466	6.89647e-12	1.94413e-11	1.64588	3.06579e-05	0.000112524	1.26592	0.000102345	0.000281125	1.20765
MRPL9	7.99028e-23	4.1642e-22	-1.93258	9.82874e-14	4.2469e-13	-1.25182	2.36123e-14	1.00326e-13	-1.6959	1.19336e-12	4.55836e-12	-1.37717	6.29115e-10	2.24311e-09	-1.56789	2.85741e-05	8.0551e-05	-1.14841	3.94112e-12	1.44651e-11	-1.62338	0.000400628	0.00110046	-1.11095
NLRC5	8.04873e-23	4.19466e-22	-2.08253	1.18187e-24	5.10674e-24	-1.95789	1.38121e-17	5.86862e-17	-1.89666	9.79328e-27	3.74079e-26	-2.36792	2.14505e-12	7.64817e-12	-3.1043	2.83661e-11	7.99647e-11	-2.41666	1.26845e-28	4.6556e-28	-2.82068	5.03323e-27	1.38255e-26	-2.97483
MRPL4	8.10925e-23	4.2262e-22	-1.55758	3.13624e-12	1.35514e-11	-1.03205	5.78233e-08	2.45685e-07	-1.24825	4.27004e-06	1.63105e-05	-1.07568	2.87533e-10	1.0252e-09	-1.52173	0.00276339	0.00779006	1.04388	3.72289e-08	1.36642e-07	-1.26262	0.335557	0.921724	1.19042
ARID3A	9.02047e-23	4.70109e-22	-2.27847	4.23373e-17	1.82935e-16	-1.49928	1.28104e-18	5.443e-18	-2.54922	7.09084e-09	2.70853e-08	-1.38695	2.58529e-10	9.21784e-10	-2.20604	1.77e-08	4.98966e-08	-1.88493	5.63653e-09	2.06878e-08	-1.82725	5.45848e-08	1.49936e-07	-1.7999
EIF4BP6	9.40936e-23	4.90377e-22	-1.43273	6.98467e-26	3.01801e-25	-1.4002	1.86663e-08	7.93111e-08	-1.38698	4.45624e-10	1.70217e-09	-1.32596	7.79819e-08	2.78045e-07	-1.30884	3.0728e-09	8.66229e-09	-1.34917	6.9688e-06	2.55776e-05	-1.33649	3.47754e-06	9.55225e-06	-1.28123
PRNP	9.79924e-23	5.10696e-22	-1.77755	7.43788e-17	3.21384e-16	-1.32528	7.70316e-12	3.27299e-11	-1.56061	3.76423e-11	1.43784e-10	-1.29103	2.31179e-08	8.2427e-08	-2.03437	1.51991e-06	4.28464e-06	-1.6285	1.72395e-08	6.32744e-08	-1.68052	0.000528279	0.0014511	-1.16124
C20orf166-AS1	1.15877e-22	6.03905e-22	-3.26293	7.09122e-25	3.06405e-24	-3.97402	1.89458e-08	8.04987e-08	-2.1646	2.97033e-09	1.13459e-08	-2.44325	1.71182e-26	6.10349e-26	-6.37395	4.85968e-27	1.36995e-26	-5.58941	9.44744e-07	3.4675e-06	-2.20595	9.01493e-07	2.47626e-06	-2.57295
PRKACB	1.16277e-22	6.05989e-22	-1.56043	2.22417e-14	9.61044e-14	-1.24857	3.11052e-07	1.32163e-06	-1.36933	0.000117588	0.000449157	-1.08598	0.0156724	0.0558798	1.0323	0.0466097	0.131394	1.07773	0.199366	0.731735	1.2091	0.0134176	0.0368559	-1.01937
RPS10P7	1.34342e-22	7.00137e-22	-2.21169	2.21415e-11	9.56711e-11	-1.24395	6.80343e-28	2.8907e-27	-2.78228	4.88591e-16	1.8663e-15	-1.56258	4.11358e-10	1.4667e-09	-2.54174	0.00108384	0.00305537	-1.09596	1.34938e-15	4.95263e-15	-2.55199	8.28612e-08	2.27607e-07	-1.52465
TUBB	1.37451e-22	7.16337e-22	-1.43029	3.27061e-06	1.4132e-05	-1.00541	0.0430895	0.183083	-1.04043	0.201587	0.770015	1.18359	6.51651e-16	2.32346e-15	-1.80031	5.65485e-06	1.59411e-05	-1.30986	6.38035e-05	0.000234178	-1.166	0.33543	0.921375	1.21323
ACTN1	1.50342e-22	7.83522e-22	-1.9683	1.44594e-10	6.24778e-10	-1.18052	2.9742e-11	1.26371e-10	-1.54697	1.28003e-06	4.88939e-06	-1.16655	9.38729e-23	3.34704e-22	-2.6193	1.09931e-07	3.09898e-07	-1.35879	1.05179e-07	3.86039e-07	-1.23522	0.00131876	0.00362242	-1.13079
PSME2P6	1.53381e-22	7.99361e-22	-1.79416	1.75744e-34	7.59373e-34	-2.26287	7.12049e-12	3.02542e-11	-1.63688	2.64273e-20	1.00946e-19	-1.82768	4.57194e-12	1.63013e-11	-1.96411	7.05267e-15	1.98816e-14	-2.28742	3.84807e-27	1.41236e-26	-2.3437	3.33623e-29	9.1641e-29	-2.51319
ATP5A1	1.58303e-22	8.25008e-22	-1.3437	0.0015222	0.00657729	1.02335	0.00629302	0.0267383	-1.14187	0.142493	0.54429	1.02057	2.3372e-07	8.3333e-07	-1.26636	0.0819528	0.231027	1.03042	0.000255972	0.000939495	-1.20322	0.219283	0.602337	1.00256
SLTM	1.66287e-22	8.66621e-22	-1.57138	4.84451e-18	2.09327e-17	-1.2519	6.39354e-07	2.71654e-06	-1.375	0.000220507	0.000842284	-1.18329	5.99228e-11	2.13655e-10	-1.42263	4.06144e-07	1.14493e-06	-1.24206	2.02174e-08	7.42041e-08	-1.35251	5.64086e-06	1.54946e-05	-1.3047
AL109618.1	1.88149e-22	9.80556e-22	-1.89824	9.45601e-20	4.08585e-19	-1.6264	4.99509e-10	2.12236e-09	-1.50104	2.8044e-13	1.07121e-12	-1.46602	1.57252e-14	5.60682e-14	-1.97919	1.12022e-12	3.15793e-12	-1.70897	9.52627e-27	3.49643e-26	-2.07191	8.10188e-17	2.22546e-16	-1.60885
CTSO	2.05161e-22	1.06921e-21	-2.10696	3.5953e-12	1.5535e-11	-1.22425	5.65235e-08	2.40162e-07	-1.55507	2.66578e-07	1.01826e-06	-1.34315	0.0115728	0.041263	-1.2697	0.00756058	0.0213134	-1.32715	8.66872e-06	3.18168e-05	-1.80533	0.000169936	0.000466786	-1.52723
EIF4H	2.06315e-22	1.07523e-21	-1.45872	1.78463e-24	7.71121e-24	-1.36561	1.11398e-06	4.73316e-06	-1.39263	2.0619e-09	7.87597e-09	-1.33116	9.14505e-11	3.26067e-10	-1.33591	8.92967e-11	2.51729e-10	-1.34598	5.00583e-06	1.83729e-05	-1.36287	3.02928e-05	8.32097e-05	-1.26997
DCP2	2.06315e-22	1.07523e-21	-1.87607	8.85172e-11	3.82474e-10	-1.17996	8.04298e-07	3.41737e-06	-1.3449	4.96646e-07	1.89706e-06	-1.20144	1.72583e-11	6.15346e-11	-1.43233	2.5988e-07	7.32608e-07	-1.1532	0.00199196	0.00731111	-1.06505	0.00244143	0.00670623	-1.01296
ATP6V0B	2.1152e-22	1.10235e-21	-1.44813	2.14571e-16	9.27142e-16	-1.21766	0.00218732	0.00929367	-1.12313	0.00287411	0.0109784	-1.06614	9.38402e-07	3.34587e-06	-1.25739	1.30361e-05	3.67491e-05	-1.13682	0.0006559	0.00240735	-1.10732	0.134789	0.370244	1.10726
CRBN	2.12534e-22	1.10764e-21	-1.49341	6.48512e-06	2.80216e-05	1.10192	3.4789e-09	1.47814e-08	-1.45952	0.00155981	0.0059581	1.00705	0.00126691	0.00451717	-1.09317	0.148967	0.419941	1.16348	3.54239e-09	1.30016e-08	-1.29893	3.21338e-05	8.82666e-05	-1.15847
XRCC5	2.16907e-22	1.13043e-21	-1.41137	1.16658e-09	5.0407e-09	-1.07554	0.000215829	0.000917032	-1.22194	0.0214106	0.0817833	-1.022	2.48319e-13	8.85381e-13	-1.38285	0.0282159	0.0795413	-1.01513	0.000236523	0.000868111	-1.28113	0.208886	0.573778	-1.04434
TNFAIP3	2.29469e-22	1.19589e-21	4.56023	0.0516556	0.223199	1.81255	0.0594025	0.252394	2.27748	1.14136e-08	4.35972e-08	-1.21155	0.0568665	0.202758	3.15206	2.20202e-06	6.20755e-06	-2.20964	4.88202e-05	0.000179185	-1.27543	1.75358e-08	4.81682e-08	-3.97263
YWHAE	2.29498e-22	1.19605e-21	-1.58657	2.67452e-08	1.15564e-07	-1.14804	8.63498e-07	3.66891e-06	-1.43866	0.0067402	0.0257459	-1.12714	2.46463e-24	8.78764e-24	-1.90074	3.49036e-06	9.8394e-06	-1.25846	4.3868e-07	1.61009e-06	-1.44469	0.124639	0.342365	-1.05413
IL6R	2.52429e-22	1.31556e-21	-2.17503	4.35763e-08	1.88289e-07	-1.14244	1.20888e-21	5.13639e-21	-1.78176	1.03398e-11	3.94956e-11	-1.20633	0.0073957	0.0263694	-1.76224	0.0041412	0.0116741	-2.2943	0.0519277	0.190591	-2.08543	0.180755	0.496506	-1.23693
RNPS1	2.58017e-22	1.34468e-21	-1.39708	1.46769e-09	6.34175e-09	-1.03145	0.000216352	0.000919257	-1.22477	0.020537	0.0784464	1.03538	5.41688e-09	1.93139e-08	-1.35872	0.00299931	0.00845512	-1.08853	8.29611e-05	0.000304493	-1.25227	0.220372	0.605329	1.07815
CCDC175	2.78151e-22	1.44961e-21	-2.12324	1.187e-16	5.12891e-16	-1.62311	2.23796e-08	9.50885e-08	-1.9126	7.10164e-08	2.71265e-07	-1.67862	0.00299542	0.0106802	-2.4224	0.0131712	0.03713	-1.93266	0.160655	0.589654	1.43647	0.352558	0.968422	1.15098
SCML4	3.0359e-22	1.58218e-21	-2.26293	1.77922e-14	7.68783e-14	-1.33843	8.77558e-15	3.72865e-14	-2.57066	5.04726e-11	1.92793e-10	-1.76328	0.0188022	0.0670393	-1.73176	0.0537804	0.151608	-1.36134	0.185659	0.681424	-1.23599	0.256332	0.704105	-1.15474
ETNK1	3.07699e-22	1.6036e-21	-1.52513	3.85658e-05	0.000166639	1.10008	6.16666e-14	2.62015e-13	-1.67867	4.5662e-05	0.000174418	-1.02838	1.70917e-11	6.09404e-11	-1.50695	0.0372723	0.105071	1.14217	3.04845e-09	1.11887e-08	-1.42656	0.00539308	0.0148139	-1.11775
HDAC2	3.32531e-22	1.73301e-21	-1.51266	7.54911e-12	3.2619e-11	-1.10793	1.4465e-06	6.14601e-06	-1.22815	6.25794e-05	0.000239038	-1.02744	1.54808e-13	5.51969e-13	-1.70085	1.05341e-05	2.96957e-05	-1.24734	5.45033e-10	2.00044e-09	-1.53923	0.0336363	0.0923937	-1.10994
KLF9	3.46394e-22	1.80526e-21	2.62064	0.000217721	0.000940752	2.0031	3.57146e-09	1.51747e-08	2.15348	0.000313882	0.00119895	1.8963	1.79632e-10	6.40476e-10	2.74661	0.000642892	0.00181232	1.91977	1.58667e-05	5.82356e-05	2.01364	0.284129	0.780459	1.41247
BISPR	3.86798e-22	2.01583e-21	-1.74734	1.13534e-16	4.90569e-16	-1.30624	3.93361e-24	1.67135e-23	-2.6866	2.27456e-17	8.68825e-17	-1.88979	9.37805e-13	3.34375e-12	-2.08867	4.38107e-11	1.23503e-10	-1.81475	1.42632e-13	5.23503e-13	-2.81456	1.77366e-10	4.87196e-10	-2.15191
PDCD6	4.52563e-22	2.35857e-21	-1.33294	5.93573e-10	2.56477e-09	-1.03851	0.000342223	0.00145407	-1.16749	0.074861	0.285951	1.04345	2.20388e-10	7.85793e-10	-1.2417	0.0511653	0.144236	1.12897	0.00227155	0.0083373	-1.08925	0.31018	0.852016	1.10484
FRG1CP	4.52707e-22	2.35932e-21	-1.92798	9.85745e-19	4.25931e-18	-1.4312	2.86906e-10	1.21903e-09	-1.68713	7.12285e-10	2.72076e-09	-1.5011	2.4168e-09	8.61709e-09	-1.81906	5.70607e-07	1.60855e-06	-1.4809	7.20342e-10	2.64387e-09	-1.46319	1.50141e-06	4.12413e-06	-1.20261
VEZF1	4.54712e-22	2.36977e-21	-1.991	1.58577e-14	6.85198e-14	-1.35941	6.37289e-15	2.70777e-14	-1.72246	4.75118e-12	1.81483e-11	-1.33707	2.30127e-13	8.20517e-13	-2.07839	4.60902e-07	1.29929e-06	-1.35148	5.72894e-17	2.1027e-16	-1.86858	1.06617e-10	2.92861e-10	-1.50553
AC025040.1	4.62818e-22	2.41201e-21	-1.74657	1.21574e-05	5.25309e-05	1.17288	2.23538e-21	9.49786e-21	-2.21682	4.91701e-08	1.87818e-07	-1.14211	0.071974	0.256624	1.01577	0.0811725	0.228827	1.07557	0.243486	0.893668	1.1884	0.351103	0.964424	1.22417
HSP90AB2P	5.58636e-22	2.91138e-21	-1.51644	8.40051e-35	3.62978e-34	-1.65437	3.59862e-06	1.52901e-05	-1.4546	6.31293e-10	2.41139e-09	-1.67153	3.39123e-12	1.20914e-11	-1.59658	4.90408e-10	1.38247e-09	-1.5647	6.30433e-11	2.31388e-10	-1.58748	5.14606e-07	1.41354e-06	-1.67396
TOR1AIP2	5.88542e-22	3.06724e-21	-1.55481	1.08395e-21	4.68364e-21	-1.37465	7.99922e-07	3.39878e-06	-1.45185	6.85623e-07	2.61891e-06	-1.23473	2.36921e-08	8.44743e-08	-1.43032	1.90438e-06	5.36849e-06	-1.25279	1.1224e-11	4.11957e-11	-1.58974	3.94609e-05	0.000108393	-1.26171
SBNO1	5.92617e-22	3.08847e-21	-1.55098	6.77336e-06	2.9267e-05	1.09304	8.7384e-13	3.71285e-12	-1.64986	5.76638e-05	0.000220262	-1.08707	4.82917e-08	1.72184e-07	-1.31165	0.000540681	0.00152419	-1.00851	9.85358e-07	3.61657e-06	-1.35659	0.11108	0.30512	-1.01177
HNRNPA0	6.04755e-22	3.15173e-21	-1.48004	2.29682e-12	9.92434e-12	-1.19674	4.29047e-06	1.82297e-05	-1.36932	0.000618037	0.00236075	-1.11185	2.00938e-09	7.16445e-09	-1.47785	0.000253641	0.000715019	-1.16861	1.84702e-08	6.77911e-08	-1.36923	0.013665	0.0375357	-1.08878
RGS18	6.12384e-22	3.19149e-21	-3.35581	2.96183e-17	1.27978e-16	-2.21716	1.00933e-06	4.28853e-06	-1.88187	0.00035687	0.00136315	-1.32139	4.51051e-05	0.000160822	-1.59356	0.0062141	0.0175177	-1.35712	0.010689	0.0392319	1.83052	0.259209	0.712008	1.22027
CD84	6.22924e-22	3.24642e-21	-1.74854	8.76531e-17	3.7874e-16	-1.37601	1.81155e-12	7.69707e-12	-1.52577	6.60055e-10	2.52125e-09	-1.19286	4.79557e-06	1.70986e-05	-1.27561	0.00016562	0.000466887	-1.22646	3.96899e-06	1.45674e-05	-1.32179	0.00285845	0.00785171	-1.2206
SLC50A1	6.27518e-22	3.27036e-21	-1.55673	4.00354e-20	1.72989e-19	-1.41333	5.22929e-16	2.22187e-15	-1.81874	3.12701e-12	1.19444e-11	-1.38824	1.85105e-11	6.59993e-11	-1.55862	6.03135e-07	1.70025e-06	-1.17594	0.000443017	0.00162601	-1.09691	0.0119704	0.0328808	-1.01697
RBPMS	6.39975e-22	3.33528e-21	-1.59117	6.19704e-06	2.67768e-05	1.05854	6.43096e-08	2.73244e-07	-1.32514	0.00203545	0.00777491	1.04807	0.0638714	0.227733	-1.12517	0.186241	0.525017	1.15959	0.217649	0.79884	-1.11391	0.256121	0.703526	1.61024
HSD17B12	6.49039e-22	3.38252e-21	-1.60529	2.38474e-11	1.03042e-10	-1.11024	1.08062e-07	4.59143e-07	-1.30271	0.000313319	0.0011968	-1.03685	8.48556e-11	3.02553e-10	-1.5379	1.42208e-05	4.00887e-05	-1.16786	2.89625e-08	1.06301e-07	-1.28522	0.000151632	0.000416509	-1.10714
MBOAT7	7.00366e-22	3.65002e-21	-1.52058	1.83596e-10	7.933e-10	-1.08709	1.9088e-06	8.11026e-06	-1.2749	1.71056e-06	6.53391e-06	-1.16009	6.20561e-12	2.21261e-11	-1.67186	1.76693e-08	4.98101e-08	-1.37987	4.91825e-05	0.000180515	-1.24316	0.00123725	0.00339854	-1.08636
UBXN4	8.08771e-22	4.21498e-21	-1.49714	1.58368e-10	6.84292e-10	-1.13458	4.36086e-07	1.85288e-06	-1.40609	6.48112e-05	0.000247563	-1.1275	1.82449e-12	6.50521e-12	-1.5554	1.02769e-06	2.89707e-06	-1.21598	2.29504e-09	8.4235e-09	-1.47483	0.0125734	0.034537	-1.14774
LAPTM4A	8.12162e-22	4.23265e-21	-1.42233	1.04502e-11	4.51542e-11	-1.19946	6.90504e-07	2.93387e-06	-1.30805	4.61351e-08	1.76225e-07	-1.26247	1.86298e-06	6.64245e-06	-1.43183	6.58389e-08	1.85601e-07	-1.5109	1.92017e-09	7.04762e-09	-1.3734	5.49849e-06	1.51035e-05	-1.28336
NXT1	8.28916e-22	4.31997e-21	-1.64897	9.51219e-38	4.11013e-37	-2.10177	1.13406e-14	4.81848e-14	-1.60883	4.89022e-18	1.86794e-17	-1.54914	8.44861e-19	3.01235e-18	-2.06917	1.09722e-21	3.09308e-21	-2.31842	7.00467e-21	2.57093e-20	-2.00399	2.7062e-11	7.43351e-11	-1.56736
YWHAQ	8.30886e-22	4.33023e-21	-1.29102	8.49396e-16	3.67016e-15	-1.12545	0.00181468	0.00771039	-1.12343	0.0029395	0.0112282	-1.05884	2.23991e-06	7.98638e-06	-1.19392	0.000190329	0.00053654	-1.11037	0.00397432	0.014587	-1.13371	0.29759	0.817434	1.05845
STARD7	9.37435e-22	4.88552e-21	-1.96016	4.68785e-11	2.02557e-10	-1.30966	2.99122e-09	1.27093e-08	-1.40961	0.000409468	0.00156407	1.03146	5.33016e-12	1.90047e-11	-1.64905	8.48497e-05	0.000239193	-1.08352	1.12453e-05	4.12738e-05	-1.24883	0.219283	0.602337	1.14296
BNIP3L	9.63022e-22	5.01887e-21	-1.47937	2.9161e-13	1.26002e-12	-1.15174	2.60743e-08	1.10787e-07	-1.47368	7.60901e-09	2.90646e-08	-1.28328	1.26805e-13	4.52122e-13	-1.63981	2.17112e-05	6.12043e-05	-1.24282	3.76964e-06	1.38357e-05	-1.33729	0.000300947	0.000826655	-1.27226
LRRC59	9.8859e-22	5.15212e-21	-1.97596	1.38567e-19	5.98737e-19	-1.70562	4.15224e-07	1.76424e-06	-1.19919	2.42735e-06	9.2719e-06	-1.03112	4.39929e-09	1.56857e-08	-1.60438	1.49417e-06	4.2121e-06	-1.36413	8.55774e-07	3.14095e-06	-1.31783	0.274876	0.755041	1.10596
ALKBH5	1.0043e-21	5.23398e-21	-1.95392	1.28736e-12	5.56257e-12	-1.25344	1.06053e-11	4.50606e-11	-1.54254	2.26239e-09	8.64179e-09	-1.18622	0.000142136	0.000506785	-1.14678	0.00705861	0.0198984	1.11539	3.77259e-10	1.38466e-09	-1.52119	0.000325565	0.000894275	-1.09531
SS18L2	1.03663e-21	5.40248e-21	-1.58314	5.60737e-15	2.42289e-14	-1.24172	1.65509e-07	7.03229e-07	-1.38412	3.52949e-05	0.000134818	-1.10048	2.23256e-09	7.96021e-09	-1.13408	9.91694e-06	2.7956e-05	1.01745	3.00877e-11	1.10431e-10	-1.44777	9.19875e-05	0.000252675	-1.14962
BEX3	1.09083e-21	5.68493e-21	-1.42374	3.59683e-07	1.55416e-06	-1.07299	4.84109e-05	0.000205693	-1.29112	0.000448644	0.00171371	-1.08894	7.49914e-12	2.67382e-11	-1.54064	6.56842e-05	0.000185165	-1.13204	0.000115908	0.000425417	-1.14085	0.0348356	0.0956879	-1.01126
AL590867.2	1.13256e-21	5.90244e-21	1.96552	8.21947e-22	3.55156e-21	2.09516	3.5678e-14	1.51592e-13	1.87224	1.94539e-16	7.43091e-16	2.09939	5.13693e-11	1.83157e-10	1.93453	8.97332e-20	2.5296e-19	2.28365	2.37427e-06	8.7143e-06	1.65453	2.15816e-15	5.92812e-15	2.02462
PHF20L1	1.23637e-21	6.44347e-21	-1.64039	1.35073e-15	5.83636e-15	-1.28829	1.13097e-10	4.80535e-10	-1.56851	7.1859e-08	2.74484e-07	-1.29782	7.48414e-07	2.66847e-06	-1.29515	1.15243e-06	3.24874e-06	-1.18942	4.99346e-08	1.83275e-07	-1.38132	3.23408e-05	8.88351e-05	-1.2118
CAPN1	1.28644e-21	6.70441e-21	-1.41574	3.68626e-06	1.5928e-05	1.13143	3.89553e-05	0.000165517	-1.24982	0.00543289	0.0207523	1.03852	7.93436e-06	2.829e-05	-1.26026	0.0504819	0.14231	1.02889	0.023207	0.0851767	-1.0295	0.113019	0.310447	1.04268
SNX5	1.33288e-21	6.94641e-21	-1.53254	7.31507e-15	3.16077e-14	-1.20395	5.35084e-10	2.27351e-09	-1.52587	6.90039e-08	2.63578e-07	-1.23149	5.92425e-06	2.11229e-05	-1.43906	0.0697783	0.196706	-1.02494	3.09556e-06	1.13616e-05	-1.2919	0.0161746	0.0444291	1.00915
RPL13A	1.34837e-21	7.02712e-21	1.34052	1.90903e-21	8.24872e-21	1.35065	1.08067e-11	4.59163e-11	1.29023	3.98519e-14	1.52224e-13	1.33469	1.28161e-11	4.56957e-11	1.34512	2.92983e-17	8.25925e-17	1.4261	9.19444e-06	3.37464e-05	1.25566	3.5677e-15	9.79993e-15	1.34586
RRP1B	1.48363e-21	7.73207e-21	-1.83878	6.68086e-11	2.88674e-10	-1.18269	0.000370844	0.00157568	-1.06894	0.0134001	0.0511853	1.25442	4.76116e-05	0.000169759	-1.49625	0.0100874	0.0284365	-1.05368	9.35971e-08	3.4353e-07	-1.50685	0.000533503	0.00146545	-1.19462
ADAM8	1.52729e-21	7.95958e-21	-1.63498	6.0444e-14	2.61173e-13	-1.22161	2.86979e-18	1.21934e-17	-2.1116	2.86832e-10	1.09563e-09	-1.38145	0.000279318	0.000995907	-1.53923	2.76473e-05	7.79383e-05	-1.5643	0.102592	0.376542	-1.0246	0.0403946	0.110958	-1.36205
CTNNB1	1.54289e-21	8.04088e-21	-1.72142	1.13576e-11	4.90751e-11	-1.27061	1.06446e-08	4.52278e-08	-1.70659	1.35913e-07	5.19156e-07	-1.38468	1.66846e-12	5.94889e-12	-1.62755	1.56596e-05	4.41446e-05	-1.15894	3.33036e-18	1.22234e-17	-2.01541	5.40192e-06	1.48382e-05	-1.36314
KIF5B	1.57345e-21	8.20018e-21	-1.43302	1.93171e-22	8.34673e-22	-1.27137	1.87778e-08	7.97849e-08	-1.42681	2.98884e-09	1.14166e-08	-1.29108	4.38786e-11	1.56449e-10	-1.37875	1.11999e-09	3.15728e-09	-1.28722	9.50117e-06	3.48722e-05	-1.19829	0.00927717	0.0254829	-1.11747
RASGEF1B	1.57895e-21	8.22884e-21	3.40805	0.000101779	0.000439779	-1.80569	5.43389e-29	2.3088e-28	5.07029	0.0492857	0.188259	-1.38342	1.26722e-26	4.51827e-26	8.9383	0.0950221	0.267869	-2.26878	1.80749e-16	6.63404e-16	7.60435	0.181918	0.499701	-1.37371
ABCF1	1.60885e-21	8.38463e-21	-1.73471	1.90844e-16	8.24618e-16	-1.27164	6.33838e-10	2.69311e-09	-1.58496	4.55271e-07	1.73903e-06	-1.22031	4.26159e-10	1.51947e-09	-1.64086	2.03488e-06	5.73636e-06	-1.2683	3.17035e-09	1.16362e-08	-1.3867	0.00746825	0.0205141	-1.04211
SEPT11	1.62914e-21	8.49039e-21	-1.63318	1.48257e-06	6.40604e-06	-1.06848	3.64517e-07	1.54879e-06	-1.43113	0.0898013	0.343019	1.02406	5.01295e-07	1.78737e-06	-1.34239	0.0153976	0.0434062	-1.05574	0.0865784	0.317769	1.01136	0.220554	0.605827	1.06375
DKC1	1.76923e-21	9.22052e-21	-1.63733	0.00063931	0.0027624	1.13753	2.32917e-06	9.89638e-06	-1.27728	0.233068	0.890263	1.25042	1.82346e-13	6.50156e-13	-1.57742	0.270629	0.762909	1.26383	1.87758e-06	6.89129e-06	-1.31546	0.0721525	0.198192	1.27459
MAGEF1	1.99734e-21	1.04093e-20	-2.06945	1.44321e-07	6.23599e-07	-1.07236	4.1753e-15	1.77404e-14	-1.85186	3.93379e-09	1.50261e-08	-1.18384	2.30777e-10	8.22835e-10	-1.61643	0.0527178	0.148613	1.17912	4.29119e-07	1.575e-06	-1.34214	0.00331626	0.00910926	-1.04565
DDX24	2.00774e-21	1.04635e-20	-1.51081	1.68223e-19	7.26874e-19	-1.3392	3.01447e-10	1.28082e-09	-1.51955	1.9167e-12	7.32132e-12	-1.37166	5.39665e-11	1.92417e-10	-1.46996	3.36176e-11	9.47686e-11	-1.43356	8.06309e-12	2.9594e-11	-1.61303	0.000105203	0.000288976	-1.3207
NDUFC1	2.02445e-21	1.05506e-20	-1.52572	2.77305e-23	1.19821e-22	-1.42679	7.79573e-09	3.31232e-08	-1.43156	1.99279e-15	7.61199e-15	-1.5527	5.0102e-15	1.78639e-14	-1.71174	8.6008e-11	2.42458e-10	-1.45994	9.2669e-12	3.40124e-11	-1.51794	1.67064e-08	4.58899e-08	-1.35845
LYSMD2	2.06221e-21	1.07474e-20	-1.49929	1.16102e-09	5.01666e-09	-1.05751	5.66646e-17	2.40762e-16	-1.72397	9.16964e-06	3.50258e-05	-1.11621	3.14537e-05	0.000112148	-1.30671	0.00613476	0.017294	-1.04391	1.41829e-08	5.20554e-08	-1.26679	0.000110371	0.000303173	-1.13849
USP1	2.13164e-21	1.11092e-20	-1.7409	1.19344e-14	5.15674e-14	-1.26018	0.00455585	0.0193573	-1.02029	0.0195874	0.074819	1.08598	6.16287e-12	2.19737e-11	-1.81989	8.00344e-07	2.25618e-06	-1.30011	2.13204e-09	7.82523e-09	-1.29601	0.00233875	0.00642417	1.04623
NOC3L	2.13819e-21	1.11433e-20	-2.00326	6.81514e-11	2.94476e-10	-1.27963	6.58666e-12	2.7986e-11	-1.5674	6.39188e-07	2.44154e-06	-1.08932	7.97131e-14	2.84217e-13	-2.20765	7.81426e-05	0.000220286	-1.18251	6.3124e-16	2.31684e-15	-1.60214	0.000724932	0.00199127	1.03611
SUDS3	2.18307e-21	1.13772e-20	-1.88774	4.66826e-16	2.01711e-15	-1.46925	2.24115e-08	9.5224e-08	-1.43009	1.72422e-08	6.5861e-08	-1.21844	0.000168422	0.000600509	-1.29487	4.68897e-05	0.000132183	-1.26501	3.85626e-09	1.41536e-08	-1.31462	2.70848e-12	7.43976e-12	-1.47864
RBM8A	2.32972e-21	1.21415e-20	-1.35506	2.4334e-20	1.05145e-19	-1.19742	0.00242038	0.0102839	-1.08643	0.00152044	0.00580769	-1.03815	1.75943e-06	6.27326e-06	-1.16778	7.67111e-06	2.1625e-05	-1.13227	2.86684e-05	0.000105222	-1.1826	0.0191271	0.0525392	-1.0455
UBA7	2.33261e-21	1.21566e-20	-1.74194	9.07783e-16	3.92244e-15	-1.34145	1.56556e-07	6.65189e-07	-1.53431	4.65975e-07	1.77991e-06	-1.25364	9.42566e-09	3.36072e-08	-1.34383	4.91056e-09	1.3843e-08	-1.37647	2.4557e-12	9.01318e-12	-1.48866	1.04243e-08	2.8634e-08	-1.45445
ABCE1	2.42729e-21	1.265e-20	-1.6664	6.39254e-11	2.76216e-10	-1.12287	6.37736e-07	2.70967e-06	-1.41754	0.00334662	0.0127833	-1.00465	7.65275e-08	2.72859e-07	-1.4943	0.0117008	0.0329848	1.10426	2.06322e-12	7.57265e-12	-1.61993	0.208365	0.572347	1.07801
APOL6	2.47349e-21	1.28908e-20	-1.90726	5.29285e-26	2.28699e-25	-1.9006	2.85772e-20	1.21421e-19	-1.95932	1.16287e-21	4.44187e-21	-1.83537	1.00761e-12	3.59263e-12	-2.89805	1.78208e-11	5.02371e-11	-2.32562	1.1859e-18	4.35263e-18	-2.40206	7.3738e-14	2.02547e-13	-1.99615
CALM2	2.50338e-21	1.30466e-20	-1.34568	0.00216719	0.00936422	1.38517	0.000563993	0.00239634	-1.18006	0.0216073	0.0825347	1.24881	1.20153e-12	4.28407e-12	-1.45628	0.0361319	0.101857	1.24171	2.46644e-05	9.05259e-05	-1.32486	0.138075	0.379272	1.11559
MARCKS	2.53837e-21	1.32289e-20	-2.36717	2.535e-19	1.09535e-18	-2.07238	6.9419e-26	2.94954e-25	-2.47225	9.57899e-23	3.65894e-22	-2.28809	5.35507e-25	1.90935e-24	-8.60334	2.62332e-24	7.39519e-24	-5.79233	4.22876e-27	1.55208e-26	-7.01581	8.39838e-21	2.3069e-20	-3.6285
PREX2	2.61771e-21	1.36424e-20	-2.11965	7.58526e-15	3.27752e-14	-1.45546	0.0328709	0.139665	-1.23609	0.0266561	0.10182	-1.09802	0.249662	0.890171	1.22908	0.354733	1	-1	0.228762	0.839625	-1.12738	0.307812	0.845511	-1.06306
HLA-DMA	3.23911e-21	1.68809e-20	-1.67038	1.78097e-09	7.69538e-09	-1.23178	5.38898e-10	2.28972e-09	-1.63452	0.000136897	0.000522914	-1.23511	2.18786e-18	7.80081e-18	-1.64566	1.37372e-06	3.87255e-06	-1.16391	2.4392e-27	8.95262e-27	-1.82565	5.81519e-11	1.59734e-10	-1.42498
APBB1IP	3.36101e-21	1.75162e-20	-1.57703	1.05428e-11	4.55546e-11	-1.15699	1.38873e-08	5.90057e-08	-1.44466	7.32191e-09	2.79679e-08	-1.28956	3.67887e-06	1.3117e-05	-1.18961	3.61562e-05	0.000101925	-1.1358	4.36168e-12	1.60087e-11	-1.75972	2.25957e-07	6.20668e-07	-1.42147
ZRANB2	4.05709e-21	2.11439e-20	-1.39336	0.00349497	0.0151014	1.12823	1.5194e-09	6.45576e-09	-1.49335	0.000895312	0.00341988	-1.09615	5.24765e-09	1.87105e-08	-1.28591	0.00685927	0.0193364	-1.00427	1.86747e-06	6.85418e-06	-1.26814	0.0577176	0.158541	-1.06671
RPS2P46	4.71253e-21	2.45597e-20	1.35314	8.76603e-72	3.78772e-71	1.817	4.82387e-16	2.04961e-15	1.42016	3.25995e-46	1.24522e-45	1.84642	7.48915e-15	2.67026e-14	1.45183	2.03974e-46	5.75007e-46	1.94635	1.01959e-09	3.74221e-09	1.41309	2.08198e-42	5.71886e-42	1.8321
JUN	4.88524e-21	2.54599e-20	2.12233	0.10918	0.471757	1.08756	8.54669e-17	3.63139e-16	2.08771	0.234061	0.894054	1.05723	6.04977e-18	2.15705e-17	2.16433	0.0155137	0.0437334	1.20992	1.56453e-05	5.7423e-05	1.64052	0.000817466	0.00224545	-1.14079
RPL17P36	4.94789e-21	2.57863e-20	1.3457	1.10658e-49	4.78142e-49	1.58963	2.1237e-18	9.02338e-18	1.39837	2.3396e-37	8.93672e-37	1.63145	1.65671e-14	5.90699e-14	1.40624	1.01757e-30	2.86854e-30	1.62666	1.22021e-09	4.47855e-09	1.34602	7.04574e-35	1.93535e-34	1.62237
PSMB8-AS1	5.00458e-21	2.60818e-20	-1.89739	2.59408e-11	1.12088e-10	-1.22353	5.91273e-11	2.51225e-10	-1.71027	3.52193e-05	0.000134529	-1.15433	7.30526e-17	2.60469e-16	-2.47592	6.46966e-09	1.82381e-08	-1.33739	3.82869e-23	1.40525e-22	-2.18762	1.58001e-17	4.34005e-17	-1.76535
ZNF146	5.55165e-21	2.89329e-20	-1.84564	5.59653e-13	2.41821e-12	-1.26408	1.06554e-17	4.52737e-17	-1.99903	4.88305e-09	1.86521e-08	-1.25706	4.3337e-12	1.54518e-11	-2.16186	0.0193962	0.0546781	1.06777	1.44316e-16	5.29684e-16	-1.78761	0.000164933	0.000453045	-1.10433
MRPL18	5.80661e-21	3.02616e-20	-1.39873	3.46427e-05	0.000149688	1.14626	0.00144467	0.00613826	-1.12607	0.19105	0.729766	1.24155	5.77544e-16	2.05924e-15	-1.64353	0.027804	0.0783799	1.16997	0.000517001	0.00189755	-1.04388	0.321064	0.881913	1.2062
C3orf80	6.08599e-21	3.17176e-20	-1.731	3.43855e-05	0.000148577	1.06589	1.11773e-12	4.74912e-12	-1.9198	0.00318509	0.0121663	1.05298	0.000632368	0.00225471	-1.35224	0.0200903	0.0566349	-1.05016	0.00567795	0.0208398	-1.22265	0.324054	0.890125	1.4219
GOT2	6.12977e-21	3.19458e-20	-2.25532	1.42204e-10	6.1445e-10	-1.23451	1.92466e-07	8.17765e-07	-1.3509	8.45476e-07	3.22951e-06	-1.1602	1.89039e-09	6.7402e-09	-2.26627	0.000332352	0.000936907	-1.20434	2.50953e-13	9.21073e-13	-1.71344	0.000239609	0.000658169	-1.18655
WDR1	6.30857e-21	3.28776e-20	-1.72932	8.88258e-08	3.83808e-07	-1.03423	3.43566e-09	1.45977e-08	-1.49507	6.64868e-06	2.53964e-05	-1.16399	1.99636e-12	7.11802e-12	-1.43799	0.0110656	0.0311941	1.13001	0.000128558	0.000471847	-1.18803	0.0959201	0.263478	1.00025
CYYR1	6.40437e-21	3.33769e-20	-2.51588	9.6625e-11	4.17507e-10	-1.35712	5.63151e-05	0.000239276	-1.77329	0.00225038	0.0085959	-1.14699	0.210072	0.749012	1.05401	0.291342	0.821298	1.08607	0.0568291	0.20858	-1.64319	0.230599	0.63342	-1.02337
KRCC1	6.60148e-21	3.44042e-20	-1.72243	7.33824e-13	3.17078e-12	-1.2309	1.74536e-21	7.41584e-21	-2.45316	5.52455e-11	2.11024e-10	-1.48113	9.54211e-14	3.40224e-13	-2.07011	1.10205e-07	3.10669e-07	-1.39538	1.44143e-13	5.29049e-13	-1.72967	1.64089e-07	4.50727e-07	-1.36072
LAIR1	6.72344e-21	3.50398e-20	-1.57536	1.59178e-08	6.87792e-08	-1.0531	2.36522e-08	1.00495e-07	-1.32704	9.52382e-05	0.000363787	-1.00428	3.40699e-06	1.21476e-05	-1.20682	1.89104e-05	5.33088e-05	-1.21772	0.00328593	0.0120604	-1.45864	0.00847854	0.0232892	-1.41477
TRA2A	6.93325e-21	3.61332e-20	-1.54426	6.13696e-20	2.65172e-19	-1.37183	7.94401e-08	3.37532e-07	-1.4529	2.72842e-07	1.04219e-06	-1.31398	4.54801e-13	1.62159e-12	-1.55162	1.68475e-05	4.74934e-05	-1.2278	8.80837e-09	3.23294e-08	-1.57394	0.0147257	0.0404492	-1.18218
SRP9	7.23921e-21	3.77278e-20	-1.41211	0.000982953	0.00424725	1.09085	0.000342986	0.00145731	-1.19523	0.042683	0.163039	1.02298	1.7592e-17	6.27243e-17	-1.57405	0.00798782	0.0225178	-1.0406	0.000291637	0.0010704	-1.18329	0.324638	0.891729	1.10909
RNF13	7.24274e-21	3.77461e-20	-1.76896	0.000230008	0.000993844	1.18443	9.06712e-10	3.85252e-09	-1.47466	0.00845243	0.0322862	1.09575	3.90125e-12	1.39099e-11	-1.73095	0.000591521	0.00166751	-1.00082	1.26576e-14	4.64572e-14	-1.6977	7.23016e-05	0.000198601	-1.23024
CAV2	7.41951e-21	3.86674e-20	-2.58849	2.5408e-12	1.09785e-11	-1.45128	2.27578e-11	9.66954e-11	-2.09067	4.94043e-05	0.000188713	-1.13531	1.71294e-13	6.1075e-13	-3.05124	4.25852e-12	1.20048e-11	-2.6662	0.0280864	0.103086	1.59454	0.00663249	0.0182184	-1.00688
AKAP9	7.63738e-21	3.98029e-20	-1.53005	2.60818e-16	1.12697e-15	-1.24429	3.72473e-08	1.5826e-07	-1.51182	7.95139e-06	3.03724e-05	-1.20037	1.2814e-10	4.56883e-10	-1.56419	1.83323e-07	5.16791e-07	-1.32633	2.42569e-11	8.90303e-11	-1.53311	2.06452e-07	5.67092e-07	-1.43712
PPIL4	7.65125e-21	3.98751e-20	-1.80334	9.29192e-13	4.01495e-12	-1.22457	1.2314e-11	5.23207e-11	-1.62273	7.01111e-08	2.67807e-07	-1.18741	4.64062e-13	1.65461e-12	-1.79813	1.38015e-06	3.89068e-06	-1.25026	1.03262e-10	3.79001e-10	-1.50223	7.36906e-05	0.000202417	-1.16337
AC020911.2	7.71732e-21	4.02195e-20	7.24798	0.000272806	0.00117877	3.55714	1.50808e-08	6.40765e-08	4.90649	0.0301153	0.115033	2.39982	0.00264437	0.00942852	3.63666	0.0333261	0.0939468	3.03787	0.0594687	0.218268	2.47775	0.249001	0.683966	1.60685
SNTB1	7.81607e-21	4.07341e-20	-1.998	2.28129e-15	9.85725e-15	-1.48802	4.04543e-06	1.71886e-05	-1.39971	0.00195236	0.00745752	-1.00072	9.79949e-05	0.000349401	-1.2523	1.80948e-05	5.10095e-05	-1.29812	0.121933	0.447533	1.06791	0.235901	0.647983	1.35778
DDX6	8.45371e-21	4.40572e-20	-1.5606	1.20622e-14	5.21195e-14	-1.28954	0.000173475	0.000737076	-1.35305	0.000444749	0.00169883	-1.14211	4.53512e-06	1.617e-05	-1.29491	2.28713e-08	6.44745e-08	-1.29841	5.37678e-06	1.97344e-05	-1.3356	0.000803033	0.00220581	-1.1729
NDN	8.50754e-21	4.43378e-20	-1.80397	3.19256e-05	0.000137947	1.11582	5.52115e-10	2.34587e-09	-1.49488	0.00557794	0.0213064	1.15774	1.49049e-10	5.31435e-10	-1.69497	0.0149653	0.0421876	1.07231	1.51548e-07	5.56228e-07	-1.27994	0.0508984	0.13981	1.07127
SMARCA5	8.71692e-21	4.5429e-20	-1.45521	3.86795e-17	1.67131e-16	-1.25064	6.22349e-09	2.64429e-08	-1.40493	7.24474e-08	2.76732e-07	-1.2242	5.64823e-13	2.01388e-12	-1.58565	8.08551e-07	2.27932e-06	-1.2394	3.36207e-14	1.23398e-13	-1.58479	1.9137e-05	5.25663e-05	-1.22945
AL445433.1	8.7829e-21	4.57728e-20	2.44944	0.0131431	0.0567901	1.80318	5.81701e-14	2.47158e-13	2.59435	0.000337986	0.00129102	1.97447	6.77962e-10	2.41727e-09	2.40259	0.00092132	0.00259722	1.93493	6.23513e-11	2.28848e-10	2.25198	0.000286313	0.000786458	1.81785
LIPA	8.9075e-21	4.64222e-20	-1.78209	4.74051e-11	2.04833e-10	-1.19831	3.01356e-07	1.28043e-06	-1.43707	0.000509925	0.00194779	-1.00593	5.73586e-14	2.04512e-13	-1.90902	2.68097e-06	7.55771e-06	-1.17991	0.000223356	0.000819785	-1.15876	0.0163657	0.044954	1.05256
CBX6	9.34021e-21	4.86773e-20	-1.95034	4.05693e-12	1.75296e-11	-1.30948	2.72539e-16	1.15799e-15	-2.11116	6.82076e-06	2.60536e-05	-1.14635	7.78761e-11	2.77667e-10	-2.09876	0.00344122	0.00970087	-1.0916	4.2583e-09	1.56293e-08	-1.41286	0.23245	0.638505	1.10448
GRINA	9.95773e-21	5.18955e-20	-1.82143	1.18588e-14	5.12406e-14	-1.31364	6.72409e-11	2.85699e-10	-1.6673	1.77257e-07	6.77078e-07	-1.28385	8.64825e-08	3.08354e-07	-1.76122	5.97954e-07	1.68564e-06	-1.54364	0.0244591	0.0897725	1.06644	0.0252471	0.06935	-1.06411
TBCA	1.04948e-20	5.46946e-20	-1.41683	2.85961e-24	1.23561e-23	-1.35953	2.08589e-07	8.86271e-07	-1.43093	8.22638e-10	3.14228e-09	-1.44022	1.62029e-16	5.77715e-16	-1.58078	2.05738e-12	5.79979e-12	-1.35372	1.09181e-06	4.00727e-06	-1.43695	0.00039021	0.00107185	-1.39137
NHP2P1	1.05036e-20	5.47402e-20	-2.80754	8.9828e-14	3.88138e-13	-1.64954	7.7664e-19	3.29986e-18	-2.36656	1.20704e-09	4.61061e-09	-1.33342	3.12413e-09	1.11391e-08	-2.26825	1.60944e-05	4.53703e-05	-1.30217	2.31888e-25	8.51098e-25	-2.47954	1.86923e-06	5.13448e-06	-1.16837
CPT1A	1.07675e-20	5.61158e-20	-1.68774	4.28905e-17	1.85326e-16	-1.34127	4.8031e-13	2.04078e-12	-1.54498	8.782e-11	3.35451e-10	-1.25875	9.62691e-12	3.43248e-11	-1.87213	2.09429e-07	5.90384e-07	-1.29674	8.5201e-14	3.12714e-13	-1.6195	4.56487e-06	1.2539e-05	-1.17242
CCT5	1.10773e-20	5.77303e-20	-1.73835	7.27145e-12	3.14192e-11	-1.22931	1.27565e-12	5.42008e-12	-1.39597	2.1092e-07	8.05664e-07	-1.09109	1.91078e-15	6.81289e-15	-1.8821	0.00375741	0.0105922	1.03122	1.89979e-11	6.9728e-11	-1.44688	0.0197992	0.0543854	-1.06033
HNRNPA3	1.29448e-20	6.7463e-20	-1.4204	7.2083e-09	3.11464e-08	-1.01962	2.59602e-05	0.000110302	-1.33579	0.175608	0.67078	1.07546	6.16282e-07	2.19735e-06	-1.1515	0.0241037	0.0679488	1.06359	4.69244e-07	1.72227e-06	-1.32428	0.185519	0.509592	1.04616
FAM96A	1.4035e-20	7.31447e-20	-1.63329	1.17047e-18	5.05747e-18	-1.34682	8.40028e-12	3.56919e-11	-1.48844	1.08603e-12	4.14838e-12	-1.33523	2.32569e-09	8.29226e-09	-1.6511	2.44991e-06	6.90635e-06	-1.339	1.80174e-06	6.61294e-06	-1.21773	1.18826e-06	3.26395e-06	-1.24063
TPP1	1.45269e-20	7.57082e-20	-1.72119	2.24771e-10	9.71212e-10	-1.17136	2.93575e-09	1.24737e-08	-1.42707	0.000319792	0.00122153	-1.01149	1.46e-07	5.20564e-07	-1.43749	0.000243931	0.000687647	-1.10163	9.21674e-05	0.000338282	-1.05915	0.00315836	0.00867553	1.02409
SPI1	1.55367e-20	8.09707e-20	-1.59818	7.51413e-12	3.24678e-11	-1.18119	1.73794e-10	7.38429e-10	-1.5634	1.63999e-05	6.26437e-05	-1.23643	1.00807e-19	3.59429e-19	-1.93429	4.36521e-13	1.23056e-12	-1.49604	2.95967e-07	1.08629e-06	-1.36277	3.94609e-05	0.000108393	-1.15798
PYGO1	1.58791e-20	8.27555e-20	-3.90768	4.70822e-18	2.03438e-17	-3.02201	2.62318e-21	1.11456e-20	-3.50307	2.47023e-15	9.43568e-15	-2.04369	0.0905972	0.323024	-1.43327	0.145174	0.409249	-1.36227	3.55219e-07	1.30376e-06	-2.58974	8.76557e-05	0.000240776	-1.80422
ROCK1	1.64886e-20	8.59318e-20	-1.45126	2.17812e-11	9.41145e-11	-1.09552	0.000179241	0.000761576	-1.26873	7.40552e-06	2.82873e-05	-1.18016	2.28477e-12	8.14635e-12	-1.55178	1.69677e-06	4.78322e-06	-1.26708	2.79658e-07	1.02643e-06	-1.33716	6.13838e-05	0.000168612	-1.21403
SLC9A3R1	1.70399e-20	8.88048e-20	-1.68195	6.67672e-08	2.88495e-07	-1.01948	1.73126e-08	7.35593e-08	-1.36517	8.45349e-06	3.22903e-05	-1.0268	2.65696e-16	9.47339e-16	-2.0666	2.37021e-06	6.68168e-06	-1.16953	0.000507747	0.00186359	-1.16734	0.0120064	0.0329796	-1.11001
TMEM173	1.73071e-20	9.01973e-20	-1.46695	1.59178e-08	6.87792e-08	-1.01106	3.28616e-12	1.39625e-11	-1.65086	0.000163743	0.00062546	-1.12335	3.32514e-09	1.18558e-08	-1.47751	0.000565329	0.00159367	-1.14477	0.0191085	0.0701342	-1.03328	0.0214666	0.0589654	-1.03584
HSPE1P4	1.83515e-20	9.56404e-20	-1.51031	2.2167e-19	9.57817e-19	-1.2915	0.00410757	0.0174526	-1.16103	8.9699e-05	0.000342628	-1.14862	7.91471e-16	2.82199e-15	-1.71124	1.52693e-07	4.30445e-07	-1.21631	2.40343e-05	8.82133e-05	-1.17485	0.25863	0.710416	-1.03055
HLA-DQB1	1.85654e-20	9.6755e-20	-1.69608	3.15557e-20	1.36349e-19	-1.5326	7.42578e-11	3.15513e-10	-1.69156	1.40997e-10	5.38573e-10	-1.53374	5.27005e-13	1.87904e-12	-1.71746	3.43341e-13	9.67886e-13	-1.58308	1.37179e-21	5.0349e-21	-2.48071	2.31307e-13	6.35364e-13	-1.82598
TNRC18	1.90304e-20	9.91785e-20	-1.64193	6.12305e-15	2.64571e-14	-1.23888	2.63428e-07	1.11928e-06	-1.53179	1.42785e-06	5.45405e-06	-1.1798	1.38173e-08	4.92654e-08	-1.64936	6.49925e-06	1.83215e-05	-1.25483	4.32404e-08	1.58706e-07	-1.6477	0.000296278	0.00081383	-1.28566
PPP1CA	1.91348e-20	9.97228e-20	-1.36006	2.0437e-07	8.83062e-07	1.05817	0.000304581	0.00129413	-1.16025	0.0277794	0.106111	1.04004	6.4123e-11	2.28631e-10	-1.4569	0.000489535	0.00138001	-1.05582	7.43501e-05	0.000272888	-1.2408	0.194711	0.534842	1.08564
UQCRHL	1.96358e-20	1.02333e-19	-1.53401	4.93479e-37	2.13227e-36	-1.60094	2.74981e-06	1.16836e-05	-1.4336	9.17859e-09	3.506e-08	-1.5342	6.6142e-16	2.35829e-15	-1.73459	1.12803e-14	3.17995e-14	-1.68052	2.55074e-09	9.36198e-09	-1.63372	2.41674e-08	6.63841e-08	-1.64344
ARPC1B	2.0418e-20	1.0641e-19	-1.68143	1.16554e-18	5.0362e-18	-1.49154	1.47678e-12	6.27469e-12	-1.52045	2.30391e-21	8.80036e-21	-1.78367	6.95935e-10	2.48136e-09	-1.54056	1.15288e-14	3.24999e-14	-1.94115	0.000471897	0.001732	-1.0554	2.8752e-09	7.89773e-09	-1.52574
RPL10P16	2.43623e-20	1.26966e-19	-1.30106	3.41134e-28	1.47401e-27	-1.36583	1.31004e-15	5.56619e-15	-1.31028	8.23546e-18	3.14574e-17	-1.33785	2.31902e-14	8.26847e-14	-1.34596	1.95359e-24	5.50722e-24	-1.48286	4.41362e-31	1.61993e-30	-1.37318	3.4029e-29	9.34723e-29	-1.45862
MTCO2P12	2.47379e-20	1.28924e-19	-1.47435	1.44204e-45	6.23092e-45	-2.30526	3.21223e-08	1.36484e-07	-1.3316	3.14e-33	1.1994e-32	-2.25105	2.13322e-14	7.606e-14	-1.59201	4.85968e-27	1.36995e-26	-2.19932	1.02247e-09	3.75278e-09	-1.50789	1.63765e-20	4.49836e-20	-2.12961
CDC123	2.50714e-20	1.30662e-19	-1.65102	0.00283665	0.0122569	1.21618	9.95445e-11	4.22954e-10	-1.4321	8.30288e-06	3.1715e-05	-1.06127	3.95885e-19	1.41153e-18	-1.98005	0.000163522	0.000460972	1.04924	3.45471e-06	1.26798e-05	-1.22567	0.221653	0.608846	1.11688
PARP14	2.66719e-20	1.39003e-19	-1.69223	1.60811e-11	6.94851e-11	-1.2847	1.45573e-17	6.18524e-17	-2.04853	1.8362e-12	7.01384e-12	-1.60193	1.92043e-22	6.84729e-22	-2.49494	3.62417e-18	1.02166e-17	-2.03471	3.3525e-20	1.23047e-19	-2.18166	3.47798e-14	9.55347e-14	-1.94068
PTBP3	2.68481e-20	1.39921e-19	-1.50828	3.60772e-12	1.55886e-11	-1.13279	5.75457e-11	2.44505e-10	-1.58529	1.95933e-06	7.48416e-06	-1.21787	5.22155e-12	1.86174e-11	-1.40679	8.29858e-09	2.33939e-08	-1.2605	1.10264e-05	4.04704e-05	-1.31509	0.00175749	0.00482754	-1.1727
SPIN1	2.80069e-20	1.4596e-19	-1.8546	8.8417e-16	3.82041e-15	-1.41786	1.12272e-10	4.77032e-10	-1.64805	3.90868e-07	1.49302e-06	-1.18422	7.44036e-10	2.65286e-09	-1.69985	9.43259e-06	2.65907e-05	-1.25769	6.25329e-06	2.29515e-05	-1.26333	0.00256327	0.00704091	-1.09594
TRIM58	2.8239e-20	1.4717e-19	-1.96583	7.1067e-13	3.07074e-12	-1.32171	3.9177e-21	1.66459e-20	-2.52019	7.42847e-12	2.83749e-11	-1.52717	4.30287e-11	1.53419e-10	-1.51175	5.9287e-05	0.000167131	-1.07696	6.4155e-11	2.35468e-10	-1.16769	1.42058e-07	3.90211e-07	-1.06515
HACD3	2.88463e-20	1.50335e-19	-1.944	1.06173e-09	4.58763e-09	-1.16034	1.28191e-06	5.4467e-06	-1.28951	0.00429415	0.0164026	1.10872	3.09275e-16	1.10272e-15	-2.26994	1.25947e-05	3.55047e-05	-1.0976	2.04816e-12	7.51738e-12	-1.45071	0.116457	0.31989	1.1449
PHF5A	2.92042e-20	1.522e-19	-1.46004	2.13172e-17	9.21094e-17	-1.27051	4.22568e-07	1.79544e-06	-1.27648	1.24767e-07	4.76581e-07	-1.1737	3.75246e-15	1.33794e-14	-1.7054	1.13948e-08	3.21221e-08	-1.23989	1.60011e-09	5.87288e-09	-1.38846	0.00043614	0.00119801	-1.10116
RPL29	2.98423e-20	1.55526e-19	1.21898	5.51658e-09	2.38366e-08	1.13352	9.76648e-14	4.14967e-13	1.22554	2.67545e-07	1.02195e-06	1.15228	1.99487e-12	7.11273e-12	1.24738	1.50719e-08	4.24879e-08	1.187	9.03922e-12	3.31767e-11	1.2565	1.0099e-06	2.77403e-06	1.16745
MKRN1	3.05516e-20	1.59222e-19	-1.60345	2.17011e-11	9.37684e-11	-1.10636	1.06559e-09	4.52756e-09	-1.49992	1.28631e-07	4.91338e-07	-1.17825	1.85158e-11	6.60182e-11	-1.42139	1.91423e-05	5.39626e-05	-1.05129	2.65682e-08	9.75136e-08	-1.27814	0.000107834	0.000296203	-1.11661
ZDHHC4	3.2241e-20	1.68027e-19	-1.94842	1.33305e-13	5.75999e-13	-1.32647	8.71928e-21	3.70472e-20	-2.35283	1.31223e-12	5.0124e-12	-1.50146	1.13612e-10	4.05084e-10	-1.71814	3.75519e-05	0.00010586	-1.10057	1.26433e-07	4.64049e-07	-1.37274	0.000259964	0.00071408	-1.14859
MRPL33	3.32873e-20	1.73479e-19	-1.36646	2.0248e-34	8.74898e-34	-1.64151	5.91104e-05	0.000251154	-1.10792	4.50397e-15	1.72041e-14	-1.51521	9.24235e-09	3.29536e-08	-1.4296	1.51666e-12	4.2755e-12	-1.59551	2.89934e-06	1.06415e-05	-1.25792	2.40305e-12	6.60079e-12	-1.5782
CLIC1P1	3.33615e-20	1.73866e-19	-2.68664	6.39947e-11	2.76515e-10	-1.3393	2.39107e-29	1.01594e-28	-3.33882	1.71593e-16	6.55445e-16	-1.6372	4.6316e-27	1.6514e-26	-4.10882	6.6488e-17	1.87431e-16	-1.99488	1.59573e-27	5.85681e-27	-3.19965	6.60998e-09	1.81566e-08	-1.38966
AP004242.1	3.50069e-20	1.82441e-19	-2.57155	5.57067e-18	2.40703e-17	-1.99843	4.45133e-16	1.89132e-15	-2.47412	3.0876e-12	1.17939e-11	-1.73672	7.64417e-11	2.72553e-10	-2.22073	9.66373e-08	2.72423e-07	-1.52207	8.16677e-26	2.99746e-25	-2.34259	1.60433e-19	4.40684e-19	-1.95558
RTCB	3.51124e-20	1.82991e-19	-1.40388	2.93574e-06	1.2685e-05	1.10938	0.000104761	0.000445119	-1.1532	0.000165474	0.000632071	-1.01436	0.00408321	0.0145587	-1.0604	0.199627	0.562754	1.22096	0.00054439	0.00199808	-1.06641	0.247681	0.68034	1.16456
DDX60	3.84e-20	2.00125e-19	-2.78023	3.88116e-11	1.67701e-10	-1.46675	5.90656e-30	2.50963e-29	-3.14306	8.83613e-19	3.37519e-18	-1.8149	5.71729e-10	2.0385e-09	-2.32755	3.25084e-07	9.16418e-07	-1.66729	1.10123e-25	4.04186e-25	-2.85949	3.17105e-19	8.71039e-19	-2.26566
OSBPL8	3.84868e-20	2.00577e-19	-1.40254	2.89144e-08	1.24936e-07	1.0071	2.24692e-06	9.54693e-06	-1.25658	0.00334403	0.0127734	1.03698	1.7601e-09	6.27563e-09	-1.35013	0.00454664	0.0128171	1.00512	1.10199e-05	4.04466e-05	-1.19038	0.138579	0.380656	1.07045
STAT5A	3.88617e-20	2.02531e-19	-1.46358	7.42145e-06	3.20674e-05	1.07469	1.67272e-10	7.10721e-10	-1.47316	3.09264e-05	0.000118131	-1.04021	9.61821e-09	3.42937e-08	-1.39598	0.0245532	0.069216	1.06304	5.88185e-06	2.15882e-05	-1.34339	0.0437315	0.120124	-1.06867
KDM5A	3.9789e-20	2.07364e-19	-1.55816	3.75507e-12	1.62253e-11	-1.13836	2.60675e-08	1.10758e-07	-1.37662	1.83522e-07	7.0101e-07	-1.18149	1.21089e-06	4.31745e-06	-1.20223	1.64786e-06	4.64535e-06	-1.18189	4.89512e-07	1.79666e-06	-1.30026	2.01081e-05	5.52338e-05	-1.22647
MFSD2B	4.04065e-20	2.10582e-19	-1.47964	5.31056e-31	2.29464e-30	-1.55419	0.000428686	0.00182144	-1.27151	2.57185e-09	9.82385e-09	-1.46699	4.91512e-18	1.75249e-17	-1.70351	1.31226e-17	3.69927e-17	-1.62446	1.64514e-06	6.03818e-06	-1.43836	0.000520179	0.00142885	-1.33993
NOP58	4.118e-20	2.14613e-19	-1.36803	2.31207e-21	9.99022e-21	-1.28333	0.000785026	0.00333549	-1.16427	1.121e-05	4.28196e-05	-1.1393	3.12602e-15	1.11458e-14	-1.54142	6.43132e-05	0.0001813	-1.07155	1.68204e-07	6.1736e-07	-1.37937	0.106882	0.293589	-1.0284
ATP5F1	4.23394e-20	2.20655e-19	-1.33708	5.73748e-18	2.47911e-17	-1.16449	2.54301e-05	0.00010805	-1.28178	7.09934e-05	0.000271177	-1.21645	8.12144e-09	2.8957e-08	-1.38799	0.00028905	0.000814838	-1.05755	2.51992e-06	9.24888e-06	-1.33869	0.0137424	0.0377483	-1.11814
EIF4G3	4.7945e-20	2.49869e-19	-1.70318	7.8536e-19	3.39346e-18	-1.48092	3.20294e-10	1.36089e-09	-1.55411	1.84834e-09	7.06023e-09	-1.26046	4.15327e-08	1.48085e-07	-1.44808	3.15204e-06	8.88565e-06	-1.23112	0.223519	0.820382	1.09176	0.0539349	0.148151	1.07635
TMEM136	4.91091e-20	2.55936e-19	-1.85428	6.15497e-13	2.6595e-12	-1.23085	6.51362e-06	2.76756e-05	-1.7836	0.00130829	0.00499736	-1.18292	0.000263214	0.000938489	-1.93342	0.00276463	0.00779354	-1.54927	0.0116581	0.0427888	-1.50598	0.0420594	0.115531	-1.29072
NOG	5.12268e-20	2.66973e-19	-2.59752	4.46998e-08	1.93143e-07	-1.31513	8.73206e-29	3.71015e-28	-4.04661	2.20552e-20	8.42454e-20	-2.48892	0.240982	0.859221	1.65798	0.324413	0.914526	1.22721	0.216299	0.793882	1.46218	0.347167	0.953613	-1.01312
NCL	5.17436e-20	2.69666e-19	-1.46232	8.25741e-12	3.56795e-11	-1.28043	0.00018057	0.000767221	-1.27805	0.0208133	0.0795016	-1.11166	3.46094e-06	1.234e-05	-1.31456	0.00647103	0.018242	-1.12678	7.88458e-05	0.000289388	-1.14034	0.207142	0.568988	1.02223
ANP32AP1	5.30853e-20	2.76658e-19	-1.92768	1.61616e-18	6.98327e-18	-1.61587	4.76091e-09	2.02286e-08	-1.49536	4.93802e-14	1.8862e-13	-1.53855	5.51137e-19	1.96508e-18	-2.22972	2.6924e-14	7.58992e-14	-1.63807	9.30666e-28	3.41583e-27	-2.06479	5.21293e-19	1.43191e-18	-1.65882
AC098591.2	5.48988e-20	2.8611e-19	-1.90061	5.27085e-11	2.27748e-10	-1.21825	3.1416e-12	1.33483e-11	-1.93783	0.000304856	0.00116447	-1.09996	5.28699e-10	1.88508e-09	-1.77532	4.4822e-06	1.26354e-05	-1.22306	2.41645e-11	8.8691e-11	-2.09276	4.31027e-06	1.18396e-05	-1.35293
CLDN15	5.62457e-20	2.93129e-19	-1.48931	5.49845e-06	2.37583e-05	1.10971	1.34834e-12	5.72893e-12	-1.79398	2.74069e-05	0.000104688	-1.07254	0.0475323	0.169477	1.03964	0.188092	0.530234	1.28849	0.260219	0.955082	1.40154	0.335771	0.922312	1.21683
TYMP	5.73724e-20	2.99001e-19	-1.84707	1.04583e-30	4.51891e-30	-2.29377	1.05737e-09	4.49263e-09	-1.65946	3.84636e-15	1.46922e-14	-1.90853	8.25128e-12	2.94199e-11	-2.57624	1.23515e-10	3.48192e-10	-2.15301	0.000169084	0.00062059	-1.51871	1.79479e-05	4.93001e-05	-1.81639
AL512599.1	6.02402e-20	3.13947e-19	-2.18118	7.88551e-19	3.40725e-18	-1.82003	9.61611e-12	4.08578e-11	-1.64356	2.68314e-14	1.02489e-13	-1.59208	1.39695e-15	4.98082e-15	-1.96136	1.9086e-16	5.38038e-16	-1.86548	7.98555e-10	2.93094e-09	-1.31209	1.04355e-10	2.86648e-10	-1.58865
RPS7P10	6.02402e-20	3.13947e-19	-1.28771	7.05041e-70	3.04641e-69	-1.63594	1.94872e-09	8.27989e-09	-1.22857	1.08252e-43	4.13498e-43	-1.61379	2.81271e-15	1.00287e-14	-1.36475	4.62477e-41	1.30373e-40	-1.66112	5.95072e-23	2.1841e-22	-1.32101	8.05635e-44	2.21295e-43	-1.64086
ARL6IP1P2	6.24505e-20	3.25466e-19	-1.62763	8.2474e-17	3.56362e-16	-1.30126	8.4006e-10	3.56932e-09	-1.52341	2.09733e-08	8.01128e-08	-1.27024	3.16903e-12	1.12992e-11	-1.78054	2.64759e-10	7.46361e-10	-1.59079	6.386e-15	2.34386e-14	-1.65157	1.66147e-12	4.5638e-12	-1.57157
TMEM5	6.31028e-20	3.28866e-19	-2.03436	3.98237e-11	1.72074e-10	-1.26768	3.70704e-08	1.57508e-07	-1.3433	7.05123e-07	2.6934e-06	-1.12174	8.89004e-05	0.000316974	-1.38005	0.354733	1	1.37473	1.38031e-08	5.06615e-08	-1.31115	9.70845e-05	0.000266676	-1.11832
AC068446.1	6.50054e-20	3.38781e-19	-1.79613	4.47232e-19	1.93245e-18	-1.54864	1.3753e-24	5.84349e-24	-2.28947	2.0228e-24	7.72659e-24	-1.97911	2.16516e-09	7.71987e-09	-1.60816	1.39186e-10	3.92367e-10	-1.74662	3.3343e-20	1.22379e-19	-1.8659	7.29426e-23	2.00362e-22	-1.94357
EPHA1-AS1	6.54933e-20	3.41324e-19	-1.83974	1.32573e-15	5.72833e-15	-1.38481	1.46739e-07	6.23477e-07	-1.65396	9.7003e-07	3.70528e-06	-1.34769	0.233095	0.831102	1.10139	0.239896	0.676271	-1.01551	0.0943066	0.346134	-1.36697	0.127351	0.349814	-1.451
CHRM3	6.63615e-20	3.45849e-19	-1.69212	6.16087e-10	2.66205e-09	-1.12504	1.76411e-11	7.49549e-11	-1.94865	1.8019e-05	6.88283e-05	-1.14018	0.190244	0.678315	1.35339	0.308346	0.869234	1.52729	0.0450007	0.165166	-1.17006	0.208475	0.572648	1.15935
SPTLC2	6.75418e-20	3.52e-19	-1.61694	2.37602e-09	1.02666e-08	-1.07342	1.46618e-06	6.22964e-06	-1.26447	8.31668e-05	0.000317677	-1.02646	2.6222e-07	9.34947e-07	-1.35091	0.000523484	0.00147571	-1.07023	3.07364e-06	1.12812e-05	-1.20482	1.09678e-05	3.01269e-05	-1.17609
TTC3	7.03538e-20	3.66655e-19	-1.45449	2.08222e-09	8.99707e-09	-1.09993	1.50122e-06	6.3785e-06	-1.34814	0.0073369	0.0280252	-1.01089	5.99564e-10	2.13775e-09	-1.26369	7.80204e-05	0.000219941	-1.00321	2.40436e-07	8.82474e-07	-1.23232	0.00584786	0.0160632	-1.04278
LAMP1	7.22434e-20	3.76502e-19	-1.45702	9.38083e-11	4.05337e-10	-1.09412	3.8199e-07	1.62303e-06	-1.31169	3.73553e-06	1.42688e-05	-1.12386	1.05375e-09	3.75714e-09	-1.28787	4.25195e-06	1.19863e-05	-1.13041	3.4613e-05	0.00012704	-1.19399	0.0463351	0.127275	1.0323
AC133435.1	7.46832e-20	3.89218e-19	2.06214	2.81205e-12	1.21506e-11	1.89661	1.8447e-14	7.83793e-14	2.14356	5.253e-09	2.00652e-08	2.01401	1.01827e-09	3.63066e-09	1.97983	6.76351e-08	1.90665e-07	1.93059	9.94811e-09	3.65126e-08	1.8606	7.92913e-09	2.17801e-08	1.82153
MPIG6B	7.5773e-20	3.94898e-19	-1.56203	8.86299e-08	3.82961e-07	1.01308	4.00832e-08	1.70309e-07	-1.47399	0.00592644	0.0226376	1.02004	1.70755e-06	6.08826e-06	-1.28334	0.0877566	0.247388	1.07402	0.000180143	0.00066118	-1.18513	0.00182947	0.00502527	-1.25989
CPNE8	7.98144e-20	4.15959e-19	-1.73389	1.56813e-10	6.77572e-10	-1.06323	5.15299e-12	2.18945e-11	-1.5753	1.87008e-09	7.14327e-09	-1.23934	0.000789467	0.00281485	-1.32661	0.025669	0.0723615	-1.06985	4.16207e-18	1.52761e-17	-2.24062	8.39557e-10	2.30613e-09	-1.5625
TMX1	8.00659e-20	4.1727e-19	-1.54322	5.52958e-11	2.38928e-10	-1.1295	1.17824e-06	5.00619e-06	-1.18287	0.000240747	0.000919597	1.03722	2.49228e-07	8.88622e-07	-1.44983	0.042745	0.120499	1.03903	1.2797e-08	4.69689e-08	-1.41285	0.0263296	0.0723234	-1.026
MYADM	8.02147e-20	4.18046e-19	2.15494	9.01861e-20	3.89685e-19	-1.29404	9.35168e-11	3.97342e-10	2.03004	5.16293e-06	1.97211e-05	-1.08528	3.73183e-17	1.33058e-16	3.59118	1.3147e-06	3.70616e-06	-1.07562	4.89018e-27	1.79484e-26	4.08918	0.0587801	0.16146	1.10054
ZFAND6	8.67366e-20	4.52035e-19	-1.49395	1.14058e-08	4.92832e-08	1.02511	5.45562e-11	2.31803e-10	-1.47038	4.42e-05	0.000168833	-1.0175	4.35774e-14	1.55375e-13	-1.56791	0.000116978	0.000329763	-1.05467	9.79662e-11	3.59566e-10	-1.50152	4.78449e-06	1.31422e-05	-1.27109
RPS2	8.71392e-20	4.54133e-19	1.29899	3.07058e-18	1.32677e-17	1.29057	2.52962e-16	1.07481e-15	1.3331	3.89572e-14	1.48807e-13	1.30719	1.26529e-12	4.51139e-12	1.34093	9.07926e-16	2.55946e-15	1.37907	7.12529e-10	2.6152e-09	1.33507	9.93726e-15	2.72961e-14	1.33945
ADSS	8.90608e-20	4.64148e-19	-1.6656	1.04357e-13	4.50917e-13	-1.28346	3.82724e-10	1.62615e-09	-1.43887	1.43357e-07	5.47589e-07	-1.12703	1.68257e-08	5.9992e-08	-1.42329	0.0006597	0.00185971	1.02051	2.23569e-16	8.20566e-16	-1.61568	7.67659e-07	2.10864e-06	-1.18321
IPO9	9.06358e-20	4.72356e-19	-1.99853	4.70657e-08	2.03366e-07	-1.04802	4.56194e-13	1.93832e-12	-1.79084	0.00395798	0.0151185	1.14828	6.22204e-05	0.000221847	-1.33677	0.0564837	0.159229	1.14105	9.23694e-08	3.39024e-07	-1.56202	0.281045	0.771986	1.0958
UBE2V1P2	9.1019e-20	4.74353e-19	-1.87595	8.2455e-26	3.5628e-25	-1.99955	5.96567e-17	2.53475e-16	-1.79881	5.91404e-21	2.25902e-20	-1.87927	3.14105e-09	1.11994e-08	-1.61798	7.25443e-11	2.04504e-10	-1.76567	1.62814e-11	5.97576e-11	-1.58047	3.69748e-12	1.01564e-11	-1.5919
TMX2	9.24421e-20	4.8177e-19	-1.83756	1.98402e-12	8.57276e-12	-1.28644	1.17151e-07	4.97762e-07	-1.38785	5.78283e-05	0.00022089	-1.04301	7.06122e-07	2.51768e-06	-1.23554	0.00230166	0.00648843	1.02265	3.22771e-09	1.18467e-08	-1.39175	0.000981075	0.00269486	-1.09239
LETM1	9.2598e-20	4.82582e-19	-2.1468	1.06566e-10	4.60462e-10	-1.21548	9.37328e-06	3.9826e-05	-1.43164	0.034582	0.132095	1.0893	4.30421e-06	1.53467e-05	-1.54584	0.0182146	0.0513472	1.07692	1.06543e-12	3.91045e-12	-1.74459	0.15522	0.426366	1.13322
GATAD1	9.30754e-20	4.85071e-19	-1.581	3.06312e-08	1.32355e-07	-1.0559	4.24861e-09	1.80519e-08	-1.49607	5.65953e-06	2.1618e-05	-1.18706	0.000207339	0.000739268	-1.07501	0.157554	0.444149	1.23149	2.45547e-10	9.01234e-10	-1.56426	0.00131667	0.0036167	-1.07781
TOMM22	9.39137e-20	4.89439e-19	-1.34873	1.1736e-12	5.07103e-12	-1.08404	0.000272012	0.00115575	-1.15559	0.00347854	0.0132872	-1.05922	8.30857e-06	2.96242e-05	-1.17819	0.000516285	0.00145542	-1.05739	2.00874e-06	7.37269e-06	-1.2303	0.06082	0.167063	-1.00627
KDM5B	9.48348e-20	4.94239e-19	-1.59641	9.10422e-14	3.93384e-13	-1.20343	1.98405e-18	8.43e-18	-1.94445	2.84921e-09	1.08833e-08	-1.33823	1.02217e-12	3.64455e-12	-1.67508	2.02255e-14	5.70161e-14	-1.66195	1.34838e-18	4.94896e-18	-1.83489	3.08503e-13	8.47411e-13	-1.59388
RBM6	1.03271e-19	5.38208e-19	-1.67248	2.25112e-07	9.72689e-07	-1.01237	2.83425e-12	1.20424e-11	-1.61785	1.06718e-06	4.07638e-06	-1.10407	8.48068e-15	3.02379e-14	-1.58326	2.9943e-07	8.44099e-07	-1.13907	1.79151e-10	6.5754e-10	-1.54967	0.00180157	0.00494864	-1.09047
C14orf119	1.03523e-19	5.39518e-19	-2.70994	0.000286742	0.00123898	1.05064	4.66902e-31	1.98381e-30	-2.73351	3.85867e-07	1.47392e-06	-1.03813	2.04611e-14	7.29542e-14	-2.84446	0.032021	0.0902677	1.26713	2.90232e-23	1.06524e-22	-1.91459	0.00105182	0.00288919	1.0137
TMEM159	1.05166e-19	5.48083e-19	-1.53627	5.23589e-08	2.26238e-07	1.01174	1.5106e-12	6.41837e-12	-1.75125	1.5572e-06	5.94811e-06	-1.19763	1.00243e-11	3.57417e-11	-1.58114	6.29647e-09	1.77499e-08	-1.3732	3.46455e-07	1.2716e-06	-1.43555	0.00473881	0.0130168	-1.03483
AC007238.1	1.0765e-19	5.61027e-19	-1.62189	1.96667e-18	8.4978e-18	-1.43166	1.91729e-09	8.14636e-09	-1.41316	8.1708e-20	3.12105e-19	-1.7167	2.25092e-12	8.02567e-12	-1.66581	1.16677e-11	3.28914e-11	-1.52459	1.09696e-14	4.02618e-14	-1.57761	2.7837e-16	7.6464e-16	-1.7081
PDCD4	1.0765e-19	5.61027e-19	-1.51608	8.5857e-13	3.7098e-12	-1.12561	2.70962e-10	1.15129e-09	-1.55846	4.63973e-09	1.77226e-08	-1.30375	5.43645e-09	1.93837e-08	-1.5145	0.0105959	0.0298701	-1.04749	5.30624e-05	0.000194755	-1.64616	0.00606202	0.0166514	-1.36876
ZNF32	1.07832e-19	5.61974e-19	-1.67072	2.39258e-14	1.03381e-13	-1.27181	1.7995e-18	7.64589e-18	-1.86673	1.60361e-09	6.1254e-09	-1.14697	1.08402e-11	3.86506e-11	-1.62134	9.06223e-07	2.55466e-06	-1.18302	2.68314e-14	9.84793e-14	-1.87504	5.00268e-08	1.37416e-07	-1.3689
GTF2I	1.08572e-19	5.65833e-19	-1.69324	3.59775e-14	1.55455e-13	-1.26047	5.51956e-13	2.3452e-12	-1.5978	1.68717e-08	6.44457e-08	-1.15022	6.04119e-15	2.15399e-14	-1.77452	1.25424e-11	3.53573e-11	-1.41516	4.90448e-08	1.8001e-07	-1.3891	2.21453e-08	6.08298e-08	-1.34882
FLOT1	1.10155e-19	5.74082e-19	-2.14219	2.57813e-17	1.11399e-16	-1.76036	1.23384e-09	5.24247e-09	-1.89578	1.73206e-11	6.61604e-11	-1.99811	1.58762e-10	5.66065e-10	-1.56999	5.57212e-07	1.57079e-06	-1.32029	9.82508e-07	3.60611e-06	-1.17384	0.000618054	0.0016977	-1.04175
BTN3A3	1.1028e-19	5.74735e-19	-2.44453	3.04013e-11	1.31361e-10	-1.41741	8.35462e-15	3.54978e-14	-2.51616	1.21151e-10	4.62768e-10	-1.77955	3.56607e-14	1.27148e-13	-2.65999	3.91714e-10	1.10425e-09	-1.75461	4.59228e-32	1.68551e-31	-3.56223	6.71962e-23	1.84577e-22	-2.40692
ARF3	1.14171e-19	5.95013e-19	-1.72179	1.66507e-11	7.19462e-11	-1.14885	6.97563e-08	2.96387e-07	-1.3439	9.24339e-07	3.53075e-06	-1.13603	1.73737e-08	6.19459e-08	-1.42654	3.27814e-05	9.24114e-05	-1.1243	3.23349e-05	0.000118679	-1.13281	0.000303749	0.000834352	-1.11967
CCNI	1.2005e-19	6.25653e-19	-1.29511	0.0229932	0.0993514	-1.01276	3.97808e-13	1.69024e-12	-1.34943	0.010175	0.038866	-1.07924	8.04723e-08	2.86924e-07	-1.25187	0.0575884	0.162343	-1.06127	4.64176e-11	1.70367e-10	-1.28472	0.00698826	0.0191957	-1.11044
TRAF3IP3	1.20286e-19	6.2688e-19	-2.17607	0.00229773	0.00992825	1.18881	2.26122e-22	9.60767e-22	-2.471	3.72887e-09	1.42434e-08	-1.28033	2.92641e-08	1.04341e-07	-2.00642	0.0206603	0.0582418	1.04203	0.00614046	0.0225374	-1.46545	0.280892	0.771566	1.11146
AC023512.1	1.29321e-19	6.73969e-19	-2.69754	4.91759e-18	2.12484e-17	-2.15654	3.28444e-14	1.39552e-13	-2.09183	1.60172e-12	6.11816e-12	-1.67766	8.92887e-09	3.18359e-08	-1.75513	3.74062e-09	1.05449e-08	-1.74791	1.08795e-09	3.99312e-09	-1.59426	0.000494941	0.00135952	-1.16551
MESD	1.29496e-19	6.74881e-19	-1.45325	5.75913e-06	2.48847e-05	1.09208	1.05163e-08	4.46826e-08	-1.32513	0.000206614	0.000789216	1.01669	7.99941e-15	2.85219e-14	-1.89246	4.18855e-05	0.000118076	-1.17751	1.8652e-11	6.84587e-11	-1.48108	0.0259316	0.07123	-1.01573
SNRPD3	1.39337e-19	7.26164e-19	-1.26932	3.0816e-14	1.33153e-13	-1.06616	0.00941451	0.0400012	-1.07153	0.0248664	0.0949838	1.00826	5.47212e-10	1.95108e-09	-1.30848	9.07257e-05	0.000255758	-1.04431	0.00340678	0.0125039	-1.13761	0.112366	0.308651	-1.02328
FTH1P10	1.47136e-19	7.6681e-19	-1.44502	2.46559e-15	1.06536e-14	-1.17697	0.000206114	0.000875757	-1.18364	0.0785838	0.300171	1.24869	8.32961e-09	2.96992e-08	-1.4079	0.00116736	0.0032908	-1.11349	1.46753e-05	5.38629e-05	-1.34802	0.162559	0.446525	1.02751
TMEM216	1.50707e-19	7.8542e-19	-2.84771	5.81988e-09	2.51471e-08	-1.2734	1.11054e-12	4.71854e-12	-1.93011	8.19139e-06	3.12891e-05	-1.10492	7.9642e-10	2.83964e-09	-1.92201	0.000363893	0.00102582	-1.17949	2.44972e-12	8.99122e-12	-1.78455	1.81671e-05	4.99021e-05	-1.17596
PBXIP1	1.51588e-19	7.90012e-19	-1.60771	0.000154331	0.000666848	1.10264	5.41073e-09	2.29896e-08	-1.59989	0.000154494	0.000590128	-1.09858	1.10549e-12	3.94162e-12	-1.67367	1.56678e-09	4.41677e-09	-1.36998	0.000407652	0.00149621	-1.04256	9.34612e-07	2.56723e-06	-1.46791
PBX1	1.52504e-19	7.94788e-19	-1.73424	5.62515e-09	2.43057e-08	-1.11899	1.85185e-09	7.86829e-09	-1.73309	0.000550732	0.00210366	-1.03689	2.79136e-12	9.95259e-12	-1.59475	0.000245178	0.000691162	-1.19058	0.0698619	0.256415	1.13665	0.268472	0.73745	1.32456
AKR1C1	1.53868e-19	8.01896e-19	8.92149	1.35762e-13	5.86612e-13	7.38175	0.00293477	0.0124695	3.44526	0.0198506	0.0758245	2.96154	4.72203e-05	0.000168364	7.80011	2.38104e-07	6.71219e-07	10.6231	1.07049e-05	3.92903e-05	2.84016	0.000844927	0.00232088	2.55552
SEPT7P8	1.59288e-19	8.30142e-19	-2.07858	7.74462e-20	3.34638e-19	-1.84104	4.96951e-11	2.11149e-10	-1.63703	1.34824e-11	5.14996e-11	-1.52547	1.10408e-19	3.93661e-19	-2.18963	5.93943e-17	1.67434e-16	-1.92208	9.03673e-19	3.31676e-18	-1.72645	9.26368e-18	2.54459e-17	-1.67912
PLXDC2	1.64863e-19	8.59195e-19	-1.60742	2.32083e-07	1.00281e-06	-1.0037	1.24284e-05	5.28068e-05	-1.29808	0.0036803	0.0140578	1.03982	0.0752138	0.268175	1.14511	0.321726	0.906952	1.24581	0.209027	0.767194	1.00849	0.0600105	0.164839	1.11401
METTL2A	1.67113e-19	8.70921e-19	-2.00022	8.8289e-16	3.81488e-15	-1.55956	4.26706e-10	1.81303e-09	-1.58638	3.06144e-06	1.1694e-05	-1.17363	7.97092e-09	2.84203e-08	-1.7094	0.00013257	0.000373717	-1.17503	1.50424e-08	5.52103e-08	-1.41885	0.00131667	0.0036167	-1.05909
SNRPD2P1	1.85606e-19	9.67299e-19	-1.94084	2.5711e-25	1.11095e-24	-2.35412	1.36145e-12	5.78466e-12	-1.64862	3.07826e-21	1.17582e-20	-2.10384	3.02482e-09	1.0785e-08	-1.72843	2.98567e-13	8.41665e-13	-2.21064	1.92376e-15	7.06078e-15	-1.84545	6.60965e-16	1.81557e-15	-1.83518
TSPYL1	1.86833e-19	9.73693e-19	-1.57049	2.02687e-15	8.7579e-15	-1.28988	1.28565e-13	5.46258e-13	-1.87071	1.17264e-10	4.47919e-10	-1.50351	9.42574e-16	3.36075e-15	-1.6896	1.80068e-07	5.07615e-07	-1.2485	4.71397e-14	1.73017e-13	-1.70465	4.27233e-05	0.000117354	-1.32952
AC007387.1	1.9075e-19	9.94108e-19	-1.57843	1.42246e-30	6.14633e-30	-1.64996	4.3236e-10	1.83705e-09	-1.3661	3.09737e-15	1.18312e-14	-1.44729	1.95063e-09	6.95497e-09	-1.33474	9.67898e-10	2.72852e-09	-1.36582	4.69925e-12	1.72477e-11	-1.57971	2.83901e-10	7.79832e-10	-1.51137
MRM2	1.92396e-19	1.00269e-18	-2.52076	8.96449e-08	3.87347e-07	-1.16637	3.05758e-12	1.29913e-11	-1.87453	0.00146052	0.00557881	1.03363	2.58529e-15	9.21785e-15	-2.7517	7.16955e-06	2.02111e-05	-1.26593	4.64782e-18	1.70589e-17	-1.69459	0.000245761	0.000675067	-1.09246
MAF1	1.97601e-19	1.02982e-18	-1.37031	8.39399e-07	3.62696e-06	1.12737	2.81629e-05	0.000119661	-1.22741	0.000149479	0.000570973	-1.04041	3.54041e-13	1.26233e-12	-1.37568	0.000387727	0.00109301	-1.0005	0.000204831	0.000751792	-1.15798	0.0204157	0.0560787	-1.04601
NNT-AS1	2.15048e-19	1.12074e-18	-2.06465	3.66194e-12	1.58229e-11	-1.33222	9.82893e-12	4.1762e-11	-1.94628	0.000633872	0.00242124	-1.10104	8.79048e-17	3.13425e-16	-3.04123	1.91643e-09	5.40245e-09	-1.71776	4.96969e-20	1.82403e-19	-2.00184	3.08058e-08	8.46188e-08	-1.33019
AC145285.7	2.15048e-19	1.12074e-18	-1.98462	1.63705e-24	7.07355e-24	-2.33683	4.02325e-12	1.70944e-11	-1.98682	8.3626e-15	3.19431e-14	-2.20023	2.01641e-12	7.18951e-12	-2.28705	1.01252e-10	2.85432e-10	-1.77312	4.83412e-19	1.77427e-18	-2.41385	1.0747e-14	2.95205e-14	-1.85035
ATP8B4	2.15178e-19	1.12142e-18	-1.44674	1.29004e-06	5.57413e-06	-1.005	3.36866e-18	1.43131e-17	-1.92841	0.000130178	0.000497247	-1.12649	4.36234e-06	1.55539e-05	-1.28257	3.41956e-07	9.6398e-07	-1.38187	0.0989336	0.363117	-1.09762	0.25954	0.712917	1.1052
RPS3AP6	2.30958e-19	1.20366e-18	1.25801	0.00442537	0.0191216	1.07232	2.65372e-12	1.12754e-11	1.25019	0.00238146	0.00909661	1.09933	5.6816e-14	2.02578e-13	1.31202	0.00708362	0.0199689	1.09692	1.55481e-07	5.70664e-07	1.24118	0.166402	0.45708	1.06571
ITPRIPL2	2.32004e-19	1.20911e-18	-2.03199	3.96464e-10	1.71308e-09	-1.20463	1.09544e-13	4.65438e-13	-2.0846	2.50597e-05	9.57218e-05	-1.0865	5.86495e-07	2.09115e-06	-2.68346	4.59212e-05	0.000129453	-1.82974	4.46664e-06	1.63939e-05	-2.75003	0.000129897	0.000356806	-2.15312
MIR181A1HG	2.33679e-19	1.21784e-18	2.27717	2.54847e-08	1.10117e-07	1.91716	0.0123903	0.0526451	1.32889	0.000286279	0.00109352	1.68535	1.11789e-06	3.98583e-06	2.13217	0.00126636	0.0035699	1.77785	0.156153	0.573129	1.2713	0.249499	0.685334	1.27949
RPL26P19	2.35261e-19	1.22608e-18	-1.28893	1.23846e-05	5.35125e-05	-1.10409	8.02978e-07	3.41176e-06	-1.18949	0.0313422	0.11972	-1.05143	1.22676e-05	4.37401e-05	-1.1883	0.0331374	0.0934149	-1.06754	4.15185e-14	1.52385e-13	-1.21878	0.0266955	0.0733285	-1.05963
RPS3AP47	2.35261e-19	1.22608e-18	-1.4358	5.09356e-05	0.000220088	-1.01574	9.21717e-07	3.91627e-06	-1.38037	0.243384	0.929669	1.09118	1.10534e-08	3.94109e-08	-1.35299	0.00577985	0.0162935	-1.04175	5.14023e-11	1.88662e-10	-1.38768	0.0381709	0.104849	1.02621
PBRM1	2.45542e-19	1.27966e-18	-1.83107	2.31265e-11	9.99274e-11	-1.20356	8.37343e-15	3.55778e-14	-1.75867	1.2218e-09	4.66697e-09	-1.28071	6.94928e-20	2.47777e-19	-2.05839	4.9437e-12	1.39364e-11	-1.54251	3.48877e-12	1.28049e-11	-1.60683	0.000188877	0.000518816	-1.24412
C21orf33	2.49901e-19	1.30238e-18	-1.39992	1.27118e-13	5.49265e-13	-1.11898	0.000565492	0.00240271	-1.13313	0.00452285	0.0172762	1.00227	6.4123e-11	2.28631e-10	-1.45311	0.000442196	0.00124656	-1.0287	3.46853e-05	0.000127306	-1.19967	0.0149794	0.0411461	-1.05202
MFSD1	2.69102e-19	1.40245e-18	-1.81253	5.25565e-09	2.27092e-08	-1.13439	3.57691e-11	1.51979e-10	-1.48353	2.57664e-09	9.84212e-09	-1.24178	5.9209e-11	2.1111e-10	-1.64114	2.15451e-06	6.07362e-06	-1.21219	5.51801e-12	2.02528e-11	-1.42119	1.27841e-08	3.51158e-08	-1.3724
GSTM3	2.70277e-19	1.40857e-18	3.72008	1.41192e-06	6.10076e-06	2.62521	2.35992e-09	1.0027e-08	2.74378	0.00523853	0.0200099	2.01688	2.81059e-62	1.00212e-61	30.1839	7.12203e-44	2.00772e-43	14.7408	9.05191e-70	3.32233e-69	13.272	1.37758e-47	3.784e-47	7.95281
MCF2L	2.73216e-19	1.42389e-18	-2.95132	1.16543e-15	5.0357e-15	-2.08759	0.00010768	0.000457519	-1.79465	0.000537885	0.00205459	-1.44488	0.00169936	0.00605907	-2.76449	0.0119277	0.0336243	-1.83386	0.037452	0.13746	-1.78887	0.0544275	0.149504	-2.06751
HLA-DQA1	2.74183e-19	1.42893e-18	-1.90814	7.52476e-07	3.25138e-06	-1.37746	6.71803e-12	2.85442e-11	-1.8796	3.37446e-06	1.28896e-05	-1.38152	4.1935e-20	1.49519e-19	-1.99238	6.19265e-14	1.74572e-13	-1.50313	7.62886e-44	2.80003e-43	-3.16906	7.34214e-19	2.01677e-18	-1.82589
RPLP0P2	2.79391e-19	1.45607e-18	-1.48619	2.30287e-38	9.95047e-38	-1.68103	3.80216e-07	1.6155e-06	-1.43786	1.05395e-12	4.02583e-12	-1.61309	2.30328e-09	8.21234e-09	-1.41048	3.22796e-15	9.09967e-15	-1.69947	4.83326e-11	1.77396e-10	-1.5579	2.52124e-10	6.92544e-10	-1.61714
MEAF6	2.91206e-19	1.51764e-18	-1.36611	6.76541e-09	2.92327e-08	1.02419	2.76931e-07	1.17665e-06	-1.26915	0.000467963	0.0017875	1.02481	5.0829e-08	1.81231e-07	-1.32415	0.00526707	0.014848	1.0214	1.50605e-08	5.52765e-08	-1.31104	0.0130996	0.0359827	-1.02042
TIPARP	2.96833e-19	1.54697e-18	2.95688	5.34222e-09	2.30832e-08	-1.6819	2.3122e-13	9.82428e-13	2.86392	7.15923e-07	2.73465e-06	-1.41759	2.16964e-20	7.73584e-20	3.61433	4.13445e-05	0.000116551	-1.4239	4.90337e-25	1.79969e-24	4.43425	0.00150472	0.00413323	-1.30066
TRIP11	3.01294e-19	1.57022e-18	-1.7673	5.64802e-10	2.44045e-09	-1.18156	6.71145e-13	2.85162e-12	-1.83485	1.1071e-05	4.22885e-05	-1.16967	4.03826e-17	1.43984e-16	-2.08709	2.01996e-07	5.69432e-07	-1.25647	6.43087e-10	2.36032e-09	-1.38456	2.64255e-08	7.25866e-08	-1.4219
RPSAP58	3.05971e-19	1.59459e-18	1.39256	0.00032411	0.00140045	1.14828	2.71128e-16	1.15199e-15	1.43744	0.00586777	0.0224134	1.13369	8.43263e-13	3.00666e-12	1.43787	3.61039e-05	0.000101778	1.22448	7.89588e-10	2.89803e-09	1.41727	0.000235931	0.000648066	1.21009
DSC2	3.12038e-19	1.62621e-18	-1.50141	1.2795e-07	5.52858e-07	1.03878	1.11688e-12	4.74548e-12	-2.06261	8.82077e-06	3.36932e-05	-1.31349	0.0421087	0.150138	1.08422	0.0744757	0.209948	1.16752	0.255697	0.938486	1.2513	0.355665	0.976956	1.19436
NR1D2	3.14571e-19	1.63941e-18	-1.98972	1.87954e-19	8.12132e-19	-1.76118	1.41364e-14	6.00641e-14	-1.93284	5.67675e-15	2.16838e-14	-1.7384	6.19539e-06	2.20897e-05	-1.71005	0.000481034	0.00135604	-1.28426	1.76909e-09	6.49311e-09	-1.51692	1.3373e-10	3.67335e-10	-1.66756
APOL2	3.16526e-19	1.6496e-18	-2.58127	2.02059e-05	8.73079e-05	-1.11445	3.95377e-25	1.67991e-24	-3.32595	1.22946e-12	4.69624e-12	-1.5638	5.16693e-13	1.84227e-12	-2.64793	1.04494e-07	2.94572e-07	-1.51064	2.708e-13	9.93918e-13	-2.6565	9.45142e-06	2.59616e-05	-1.46956
GULP1	3.188e-19	1.66145e-18	-2.73548	6.75087e-17	2.91698e-16	-2.20626	4.45012e-09	1.89081e-08	-2.99545	6.90533e-05	0.000263767	-1.4663	5.34045e-20	1.90414e-19	-3.11055	2.22197e-13	6.26377e-13	-1.76006	1.88834e-12	6.93079e-12	-2.11232	0.00134624	0.00369792	-1.10132
YTHDF2	3.30767e-19	1.72382e-18	-1.39008	9.2049e-22	3.97735e-21	-1.30236	5.73149e-10	2.43524e-09	-1.45329	2.94746e-05	0.000112586	-1.12457	1.60884e-14	5.73631e-14	-1.65067	2.83304e-08	7.9864e-08	-1.27103	5.10876e-10	1.87507e-09	-1.4772	0.000134978	0.000370764	-1.16501
BAZ2A	3.55562e-19	1.85304e-18	-1.50037	3.71883e-11	1.60687e-10	-1.06568	4.40777e-12	1.87281e-11	-1.64493	3.724e-05	0.000142248	-1.11073	3.59024e-05	0.00012801	-1.19219	0.00243757	0.00687157	-1.00222	4.58149e-05	0.000168155	-1.27973	0.000592609	0.0016278	-1.17826
Y_RNA	3.66822e-19	1.91172e-18	-1.75125	1.67099e-14	7.2202e-14	-1.33094	2.08701e-08	8.86748e-08	-1.41108	1.74106e-05	6.65044e-05	-1.05444	2.25072e-10	8.02496e-10	-1.49983	5.23765e-07	1.4765e-06	-1.17931	8.52119e-10	3.12754e-09	-1.51284	4.01829e-08	1.10376e-07	-1.3772
SDAD1	3.6883e-19	1.92219e-18	-1.87629	2.90921e-06	1.25704e-05	1.01781	1.08741e-14	4.62029e-14	-1.73643	0.000150612	0.000575302	1.08059	9.42566e-09	3.36072e-08	-1.72219	0.0292674	0.0825053	1.17347	1.02503e-10	3.76219e-10	-1.50006	0.0104955	0.0288295	1.04704
SMIM14	3.7911e-19	1.97576e-18	-3.56576	1.77504e-09	7.66979e-09	-1.64538	0.000245485	0.00104304	-1.63202	0.0076616	0.0292654	-1.07222	0.00456055	0.0162606	-1.59395	0.0117601	0.033152	-1.45208	0.144484	0.530301	-1.13459	0.323076	0.887439	1.14287
GIGYF2	3.83962e-19	2.00105e-18	-1.82787	8.06319e-13	3.48403e-12	-1.34178	4.99509e-10	2.12236e-09	-1.6631	2.16717e-06	8.27805e-06	-1.20853	1.00957e-08	3.59964e-08	-1.52147	0.000351971	0.000992213	-1.10565	1.51408e-20	5.55715e-20	-1.97854	1.05278e-09	2.89182e-09	-1.31545
PDIA3P1	3.94844e-19	2.05776e-18	-1.65976	5.17343e-19	2.23539e-18	-1.49749	4.62981e-10	1.96715e-09	-1.50436	4.2735e-10	1.63237e-09	-1.29174	6.38622e-14	2.27701e-13	-1.67092	2.48501e-14	7.00529e-14	-1.61394	2.63433e-08	9.66879e-08	-1.55702	0.000331777	0.000911339	-1.38423
CNBP	3.95251e-19	2.05989e-18	-1.28157	0.0327029	0.141306	1.05901	0.00768553	0.032655	-1.12868	0.177516	0.678068	1.11769	5.28883e-07	1.88573e-06	-1.16872	0.296086	0.834672	1.1791	0.000706546	0.00259324	-1.16078	0.265413	0.729049	1.12107
RARRES3	3.97158e-19	2.06982e-18	-1.44242	3.33858e-17	1.44257e-16	-1.28479	6.76504e-07	2.87439e-06	-1.38233	4.37384e-09	1.6707e-08	-1.38721	2.01875e-07	7.19785e-07	-1.32851	3.08143e-08	8.68662e-08	-1.29178	5.57763e-09	2.04716e-08	-1.68788	5.41036e-13	1.48614e-12	-1.9496
ATP6V1A	3.98787e-19	2.07831e-18	-1.82939	3.03192e-12	1.31006e-11	-1.26837	2.72096e-12	1.15611e-11	-1.77337	9.28507e-09	3.54667e-08	-1.39533	9.94949e-13	3.54749e-12	-1.86348	5.30606e-06	1.49579e-05	-1.13883	0.00177595	0.00651829	-1.07905	0.010049	0.027603	-1.09693
BATF	3.99859e-19	2.0839e-18	-2.46694	1.16871e-08	5.0499e-08	-1.16779	1.59189e-16	6.76377e-16	-2.19079	7.38457e-08	2.82072e-07	-1.25515	3.19748e-07	1.14006e-06	-2.27338	0.0140756	0.0396793	-1.10475	9.4625e-09	3.47303e-08	-1.63876	0.0190666	0.0523731	-1.00399
BOD1	3.99859e-19	2.0839e-18	-1.86823	1.48926e-05	6.43497e-05	1.05057	6.02445e-11	2.55972e-10	-1.55585	0.00187155	0.00714887	1.05906	2.80527e-09	1.00022e-08	-2.29129	0.00402917	0.0113583	-1.11441	2.13935e-13	7.85206e-13	-1.88639	0.000784579	0.00215512	-1.03572
SDCCAG8	4.00522e-19	2.08735e-18	-1.51679	1.95934e-10	8.46613e-10	-1.06129	1.66079e-12	7.05653e-12	-1.68988	2.56386e-08	9.7933e-08	-1.26394	4.82414e-05	0.000172005	-1.12739	0.00121244	0.00341789	1.01907	1.67223e-06	6.13758e-06	-1.38773	1.19317e-06	3.27746e-06	-1.39746
ZNRF1	4.32268e-19	2.2528e-18	-1.3795	4.21395e-07	1.82081e-06	1.08235	6.02532e-07	2.56009e-06	-1.24238	0.0017908	0.00684043	1.04177	1.67633e-06	5.97696e-06	-1.19251	0.00145296	0.00409591	-1.01148	0.0208579	0.0765548	1.0868	0.162578	0.446577	1.1433
COPS3	4.33969e-19	2.26166e-18	-1.36683	1.18409e-19	5.11636e-19	-1.22752	0.000119337	0.00050705	-1.15201	1.74221e-06	6.65481e-06	-1.12543	4.95803e-10	1.76778e-09	-1.30935	0.00283325	0.00798698	1.03766	0.00706135	0.0259173	-1.06096	0.350126	0.961742	1.12694
EBNA1BP2	4.72033e-19	2.46004e-18	-1.40828	7.65527e-12	3.30777e-11	-1.0675	0.0370345	0.157355	1.07356	0.182804	0.698267	1.29856	2.28011e-07	8.12974e-07	-1.34428	0.0232954	0.0656703	1.07308	0.00583487	0.0214158	1.1019	0.0468865	0.12879	1.46478
BCKDK	4.73595e-19	2.46818e-18	-1.93581	5.17593e-18	2.23647e-17	-1.60229	2.89283e-06	1.22913e-05	-1.25101	9.39768e-06	3.58969e-05	-1.05402	9.5453e-07	3.40338e-06	-1.58715	5.1837e-05	0.00014613	-1.27273	1.39428e-05	5.11742e-05	-1.16427	0.00884731	0.0243022	1.05136
PTPN6	4.90541e-19	2.55649e-18	-1.36638	0.0234826	0.101466	1.18564	2.12703e-05	9.03751e-05	-1.23361	0.036076	0.137801	1.0939	0.000950286	0.00338824	-1.13271	0.348907	0.983576	1.19452	0.00920939	0.0338013	-1.02633	0.303301	0.833121	1.14106
GLUD1	4.97259e-19	2.59151e-18	-1.38051	7.91061e-16	3.4181e-15	-1.15737	1.42724e-07	6.06418e-07	-1.41299	0.00287436	0.0109794	-1.01741	2.08943e-12	7.44986e-12	-1.78559	2.10297e-05	5.92832e-05	-1.17669	8.91839e-11	3.27332e-10	-1.4365	3.01337e-05	8.27726e-05	-1.14821
AC092641.1	5.1031e-19	2.65952e-18	-3.03533	2.90116e-12	1.25356e-11	-1.65151	1.52271e-18	6.46981e-18	-3.00363	6.39441e-11	2.44251e-10	-1.61418	1.01666e-07	3.62492e-07	-2.57062	0.000181886	0.000512739	-1.30623	2.25363e-17	8.2715e-17	-2.77865	3.49666e-10	9.60478e-10	-1.75792
PPP2R1A	5.20723e-19	2.71379e-18	-1.578	8.9013e-11	3.84617e-10	-1.14891	3.60776e-07	1.5329e-06	-1.31624	1.33284e-07	5.09111e-07	-1.12854	2.12236e-11	7.56726e-11	-1.5644	5.13842e-05	0.000144853	-1.15125	1.55618e-08	5.71165e-08	-1.39602	0.00545545	0.0149853	-1.05065
AFMID	5.32848e-19	2.77698e-18	-2.18464	4.13713e-12	1.78762e-11	-1.36745	2.17492e-16	9.24098e-16	-2.32584	3.87708e-10	1.48095e-09	-1.514	8.56711e-11	3.0546e-10	-1.94347	3.1323e-05	8.83002e-05	-1.19454	1.19429e-17	4.3834e-17	-2.08551	0.00011512	0.000316217	-1.16726
CXXC5	5.49844e-19	2.86556e-18	-1.4297	0.00632895	0.0273468	1.17446	1.38598e-12	5.88886e-12	-1.67344	0.000391083	0.00149384	-1.00299	1.24632e-25	4.44377e-25	-2.22704	8.26743e-05	0.000233061	-1.15187	1.59729e-11	5.86253e-11	-1.6265	0.00700733	0.019248	-1.09629
FBXO6	5.86941e-19	3.05889e-18	-2.55409	6.89143e-17	2.97772e-16	-1.93815	1.5445e-13	6.56242e-13	-2.07544	1.14857e-13	4.38724e-13	-1.91334	0.000434744	0.00155008	-2.0239	0.000117311	0.000330702	-2.84788	1.87062e-06	6.86576e-06	-2.41407	0.000188941	0.000518991	-1.76331
RSAD2	5.99257e-19	3.12308e-18	-3.39422	1.09823e-17	4.74537e-17	-2.99871	1.01128e-13	4.29684e-13	-2.97287	5.39783e-13	2.06184e-12	-2.55957	7.78627e-21	2.7762e-20	-3.18149	7.87827e-23	2.2209e-22	-3.46137	7.02034e-37	2.57668e-36	-4.30596	3.35962e-37	9.22835e-37	-4.00104
MRPL42	6.0467e-19	3.15129e-18	-1.37692	5.93047e-14	2.5625e-13	-1.08309	1.12988e-06	4.80074e-06	-1.27011	1.19767e-06	4.5748e-06	-1.13465	1.36082e-09	4.85201e-09	-1.27805	5.30269e-06	1.49484e-05	-1.10167	0.000694132	0.00254768	-1.08909	0.000337094	0.000925946	-1.07728
ATF1	6.05928e-19	3.15785e-18	-2.16225	5.36533e-15	2.31831e-14	-1.61545	1.53549e-13	6.52414e-13	-1.88665	1.75979e-10	6.72196e-10	-1.43677	3.57482e-09	1.2746e-08	-2.12746	1.41011e-06	3.97512e-06	-1.44511	2.03533e-29	7.47028e-29	-2.34869	4.6008e-15	1.26377e-14	-1.566
PSMD12	6.10312e-19	3.18069e-18	-1.52414	3.43873e-16	1.48584e-15	-1.29912	1.45078e-05	6.16422e-05	-1.2657	2.43856e-06	9.31471e-06	-1.19024	1.07647e-06	3.83814e-06	-1.19798	3.46708e-08	9.77376e-08	-1.23283	6.82204e-06	2.5039e-05	-1.28183	0.00137043	0.00376437	-1.12366
GANAB	6.2589e-19	3.26188e-18	-1.52077	2.04169e-07	8.82196e-07	1.02907	3.95338e-06	1.67975e-05	-1.20085	0.00132587	0.00506449	1.12129	2.03965e-11	7.27237e-11	-1.51208	2.46747e-05	6.95584e-05	-1.12935	1.74823e-06	6.41656e-06	-1.24697	0.0429542	0.117988	1.07532
SIL1	6.39794e-19	3.33434e-18	-1.50844	2.89628e-22	1.25145e-21	-1.42421	0.000418946	0.00178005	-1.14991	4.29096e-06	1.63904e-05	-1.06872	6.21028e-05	0.000221428	1.0199	0.00836512	0.0235814	1.15051	3.71021e-05	0.000136176	-1.11449	0.00234605	0.00644425	-1.05752
TIMMDC1	6.43224e-19	3.35222e-18	-1.45505	2.97958e-09	1.28745e-08	-1.00229	3.84223e-06	1.63252e-05	-1.26769	0.000415497	0.0015871	-1.02092	2.18627e-09	7.79514e-09	-1.37118	0.001275	0.00359425	1.05457	0.011441	0.0419919	1.00803	0.176086	0.483681	1.10316
AP002381.1	6.46877e-19	3.37125e-18	-1.32209	1.50193e-20	6.48969e-20	-1.33026	2.13872e-14	9.08718e-14	-1.34308	2.00821e-14	7.67087e-14	-1.33629	4.25664e-10	1.5177e-09	-1.30119	5.12827e-08	1.44567e-07	-1.25895	6.60431e-22	2.42398e-21	-1.36375	3.3715e-19	9.26098e-19	-1.39044
NDUFC2	6.8437e-19	3.56665e-18	-1.33743	1.29387e-37	5.5907e-37	-1.55503	0.00760094	0.0322956	1.03301	1.0496e-10	4.00922e-10	-1.34564	1.03102e-07	3.67612e-07	-1.3351	1.11992e-10	3.15709e-10	-1.51495	0.0917236	0.336654	1.06935	0.00154692	0.00424914	-1.19785
PSMB5	6.86346e-19	3.57695e-18	-1.45311	2.46024e-06	1.06305e-05	1.04292	1.31388e-08	5.58254e-08	-1.42724	0.000887932	0.00339168	-1.081	1.82828e-11	6.51873e-11	-1.48356	0.0282042	0.0795081	1.07689	7.33865e-07	2.69351e-06	-1.33859	0.364054	1	1.08505
MGA	6.88842e-19	3.58996e-18	-1.86641	1.56648e-06	6.76862e-06	-1.01424	1.38437e-17	5.88203e-17	-1.99683	5.30868e-05	0.000202778	-1.07176	5.09542e-16	1.81677e-15	-2.30261	5.06503e-07	1.42784e-06	-1.20595	1.60698e-15	5.89813e-15	-1.95143	0.000724806	0.00199093	-1.10209
CKAP2	7.34087e-19	3.82575e-18	-1.42862	2.29399e-21	9.91212e-21	-1.3901	3.36709e-09	1.43064e-08	-1.36639	2.71758e-09	1.03805e-08	-1.21689	1.84153e-07	6.56596e-07	-1.42825	5.65485e-06	1.59411e-05	-1.29288	8.94343e-10	3.28251e-09	-1.46633	5.48935e-07	1.50784e-06	-1.27063
CTSZ	7.48424e-19	3.90048e-18	-1.8818	2.32083e-08	1.00281e-07	-1.12669	7.52835e-09	3.19871e-08	-1.42316	1.35243e-06	5.16596e-06	-1.14842	1.87613e-08	6.68936e-08	-1.62915	1.46934e-05	4.1421e-05	-1.2843	0.0195513	0.0717591	1.47783	0.14897	0.409199	1.15746
DHX33	7.70882e-19	4.01752e-18	-2.34675	5.177e-13	2.23693e-12	-1.58366	6.66853e-16	2.83338e-15	-1.95484	4.17044e-08	1.59301e-07	-1.29141	9.94408e-10	3.54556e-09	-2.24066	1.74517e-06	4.91967e-06	-1.67292	2.47683e-15	9.09071e-15	-1.71969	0.000987571	0.0027127	-1.10154
SPIRE1	7.87058e-19	4.10182e-18	-3.10746	3.22695e-12	1.39433e-11	-1.83346	2.34708e-07	9.97247e-07	-2.14468	5.87273e-06	2.24324e-05	-1.57371	9.35747e-05	0.000333641	-2.05936	0.000199637	0.00056278	-1.84306	4.5234e-06	1.66023e-05	-2.56716	0.0188631	0.051814	-1.12375
HERC5	8.13292e-19	4.23854e-18	-2.20826	5.43538e-14	2.34857e-13	-1.54448	2.45147e-33	1.0416e-32	-2.34633	5.0349e-35	1.92321e-34	-2.11983	5.08968e-08	1.81473e-07	-3.27347	3.56516e-09	1.00503e-08	-4.11958	8.16942e-23	2.99843e-22	-5.25634	8.41646e-19	2.31187e-18	-3.70082
BNIP2	8.13303e-19	4.2386e-18	-1.35371	1.86002e-23	8.03697e-23	-1.31254	0.00141417	0.00600865	-1.17657	1.86142e-09	7.11016e-09	-1.34114	0.00188475	0.00672006	-1.01046	8.43304e-07	2.37729e-06	-1.19598	0.0118986	0.0436715	1.01914	0.000266927	0.000733206	-1.14075
TVP23A	8.43936e-19	4.39824e-18	-2.07825	1.2704e-09	5.48927e-09	-1.19638	3.07389e-13	1.30606e-12	-2.19349	4.54898e-08	1.7376e-07	-1.33641	0.000110873	0.000395317	-1.81811	0.00505304	0.0142446	-1.25384	0.0118061	0.0433319	-1.25064	0.00580245	0.0159384	-1.40308
CXorf38	8.54185e-19	4.45166e-18	-1.83529	4.02359e-14	1.73855e-13	-1.40191	2.71498e-08	1.15357e-07	-1.5991	9.02088e-06	3.44575e-05	-1.203	0.000104386	0.000372188	-1.19405	1.45561e-05	4.10339e-05	-1.36761	2.80808e-09	1.03065e-08	-1.32118	4.97997e-06	1.36792e-05	-1.21528
PPP4C	9.01657e-19	4.69906e-18	-1.53607	2.56646e-08	1.10894e-07	-1.08917	5.44493e-11	2.31349e-10	-1.41453	3.24657e-06	1.24011e-05	-1.10368	1.68773e-20	6.0176e-20	-1.85447	3.30698e-05	9.32243e-05	-1.07763	4.39846e-05	0.000161437	-1.1806	0.258143	0.709078	1.10002
COPB1	9.10983e-19	4.74766e-18	-1.54325	1.52556e-09	6.59179e-09	-1.06288	3.50611e-13	1.48971e-12	-1.52697	1.33518e-08	5.10005e-08	-1.16556	3.25436e-13	1.16034e-12	-1.62138	2.74134e-05	7.72788e-05	-1.08643	1.97012e-08	7.23093e-08	-1.36307	0.00195745	0.00537682	-1.11436
PLEKHB2	1.05538e-18	5.50021e-18	-1.8401	2.96945e-17	1.28307e-16	-1.57062	1.24675e-09	5.2973e-09	-1.53262	1.48108e-10	5.65738e-10	-1.40531	2.79686e-16	9.9722e-16	-1.87197	4.34386e-15	1.22454e-14	-1.618	6.16093e-15	2.26125e-14	-1.70453	1.76756e-05	4.85521e-05	-1.23664
RPS3AP4	1.0622e-18	5.53573e-18	-1.47339	1.45959e-09	6.30674e-09	-1.13992	2.99848e-06	1.27402e-05	-1.40773	0.00205072	0.00783325	-1.13685	6.61542e-14	2.35873e-13	-1.55095	2.84466e-06	8.01915e-06	-1.18053	2.14536e-14	7.87414e-14	-1.57654	0.00814978	0.0223862	-1.12106
DOCK5	1.07429e-18	5.59877e-18	-1.7644	1.35268e-11	5.84482e-11	-1.26643	4.51273e-08	1.91741e-07	-1.44065	3.49954e-05	0.000133674	-1.07475	4.36611e-07	1.55674e-06	-1.47509	2.37493e-05	6.69497e-05	-1.27807	8.19096e-11	3.00633e-10	-1.72715	0.000253357	0.000695932	-1.27171
ORAI2	1.07437e-18	5.59919e-18	-1.53845	9.68296e-07	4.18391e-06	1.01095	4.82638e-12	2.05067e-11	-1.71758	0.0038089	0.0145491	1.00718	0.0010343	0.00368781	1.01855	0.125276	0.353155	1.22437	4.54826e-09	1.66935e-08	-1.29254	0.0548865	0.150765	1.1024
BMPR1B	1.09987e-18	5.73208e-18	-3.31283	1.27718e-12	5.51859e-12	-2.07507	0.000204062	0.000867036	-2.35383	0.01075	0.0410624	-1.39335	0.178891	0.637838	-1.45414	0.292169	0.823631	-1.12935	0.1174	0.430894	-1.41226	0.177669	0.48803	-1.433
TRIM24	1.10347e-18	5.75083e-18	-1.52223	2.15273e-09	9.30175e-09	-1.06111	1.42898e-11	6.07159e-11	-1.6514	1.90193e-06	7.26491e-06	-1.12292	3.55048e-13	1.26593e-12	-1.43879	3.9683e-05	0.000111867	-1.07505	5.07894e-09	1.86413e-08	-1.35054	0.0291636	0.0801078	1.02998
RAC2	1.10932e-18	5.78133e-18	-1.4257	0.00176378	0.00762112	-1.01571	8.32047e-10	3.53527e-09	-1.50869	0.0338449	0.129279	-1.06087	1.08687e-12	3.87524e-12	-1.59522	0.000790512	0.00222847	-1.19584	1.59725e-07	5.8624e-07	-1.3012	0.0412399	0.11328	-1.04693
WAC-AS1	1.14043e-18	5.94346e-18	-1.65107	4.35636e-16	1.88234e-15	-1.3291	1.18173e-06	5.02105e-06	-1.31161	9.72076e-06	3.71309e-05	-1.1468	3.57777e-10	1.27566e-09	-1.60472	7.03709e-06	1.98377e-05	-1.25947	2.15966e-07	7.92663e-07	-1.29371	3.65594e-05	0.000100423	-1.21686
MFSD1P1	1.14164e-18	5.94977e-18	-3.41518	3.07953e-17	1.33064e-16	-2.9773	1.14042e-10	4.84553e-10	-2.12487	7.05132e-16	2.69343e-15	-3.08615	6.80256e-05	0.000242545	-1.70755	1.8853e-08	5.3147e-08	-3.17554	3.84858e-05	0.000141255	-1.71286	0.000260477	0.00071549	-1.56627
NOLC1	1.23654e-18	6.44436e-18	-1.92709	5.51259e-17	2.38194e-16	-1.59642	7.08e-06	3.00821e-05	-1.38019	0.00135513	0.00517626	-1.06356	6.8054e-09	2.42647e-08	-1.54227	0.00162629	0.00458455	-1.01764	1.31988e-06	4.84436e-06	-1.15694	0.34104	0.936785	1.30278
ZNF397	1.27263e-18	6.63243e-18	-1.81141	0.051355	0.2219	1.41483	5.32338e-10	2.26185e-09	-1.93013	0.105076	0.401366	1.47608	9.23397e-08	3.29237e-07	-1.5463	0.293747	0.828079	1.49251	2.39298e-06	8.78297e-06	-1.54795	0.305692	0.839689	1.15261
RGS2	1.27263e-18	6.63243e-18	4.16085	0.195599	0.845163	1.53951	9.59013e-14	4.07474e-13	3.13867	0.0579826	0.221479	1.05937	0.00103815	0.00370151	3.85972	0.00332259	0.00936643	-1.31911	0.251738	0.923957	1.64814	0.00532506	0.0146271	-1.8987
SSB	1.31294e-18	6.84249e-18	-1.33508	1.37881e-05	5.95772e-05	1.01919	1.96686e-06	8.35697e-06	-1.37126	0.00449498	0.0171697	-1.05228	3.14657e-09	1.12191e-08	-1.39176	0.1262	0.355761	1.10382	1.31196e-05	4.81529e-05	-1.26459	0.220554	0.605827	1.05623
TAX1BP1	1.35488e-18	7.06105e-18	-1.35366	8.75971e-13	3.78499e-12	-1.10957	1.98151e-08	8.4192e-08	-1.46509	2.52688e-06	9.65207e-06	-1.20083	1.04805e-06	3.73682e-06	-1.2755	5.52439e-08	1.55734e-07	-1.2948	4.42964e-05	0.000162581	-1.14397	8.79318e-07	2.41535e-06	-1.26232
CCDC126	1.35712e-18	7.07274e-18	-2.26489	1.50286e-17	6.49373e-17	-1.87615	3.21223e-08	1.36484e-07	-2.09043	5.20774e-07	1.98923e-06	-1.62405	0.00194924	0.00695002	-1.15243	0.000550736	0.00155253	-1.2645	2.27733e-10	8.35849e-10	-1.92021	1.48467e-08	4.07816e-08	-1.821
PRPF40A	1.35712e-18	7.07274e-18	-1.39392	5.90123e-11	2.54987e-10	-1.11192	1.2882e-05	5.47343e-05	-1.35434	0.000633788	0.00242091	-1.15575	1.26674e-13	4.51656e-13	-1.50688	2.2346e-06	6.29938e-06	-1.24641	0.00025343	0.000930166	-1.15959	0.13917	0.382278	1.00869
BDP1	1.37125e-18	7.14638e-18	-1.50511	1.37567e-17	5.94412e-17	-1.32464	1.89085e-05	8.03401e-05	-1.28799	2.58883e-06	9.88871e-06	-1.22286	5.08222e-06	1.81207e-05	-1.19302	1.76619e-06	4.97892e-06	-1.17197	2.58114e-05	9.47356e-05	-1.18946	0.00187517	0.0051508	-1.11582
FKBP1A	1.43328e-18	7.46967e-18	-1.47276	2.53611e-16	1.09583e-15	-1.27741	0.00422349	0.0179452	-1.12304	0.00160731	0.00613955	-1.06689	1.11403e-12	3.97209e-12	-1.46857	3.53785e-07	9.97328e-07	-1.2622	8.89639e-07	3.26525e-06	-1.27846	0.0129746	0.0356392	-1.13192
ST13P5	1.51465e-18	7.89375e-18	-1.71904	1.02192e-20	4.41562e-20	-1.68286	3.6231e-06	1.53941e-05	-1.32902	1.92015e-15	7.33449e-15	-1.70653	3.69419e-06	1.31716e-05	-1.33113	4.77259e-07	1.3454e-06	-1.4346	4.2495e-06	1.5597e-05	-1.25435	4.0186e-09	1.10385e-08	-1.44459
SSTR2	1.57233e-18	8.19435e-18	-1.44811	1.82033e-33	7.86546e-33	-1.83179	4.2434e-11	1.80297e-10	-1.39918	3.13568e-27	1.19775e-26	-1.87733	1.0506e-07	3.74593e-07	-1.26425	5.40222e-17	1.5229e-16	-1.78431	3.50478e-12	1.28636e-11	-1.60708	1.09751e-21	3.0147e-21	-2.06066
COX5AP2	1.59425e-18	8.30857e-18	-1.75173	4.43061e-22	1.91443e-21	-1.80449	1.02896e-16	4.37195e-16	-1.71381	1.57975e-25	6.03428e-25	-1.89911	2.76438e-20	9.85638e-20	-2.21557	5.77301e-21	1.62742e-20	-2.07607	3.02432e-17	1.11002e-16	-1.75	1.08241e-18	2.9732e-18	-1.76993
PTPN2P1	1.59425e-18	8.30857e-18	-2.47382	5.3594e-13	2.31575e-12	-1.63868	1.29892e-11	5.51896e-11	-1.88588	9.97757e-12	3.81119e-11	-1.72936	0.00381655	0.0136079	-1.36857	0.0675229	0.190348	1.00494	8.84745e-06	3.24728e-05	-1.76392	0.000726745	0.00199625	-1.32048
FGFR1OP2	1.61653e-18	8.42469e-18	-1.36825	3.85794e-09	1.66698e-08	-1.05997	8.06696e-06	3.42756e-05	-1.2341	0.000132234	0.000505101	-1.03485	3.46362e-05	0.000123496	-1.09775	0.011362	0.0320297	1.10458	0.181371	0.665685	1.13294	0.199125	0.546965	1.02985
PA2G4	1.63101e-18	8.50013e-18	-1.32391	2.09138e-15	9.03667e-15	-1.1537	0.000788671	0.00335098	-1.16555	0.0126683	0.0483899	-1.01438	2.65173e-14	9.45476e-14	-1.60504	7.85119e-06	2.21327e-05	-1.13656	0.000210161	0.000771354	-1.20066	0.311312	0.855127	1.15519
NIPBL	1.66039e-18	8.65325e-18	-1.39279	8.77318e-09	3.79081e-08	-1.0339	1.88122e-08	7.99309e-08	-1.48528	2.44052e-07	9.32219e-07	-1.24812	0.00283699	0.0101153	-1.11273	0.0177221	0.0499591	1.00557	8.0962e-07	2.97155e-06	-1.24011	0.000922279	0.00253336	-1.14068
VPS13C	1.68224e-18	8.76711e-18	-1.4281	1.22455e-10	5.29118e-10	-1.07447	4.8313e-10	2.05277e-09	-1.49573	0.000101395	0.000387306	-1.0924	2.78455e-07	9.92831e-07	-1.31653	2.01996e-07	5.69432e-07	-1.26401	1.58848e-07	5.83019e-07	-1.40762	3.54658e-06	9.7419e-06	-1.23673
RAB5C	1.70013e-18	8.86035e-18	-1.5093	1.5936e-10	6.88581e-10	-1.07461	6.58936e-11	2.79974e-10	-1.49528	6.24758e-05	0.000238642	-1.04622	8.90574e-10	3.17534e-09	-1.37833	9.52114e-06	2.68403e-05	-1.14012	1.08888e-06	3.99653e-06	-1.2452	0.0128668	0.035343	1.05948
RPS19	1.77024e-18	9.22576e-18	1.25602	0.225306	0.973527	1.00416	1.71053e-08	7.26783e-08	1.1949	0.0810196	0.309475	-1.03274	4.82917e-08	1.72184e-07	1.2225	0.252349	0.711376	1.01603	0.000143735	0.00052755	1.2091	0.290175	0.797065	1.00561
FOXP1	1.77199e-18	9.23486e-18	-1.47805	0.000324069	0.00140027	1.05157	1.30447e-08	5.54254e-08	-1.58025	7.97628e-05	0.000304674	-1.1221	1.73097e-11	6.17176e-11	-1.65708	1.07217e-05	3.02248e-05	-1.36598	1.27121e-13	4.66572e-13	-1.92165	0.000117845	0.000323702	-1.38632
KLHL23	1.77328e-18	9.24158e-18	-1.58782	4.71543e-12	2.03749e-11	-1.17556	6.36451e-10	2.70421e-09	-1.54046	2.92944e-06	1.11897e-05	-1.13396	0.000371671	0.00132519	-1.33375	0.0163373	0.0460553	1.03669	2.46513e-12	9.04777e-12	-1.72366	0.000886501	0.00243508	-1.09556
MTCYBP35	1.86622e-18	9.72595e-18	-1.88149	9.27489e-27	4.00759e-26	-2.30578	2.31331e-20	9.82898e-20	-2.03615	2.68711e-21	1.02641e-20	-1.90852	3.32928e-11	1.18705e-10	-1.89432	1.52043e-13	4.28611e-13	-2.09984	1.32981e-21	4.88081e-21	-2.1535	1.23882e-19	3.40285e-19	-1.96051
ANGPT1	1.86622e-18	9.72595e-18	-1.58892	1.0511e-05	4.54172e-05	-1.01326	0.000912183	0.00387577	-1.27168	0.161409	0.616543	1.16908	1.63447e-06	5.82769e-06	-1.42022	0.000692982	0.00195353	-1.15709	0.160655	0.589654	1.05739	0.227843	0.625849	1.17435
AL121723.1	1.99391e-18	1.03914e-17	-3.03494	1.61967e-15	6.99846e-15	-1.99999	2.72859e-07	1.15935e-06	-1.8773	1.8019e-05	6.88283e-05	-1.36036	4.09378e-08	1.45964e-07	-2.5931	7.39851e-06	2.08565e-05	-1.69908	4.10499e-06	1.50666e-05	-1.65905	0.022226	0.0610515	1.01505
WBP1L	2.1209e-18	1.10533e-17	-3.05437	5.49149e-06	2.37282e-05	-1.03331	7.45182e-11	3.1662e-10	-2.32191	3.5196e-06	1.3444e-05	-1.37911	1.59301e-10	5.67987e-10	-2.07312	1.18416e-06	3.33818e-06	-1.30394	1.10071e-09	4.03995e-09	-1.4514	3.58059e-05	9.83533e-05	-1.11742
SSPN	2.18234e-18	1.13734e-17	-3.15941	3.64155e-06	1.57348e-05	-1.18244	6.12206e-18	2.6012e-17	-3.33723	9.76659e-11	3.7306e-10	-1.8619	0.00718345	0.0256126	-2.62637	0.061045	0.172087	-1.42548	0.00480305	0.0176287	-2.08857	0.27121	0.744971	1.11098
RPL21P2	2.22351e-18	1.1588e-17	-1.46354	2.11317e-31	9.13081e-31	-1.8742	4.5328e-09	1.92593e-08	-1.35573	1.1497e-20	4.39158e-20	-1.80413	1.75471e-07	6.25642e-07	-1.21467	1.46499e-17	4.12984e-17	-1.85028	4.77245e-07	1.75164e-06	-1.24702	4.75483e-17	1.30608e-16	-1.74423
IWS1	2.25762e-18	1.17658e-17	-1.72369	3.77692e-14	1.63197e-13	-1.33194	1.39341e-09	5.92043e-09	-1.51928	3.63361e-05	0.000138795	-1.09557	1.35238e-11	4.8219e-11	-1.94313	8.82447e-06	2.48764e-05	-1.24046	2.91706e-12	1.07065e-11	-1.65255	0.00269965	0.00741551	-1.09962
AC011979.1	2.31265e-18	1.20526e-17	-1.46853	1.78212e-47	7.70036e-47	-1.80269	8.06959e-05	0.000342868	-1.36726	7.4129e-16	2.83155e-15	-1.74837	9.91231e-07	3.53423e-06	-1.36895	3.67975e-14	1.03733e-13	-1.71951	1.69676e-09	6.22762e-09	-1.44911	1.38778e-14	3.81201e-14	-1.74581
PSMC1P9	2.32245e-18	1.21036e-17	-1.70404	3.89024e-13	1.68094e-12	-1.25876	2.16597e-12	9.20296e-12	-1.78843	3.45539e-11	1.31987e-10	-1.48047	8.84725e-18	3.15449e-17	-2.08334	2.33203e-12	6.57404e-12	-1.57045	9.76872e-14	3.58542e-13	-1.54872	3.45872e-07	9.50056e-07	-1.19624
REC8	2.41388e-18	1.25801e-17	-1.67694	2.60667e-16	1.12632e-15	-1.45618	9.76256e-12	4.148e-11	-1.62827	8.21568e-13	3.13819e-12	-1.44967	2.97632e-13	1.06121e-12	-1.77005	7.42518e-12	2.09317e-11	-1.51943	8.38957e-13	3.07923e-12	-1.74492	3.57745e-06	9.82669e-06	-1.29883
TNRC6C	2.42701e-18	1.26486e-17	-2.09433	4.67158e-12	2.01854e-11	-1.31461	6.60937e-07	2.80825e-06	-1.52527	0.00108798	0.00415582	-1.04386	2.69656e-07	9.61461e-07	-1.40264	1.03063e-06	2.90537e-06	-1.23011	1.94299e-10	7.13138e-10	-1.88958	4.2787e-05	0.000117529	-1.24588
PAFAH1B2	2.42831e-18	1.26553e-17	-1.38323	4.70231e-12	2.03182e-11	-1.11623	1.38658e-06	5.89143e-06	-1.49122	0.000298551	0.00114039	-1.17226	1.32391e-10	4.72041e-10	-1.38406	3.04392e-10	8.58086e-10	-1.39243	3.70851e-10	1.36114e-09	-1.42355	9.69433e-06	2.66288e-05	-1.25593
ELN	2.45704e-18	1.28051e-17	-2.35294	7.16382e-07	3.09542e-06	-1.15649	0.121671	0.516968	-1.11155	0.192009	0.733427	1.1601	0.243238	0.867267	1.17861	0.309203	0.871648	1.53231	0.262274	0.962624	1.17193	0.208886	0.573778	1.5274
AC073861.1	2.51641e-18	1.31145e-17	1.29131	1.39322e-12	6.01996e-12	-1.2287	4.80801e-15	2.04287e-14	1.33152	6.38117e-06	2.43745e-05	-1.16838	1.03488e-09	3.68986e-09	1.29924	0.000429503	0.00121078	-1.14644	8.75565e-06	3.21359e-05	1.28268	8.19321e-08	2.25055e-07	-1.19159
CPNE1	2.54768e-18	1.32775e-17	-1.41792	1.80793e-07	7.8119e-07	-1.01638	6.96422e-06	2.95902e-05	-1.38251	0.00751664	0.0287117	-1.04988	1.15939e-06	4.1338e-06	-1.30875	1.64391e-05	4.63422e-05	-1.0896	1.74726e-05	6.41297e-05	-1.19871	0.0132438	0.0363786	1.00966
PPIAL4C	2.57055e-18	1.33967e-17	-2.92411	2.1134e-12	9.13179e-12	-1.73379	4.50147e-23	1.91263e-22	-2.81234	6.33406e-17	2.41946e-16	-1.89798	2.5691e-07	9.16012e-07	-2.11055	0.000134296	0.000378582	-1.30684	1.94002e-34	7.12047e-34	-3.05784	7.84797e-17	2.15572e-16	-1.7184
ISCU	2.59609e-18	1.35297e-17	-1.41443	4.39555e-12	1.89928e-11	-1.08485	0.000181081	0.000769393	-1.13477	0.000555171	0.00212062	-1.00158	5.46276e-10	1.94775e-09	-1.44104	0.000348683	0.000982945	1.0165	9.53548e-07	3.49981e-06	-1.07771	0.000780426	0.00214371	-1.03134
ZNF518A	2.70413e-18	1.40928e-17	-1.656	4.02794e-15	1.74043e-14	-1.35853	1.26664e-09	5.38179e-09	-1.47226	1.82535e-06	6.97238e-06	-1.193	1.20303e-07	4.28939e-07	-1.39676	6.22281e-06	1.75422e-05	-1.2201	1.06463e-06	3.90751e-06	-1.21107	0.000608682	0.00167196	-1.12728
SMCO4	2.73143e-18	1.42351e-17	-4.06556	1.05691e-08	4.56679e-08	-1.50726	6.66959e-27	2.83383e-26	-2.85849	9.29409e-19	3.55012e-18	-1.887	0.167605	0.597597	-1.38395	0.297411	0.838408	1.05534	4.0537e-06	1.48783e-05	-2.41759	0.00417814	0.0114767	-1.38803
SHISA5	2.75584e-18	1.43623e-17	-1.55469	1.45716e-12	6.29624e-12	-1.15817	6.71328e-11	2.8524e-10	-1.64048	5.25052e-08	2.00557e-07	-1.29868	1.98438e-12	7.07532e-12	-1.6684	3.72173e-08	1.04916e-07	-1.29744	3.21823e-16	1.18119e-15	-1.66382	1.73011e-10	4.75233e-10	-1.42118
MACC1	2.78585e-18	1.45187e-17	-1.97003	3.72756e-13	1.61064e-12	-1.54255	1.02703e-08	4.36374e-08	-1.71135	2.16884e-06	8.28445e-06	-1.35969	0.0011953	0.00426183	-1.56591	0.000813084	0.0022921	-1.59081	0.108819	0.399401	-1.05455	0.154234	0.423655	-1.12514
IBTK	2.82759e-18	1.47362e-17	-1.81935	2.20168e-11	9.51326e-11	-1.16824	6.31055e-12	2.68128e-11	-1.63352	2.68643e-08	1.02615e-07	-1.19647	0.00374371	0.0133482	-1.0817	0.0830765	0.234194	1.13333	3.81341e-07	1.39964e-06	-1.24583	4.2719e-05	0.000117342	-1.10697
MEST	2.84447e-18	1.48242e-17	-1.57233	5.71161e-11	2.46793e-10	-1.17975	1.15608e-09	4.91206e-09	-1.51462	0.000202118	0.000772041	-1.02393	0.000281381	0.00100326	-1.10025	0.319192	0.899809	1.31076	0.00155811	0.00571875	-1.10853	0.332026	0.912024	1.21532
RFLNB	2.8538e-18	1.48728e-17	-1.54065	1.3413e-09	5.79564e-09	-1.18104	0.00148656	0.00631622	-1.24976	0.0140937	0.0538345	-1.06349	8.77582e-05	0.000312902	-1.33876	7.45364e-10	2.1012e-09	-1.74851	0.000246751	0.00090565	1.54231	0.0105493	0.0289773	1.4325
CSK	2.95153e-18	1.53821e-17	-1.53693	3.38763e-08	1.46376e-07	-1.02491	1.14134e-14	4.84942e-14	-1.64339	1.19582e-13	4.56773e-13	-1.42824	2.07749e-10	7.40728e-10	-1.53219	1.14812e-06	3.23656e-06	-1.27912	6.70573e-05	0.000246121	-1.11448	0.00288653	0.00792885	-1.02308
RPL7P44	2.95153e-18	1.53821e-17	-1.36931	7.27368e-07	3.14289e-06	1.05772	2.44339e-07	1.03817e-06	-1.38124	0.0485685	0.18552	1.06728	1.98242e-09	7.06834e-09	-1.35344	0.0080792	0.0227754	1.07391	6.89311e-11	2.52998e-10	-1.50572	0.0994054	0.273051	1.04377
SV2A	2.98981e-18	1.55816e-17	-2.00839	2.7457e-09	1.18639e-08	-1.16157	3.61924e-10	1.53777e-09	-1.95993	0.000399069	0.00152435	-1.06967	4.70246e-10	1.67666e-09	-1.93927	4.21062e-09	1.18698e-08	-1.64525	0.0242187	0.0888899	-1.2229	0.0683643	0.187786	-1.14188
GNA15	3.03573e-18	1.58209e-17	-1.42867	1.11473e-10	4.81662e-10	-1.16935	3.97808e-13	1.69024e-12	-1.6171	1.35777e-05	5.18637e-05	-1.1745	1.33428e-10	4.75739e-10	-1.39707	1.03098e-07	2.90634e-07	-1.33873	4.61452e-07	1.69367e-06	-1.3146	0.0883849	0.24278	1.13702
JPT1	3.11756e-18	1.62474e-17	-1.58524	1.55004e-15	6.69759e-15	-1.33148	0.000139035	0.000590745	-1.14873	7.63886e-05	0.000291786	1.01274	1.30662e-20	4.65877e-20	-1.82756	8.36156e-09	2.35714e-08	-1.24622	0.000443091	0.00162628	-1.10726	0.0101337	0.0278358	-1.04058
SLBP	3.27929e-18	1.70903e-17	-1.70273	1.86645e-10	8.06476e-10	-1.14183	2.12786e-06	9.04104e-06	-1.37341	0.0531403	0.202983	1.09167	6.03309e-15	2.1511e-14	-1.92267	0.00011181	0.000315195	-1.10478	9.67186e-06	3.54987e-05	-1.2731	0.325807	0.894942	1.14639
GEMIN7	3.31325e-18	1.72673e-17	-2.5209	9.23724e-10	3.99132e-09	-1.37593	1.08335e-16	4.60304e-16	-2.11857	6.14412e-08	2.3469e-07	-1.1826	4.76028e-05	0.000169728	-1.49822	0.136442	0.384633	1.25689	3.55708e-10	1.30556e-09	-1.61136	0.123551	0.339375	1.1175
ANKRD46	3.31325e-18	1.72673e-17	-2.04767	1.2206e-09	5.2741e-09	-1.16847	2.90752e-10	1.23537e-09	-2.01997	3.17098e-07	1.21124e-06	-1.39049	2.05367e-05	7.32238e-05	-2.02984	0.0169009	0.0476439	-1.0313	8.1951e-07	3.00785e-06	-2.01257	0.0440652	0.12104	-1.08606
IPO5	3.35127e-18	1.74654e-17	-1.53639	3.00072e-08	1.29658e-07	1.02537	2.71871e-05	0.000115515	-1.10758	0.00368621	0.0140804	1.10043	3.73507e-07	1.33174e-06	-1.28675	0.001436	0.00404812	-1.01469	1.72954e-07	6.34794e-07	-1.29772	0.196433	0.539572	1.09915
COA4	3.42345e-18	1.78416e-17	-1.41119	1.61092e-08	6.96063e-08	-1.03981	1.01642e-07	4.31867e-07	-1.3363	0.0055258	0.0211072	1.04994	6.95476e-12	2.47972e-11	-1.50341	0.00114034	0.00321465	1.00933	3.33669e-06	1.22467e-05	-1.27803	0.303949	0.834899	1.0915
AK2	3.46659e-18	1.80664e-17	-1.59011	3.70577e-08	1.60123e-07	-1.02903	2.81338e-06	1.19538e-05	-1.26541	2.14421e-05	8.19038e-05	-1.09726	3.73706e-12	1.33245e-11	-1.68874	0.000909327	0.00256341	-1.03187	4.33231e-14	1.59009e-13	-1.61737	0.0153779	0.0422406	-1.04902
JAK1	3.54886e-18	1.84952e-17	-1.40053	7.88239e-08	3.4059e-07	1.0131	7.47538e-08	3.17621e-07	-1.31449	6.07599e-05	0.000232088	1.02617	3.0104e-05	0.000107336	-1.10958	0.00155475	0.00438288	1.03247	6.60862e-05	0.000242557	-1.07768	0.00208913	0.00573851	-1.0431
PTEN	3.60239e-18	1.87741e-17	-1.45963	4.02897e-12	1.74088e-11	-1.17742	7.6416e-08	3.24683e-07	-1.45162	5.2757e-06	2.01519e-05	-1.17189	1.20617e-06	4.30059e-06	-1.2159	0.000211055	0.000594968	-1.0199	8.472e-11	3.10948e-10	-1.45783	3.26949e-06	8.98079e-06	-1.22958
GSE1	3.68325e-18	1.91955e-17	-1.49391	1.3648e-08	5.89716e-08	-1.01433	1.83268e-13	7.78687e-13	-1.60729	7.74488e-05	0.000295836	1.00068	3.57661e-11	1.27524e-10	-1.43376	2.04548e-05	5.76624e-05	-1.10425	3.35325e-17	1.23075e-16	-1.86614	2.11483e-06	5.8091e-06	-1.36862
EIF3F	3.94957e-18	2.05835e-17	-1.41671	2.69391e-16	1.16401e-15	-1.30197	2.11565e-05	8.98917e-05	-1.32503	6.01473e-05	0.000229748	-1.24989	1.3625e-06	4.85801e-06	-1.32752	0.000344226	0.000970378	-1.24553	6.7935e-07	2.49342e-06	-1.29688	3.72697e-06	1.02374e-05	-1.27413
SLC3A2	3.95991e-18	2.06374e-17	-1.41861	1.1216e-22	4.8463e-22	-1.45897	0.0429881	0.182652	-1.0301	5.97151e-05	0.000228097	-1.11249	3.02482e-09	1.0785e-08	-1.31402	1.87556e-07	5.28723e-07	-1.22237	6.62021e-07	2.42982e-06	-1.21473	0.00381084	0.0104678	-1.04818
CENPCP1	3.99362e-18	2.08131e-17	-1.89743	9.31266e-20	4.02391e-19	-1.79968	5.84064e-06	2.48162e-05	-1.40746	2.85875e-08	1.09197e-07	-1.43802	0.0071112	0.025355	-1.02524	0.00100001	0.00281904	-1.24016	4.35347e-08	1.59786e-07	-1.40813	5.20971e-10	1.43103e-09	-1.60097
EIF1P5	4.0835e-18	2.12815e-17	-1.46357	1.2757e-38	5.5122e-38	-2.34229	1.90448e-10	8.09191e-10	-1.49037	1.43149e-19	5.46796e-19	-1.88723	0.000272845	0.00097283	-1.01802	2.77194e-09	7.81414e-09	-1.50157	0.000236169	0.000866812	-1.06169	4.00325e-13	1.09963e-12	-1.67757
HSPD1	4.09799e-18	2.1357e-17	-1.40364	2.38388e-08	1.03005e-07	-1.13679	0.000258216	0.00109713	-1.32333	0.00928845	0.0354796	-1.16921	2.81271e-15	1.00287e-14	-1.55137	0.000818844	0.00230834	-1.12778	4.40227e-07	1.61577e-06	-1.27754	0.167774	0.460849	1.00236
ROCK2	4.18811e-18	2.18267e-17	-1.95422	2.10159e-06	9.08075e-06	-1.0268	2.29425e-14	9.74803e-14	-1.80189	2.51364e-05	9.60149e-05	-1.05721	3.71222e-13	1.32359e-12	-1.79484	4.56672e-08	1.28737e-07	-1.29038	4.02853e-12	1.47859e-11	-1.19949	0.00971005	0.026672	-1.03463
PRX	4.20773e-18	2.19289e-17	8.32023	1.11444e-07	4.81538e-07	5.61169	6.36348e-05	0.000270377	3.38802	0.0659799	0.252027	2.14031	0.159617	0.569116	2.27969	0.350151	0.987084	1.13302	0.245662	0.901656	1.05969	0.207316	0.569466	-1.23632
ARL1	4.28332e-18	2.23229e-17	-1.67993	5.16456e-11	2.23156e-10	-1.15122	5.94962e-12	2.52793e-11	-1.57601	9.48902e-07	3.62457e-06	-1.07611	7.76015e-08	2.76688e-07	-1.51177	0.00169473	0.00477749	-1.07678	4.01207e-10	1.47255e-09	-1.44257	0.000334783	0.000919597	-1.11167
NIPSNAP2	4.33439e-18	2.25891e-17	-1.40177	8.22824e-08	3.55534e-07	1.01964	6.12308e-07	2.60163e-06	-1.30258	2.18239e-05	8.3362e-05	-1.09577	1.64657e-13	5.87084e-13	-1.50839	3.66234e-06	1.03242e-05	-1.15738	8.05694e-05	0.000295714	-1.14021	0.000566315	0.00155558	-1.0443
GRB2	4.53735e-18	2.36468e-17	-1.52651	2.76751e-18	1.19581e-17	-1.32555	1.30431e-05	5.54186e-05	-1.27445	3.99393e-09	1.52558e-08	-1.29978	3.09805e-14	1.10461e-13	-1.60209	3.80157e-11	1.07167e-10	-1.39699	0.0021088	0.00773994	-1.10256	0.00054565	0.00149882	-1.17946
MYCBP2	4.59545e-18	2.39496e-17	-1.43398	0.000162911	0.000703924	1.06943	8.43955e-11	3.58587e-10	-1.56741	0.000112668	0.000430363	-1.06989	7.5096e-08	2.67755e-07	-1.38117	0.000687222	0.00193729	-1.09604	0.000113169	0.000415364	-1.22821	0.0645761	0.177381	1.01317
B4GALT1	4.76986e-18	2.48585e-17	-2.05423	7.95037e-12	3.43528e-11	-1.37337	3.49745e-09	1.48603e-08	-1.63368	1.95403e-08	7.4639e-08	-1.31721	8.86373e-05	0.000316036	-1.33535	0.000127135	0.000358395	-1.23659	0.000484792	0.00177934	-1.17385	0.0663644	0.182293	1.0377
ITSN2	4.87507e-18	2.54068e-17	-1.53498	7.54587e-13	3.2605e-12	-1.16089	2.7326e-08	1.16105e-07	-1.39663	3.96538e-06	1.51468e-05	-1.07095	1.86499e-07	6.64962e-07	-1.32175	6.49863e-07	1.83198e-06	-1.244	1.6815e-11	6.17162e-11	-1.53836	8.15642e-07	2.24044e-06	-1.25524
ZNF467	4.8985e-18	2.55289e-17	-1.84333	2.09138e-15	9.03667e-15	-1.42887	4.22364e-07	1.79458e-06	-1.84458	7.73672e-07	2.95524e-06	-1.53098	0.107097	0.381855	-1.41573	0.113252	0.319259	-1.71123	0.267967	0.983522	1.04644	0.351469	0.965431	1.03253
OAS3	4.98611e-18	2.59855e-17	-2.58134	7.57639e-18	3.27368e-17	-2.26008	1.14007e-15	4.84403e-15	-2.39579	1.08899e-12	4.15966e-12	-1.80021	2.60763e-10	9.29752e-10	-7.29791	2.24349e-10	6.32445e-10	-6.24518	8.02256e-26	2.94452e-25	-4.92455	7.05284e-21	1.93731e-20	-3.53141
PLIN3	5.03973e-18	2.6265e-17	-1.73952	4.66017e-10	2.01361e-09	-1.20628	3.07267e-15	1.30555e-14	-1.85402	8.85772e-13	3.38343e-12	-1.3824	2.80462e-12	9.99989e-12	-1.64489	1.06067e-13	2.99004e-13	-1.62828	8.05216e-15	2.95539e-14	-1.70966	1.44705e-11	3.97482e-11	-1.52268
TALDO1	5.03973e-18	2.6265e-17	-1.26409	0.0063013	0.0272273	-1.04251	0.00710669	0.0301955	-1.09413	0.0953053	0.364043	1.06172	3.60084e-05	0.000128388	-1.19777	0.291722	0.82237	-1.0261	0.238241	0.874416	1.04865	0.00967976	0.0265888	1.14925
DDX21	5.07158e-18	2.6431e-17	-1.39805	1.09646e-34	4.73769e-34	-1.65128	0.000124307	0.000528169	-1.17323	2.33586e-06	8.9224e-06	-1.26373	1.88877e-11	6.7344e-11	-1.48403	4.47322e-12	1.26101e-11	-1.49231	1.36912e-08	5.02507e-08	-1.44235	0.00162056	0.00445142	-1.2217
EIF1	5.11042e-18	2.66334e-17	1.21451	0.0928518	0.401204	1.03768	2.44433e-06	1.03857e-05	1.12477	0.207617	0.793048	1.01515	1.16505e-14	4.15398e-14	1.26757	0.000308725	0.000870303	1.12093	1.72624e-13	6.33582e-13	1.24009	0.0109592	0.0301033	1.07706
RSF1	5.14277e-18	2.6802e-17	-1.45806	1.23924e-14	5.35464e-14	-1.26115	4.33064e-06	1.84004e-05	-1.23686	3.03719e-06	1.16013e-05	-1.13532	3.01009e-07	1.07325e-06	-1.30364	0.000105247	0.000296692	-1.1256	6.51455e-07	2.39104e-06	-1.32254	0.000237113	0.000651313	-1.25858
PHACTR1	5.53047e-18	2.88225e-17	-1.52472	4.29765e-20	1.85697e-19	-1.4757	8.62611e-06	3.66514e-05	-1.2917	2.89272e-07	1.10495e-06	-1.25933	9.79548e-10	3.49258e-09	-1.62779	1.05791e-11	2.98228e-11	-1.66672	4.53013e-05	0.00016627	-1.2612	0.0001353	0.000371647	-1.26812
LGALS3BP	5.63276e-18	2.93556e-17	-2.38885	1.02849e-12	4.44402e-12	-1.63403	6.22349e-22	2.64429e-21	-2.91967	5.22932e-17	1.99747e-16	-1.98135	1.02507e-07	3.65489e-07	-4.58976	2.56642e-06	7.2348e-06	-2.74512	3.2478e-17	1.19204e-16	-3.61838	3.4599e-12	9.50382e-12	-2.32139
RPL3P2	5.64484e-18	2.94186e-17	2.58491	0.00081262	0.00351125	2.0556	7.23028e-18	3.07206e-17	2.50505	2.75724e-05	0.00010532	1.9372	6.91357e-06	2.46503e-05	2.26607	0.098125	0.276616	1.65672	3.27915e-08	1.20355e-07	2.37478	0.000566315	0.00155558	2.03017
PRRC1	5.70203e-18	2.97166e-17	-1.90015	8.27861e-08	3.57711e-07	-1.08083	2.32363e-07	9.87282e-07	-1.49644	0.000356858	0.00136311	-1.01725	7.88421e-15	2.81111e-14	-1.88115	5.45037e-11	1.53647e-10	-1.47823	3.67416e-16	1.34853e-15	-1.68164	1.75091e-06	4.80948e-06	-1.17167
GLG1	5.98642e-18	3.11987e-17	-1.97367	3.64617e-06	1.57547e-05	-1.04123	6.23198e-14	2.6479e-13	-1.87325	4.43096e-08	1.69252e-07	-1.29417	0.000105106	0.000374755	-1.34612	0.197694	0.557303	1.35535	1.63603e-05	6.00472e-05	-1.27194	0.00330151	0.00906873	-1.12359
RPS19P1	6.1396e-18	3.19971e-17	2.10653	0.00131435	0.0056792	1.69102	3.09732e-10	1.31602e-09	2.06172	0.000907065	0.00346476	1.6415	0.000355443	0.00126733	1.96226	0.00764143	0.0215413	1.70307	2.5764e-09	9.45619e-09	2.10914	7.69216e-05	0.000211292	1.77339
C12orf75	6.23738e-18	3.25066e-17	-1.85665	9.74794e-21	4.21199e-20	-1.86642	7.05435e-09	2.99732e-08	-1.346	9.31195e-14	3.55694e-13	-1.48494	3.05288e-22	1.08851e-21	-5.24705	4.87209e-27	1.37345e-26	-6.73273	1.14422e-06	4.19965e-06	-1.21182	7.82588e-06	2.14965e-05	-1.77366
ZNF426	6.31129e-18	3.28918e-17	-1.74062	1.41691e-20	6.12235e-20	-1.6843	2.5134e-05	0.000106792	-1.382	6.07444e-07	2.32029e-06	-1.34714	6.31188e-07	2.2505e-06	-1.39401	9.08859e-06	2.56209e-05	-1.23229	0.00590173	0.0216611	-1.13524	0.000968728	0.00266094	-1.19912
KIZ	6.31129e-18	3.28918e-17	-1.68177	8.46709e-17	3.65855e-16	-1.44498	7.90658e-06	3.35942e-05	-1.38626	3.88079e-05	0.000148237	-1.12903	0.000218257	0.000778194	-1.1983	0.0148623	0.0418971	1.13259	0.0740303	0.271714	1.03982	0.014052	0.0385985	-1.11042
CSDE1	6.31267e-18	3.2899e-17	-1.33095	2.37938e-10	1.02811e-09	-1.14643	0.000320821	0.00136313	-1.21792	0.0127663	0.0487641	-1.05654	3.66303e-06	1.30605e-05	-1.2168	0.00405715	0.0114372	-1.11557	3.7241e-05	0.000136686	-1.21452	0.103687	0.284811	-1.07258
PLD4	6.47764e-18	3.37588e-17	-2.02703	1.61776e-15	6.99018e-15	-1.55638	8.50609e-09	3.61414e-08	-1.49414	3.9962e-13	1.52645e-12	-1.60272	0.136462	0.486554	-1.19957	0.266816	0.752158	1.08835	0.201713	0.740349	-1.14592	0.303028	0.832371	-1.10823
TAOK1	6.58332e-18	3.43095e-17	-1.62064	1.27226e-08	5.49731e-08	-1.02777	6.95687e-09	2.95589e-08	-1.56255	3.55752e-06	1.35889e-05	-1.17457	1.0623e-07	3.78763e-07	-1.43214	0.000261593	0.000737435	-1.08298	2.5799e-07	9.46902e-07	-1.09264	0.000113658	0.0003122	-1.06831
SUZ12P1	6.60843e-18	3.44404e-17	-1.45225	5.48388e-13	2.36953e-12	-1.11874	1.07745e-11	4.57796e-11	-1.55858	6.80979e-06	2.60117e-05	-1.09986	2.46505e-09	8.78915e-09	-1.48803	1.88616e-05	5.31711e-05	-1.19003	2.06075e-09	7.56358e-09	-1.36557	7.63805e-06	2.09805e-05	-1.24738
RPS26P39	6.70978e-18	3.49686e-17	-1.57196	1.73494e-85	7.49649e-85	-2.82221	2.54285e-08	1.08043e-07	-1.63106	4.85696e-37	1.85524e-36	-2.7093	7.01282e-13	2.50042e-12	-1.62957	8.57766e-48	2.41806e-47	-2.83519	2.55368e-09	9.3728e-09	-1.54411	5.49262e-31	1.50874e-30	-2.64791
COPB2	6.75501e-18	3.52043e-17	-1.66493	1.27722e-05	5.51874e-05	1.06922	1.07497e-10	4.56741e-10	-1.42264	6.5822e-05	0.000251424	-1.02927	3.43588e-13	1.22506e-12	-1.92045	0.00221445	0.00624257	-1.03124	5.22605e-13	1.91812e-12	-1.65004	0.000840638	0.0023091	-1.12724
ATP2B1	6.77654e-18	3.53165e-17	-1.6726	4.88933e-09	2.11263e-08	-1.16532	1.5653e-05	6.65077e-05	-1.42362	0.000514901	0.0019668	-1.0982	0.00128801	0.00459242	1.04008	0.00272993	0.00769574	1.05034	1.14656e-09	4.20823e-09	-1.66795	0.0867241	0.238218	1.05279
ZNF33B	6.8764e-18	3.58369e-17	-1.6788	2.98944e-05	0.000129171	1.13783	6.88411e-09	2.92498e-08	-1.66837	0.00342621	0.0130873	-1.01258	1.80224e-08	6.4259e-08	-1.38702	0.00111479	0.00314262	1.02479	3.28645e-05	0.000120623	-1.14144	0.017624	0.0484104	1.03477
GNAI2	6.98589e-18	3.64076e-17	-1.3372	2.25129e-05	9.72759e-05	1.01633	1.37919e-06	5.86004e-06	-1.39533	0.00961218	0.0367162	-1.09476	4.62139e-13	1.64776e-12	-1.55806	4.44632e-06	1.25343e-05	-1.25994	9.31449e-08	3.4187e-07	-1.37521	0.00555204	0.0152506	-1.17127
ANP32E	7.08319e-18	3.69146e-17	-1.53663	7.03995e-09	3.0419e-08	-1.11945	0.000115875	0.000492342	-1.21108	0.00709877	0.0271156	1.03997	1.04006e-10	3.70832e-10	-1.36898	0.000102259	0.00028827	-1.00395	0.000524862	0.0019264	-1.17596	0.323049	0.887364	1.12292
AKR1A1	7.19014e-18	3.7472e-17	-1.34702	3.76683e-08	1.62761e-07	-1.00211	0.0330013	0.140219	-1.02523	0.116207	0.443881	1.13419	9.7964e-08	3.49291e-07	-1.1816	0.00137123	0.00386554	1.08777	1.84173e-05	6.75972e-05	-1.15161	0.0595838	0.163667	1.04266
AC090673.1	7.20017e-18	3.75243e-17	-1.79425	0.21959	0.948827	1.54147	3.25374e-05	0.000138248	-1.54275	0.0617885	0.236017	1.15557	0.00451936	0.0161138	-1.63027	0.0926652	0.261225	1.0378	0.00109433	0.00401653	-1.64718	0.0326569	0.0897034	-1.18369
PCMT1	7.29771e-18	3.80326e-17	-1.42275	0.000577437	0.00249505	1.11634	0.000144134	0.000612409	-1.07827	0.0308505	0.117841	1.19239	3.40543e-12	1.2142e-11	-1.39231	0.137777	0.388396	1.15829	0.0260066	0.095452	1.00078	0.31218	0.857511	1.13263
SEC22B	7.3332e-18	3.82176e-17	-1.57044	7.54038e-05	0.000325813	1.06718	2.32976e-08	9.8989e-08	-1.49724	1.34236e-05	5.12747e-05	-1.10895	1.33395e-13	4.75618e-13	-1.63728	2.50505e-06	7.06178e-06	-1.18337	5.76333e-10	2.11532e-09	-1.53089	0.000570034	0.0015658	-1.1931
ARRB1	7.35669e-18	3.834e-17	-1.59701	1.32593e-09	5.72923e-09	-1.05002	5.02025e-06	2.13305e-05	-1.28661	0.0067093	0.0256279	1.12548	2.52702e-08	9.0101e-08	-1.57065	0.0202889	0.0571948	1.08084	0.00012006	0.000440658	-1.14696	0.00706811	0.019415	-1.00478
KTN1	7.45589e-18	3.8857e-17	-1.33433	7.24704e-23	3.13138e-22	-1.28733	8.14801e-05	0.0003462	-1.31132	0.000102732	0.000392413	-1.23162	6.0567e-06	2.15952e-05	-1.18065	4.37461e-06	1.23321e-05	-1.15676	0.0017051	0.00625823	-1.14948	0.0443362	0.121785	-1.08925
REST	7.6522e-18	3.98801e-17	-1.37184	3.33175e-13	1.43962e-12	-1.13573	3.57146e-09	1.51747e-08	-1.42313	7.47881e-08	2.85672e-07	-1.23489	3.53722e-09	1.2612e-08	-1.41116	1.39605e-07	3.93548e-07	-1.2971	7.11465e-07	2.61129e-06	-1.3177	1.20777e-05	3.31755e-05	-1.32057
BMP2K	7.75889e-18	4.04361e-17	-2.50934	1.83304e-11	7.92037e-11	-1.51995	1.23394e-13	5.24287e-13	-2.17469	1.82258e-11	6.9618e-11	-1.65826	7.37578e-14	2.62984e-13	-1.4667	0.00168182	0.00474107	1.00333	2.55761e-11	9.38723e-11	-1.32374	0.00162489	0.00446331	-1.04204
CBX3	7.96131e-18	4.1491e-17	-1.33724	5.98418e-09	2.58571e-08	-1.01083	0.000304101	0.00129209	-1.22006	0.00698579	0.026684	-1.04487	4.77849e-12	1.70377e-11	-1.57552	0.000164747	0.000464424	-1.1841	0.000548359	0.00201265	-1.28003	0.306444	0.841755	-1.00508
SLC37A1	7.98192e-18	4.15985e-17	-1.78961	1.84773e-12	7.98388e-12	-1.2662	1.37257e-09	5.83188e-09	-1.63485	3.20213e-06	1.22314e-05	-1.22077	0.000715099	0.00254969	-1.1427	0.106649	0.300644	1.10947	0.00628681	0.0230745	-1.07401	0.00968903	0.0266143	-1.23893
PSMA2P3	7.99574e-18	4.16705e-17	-1.83891	8.16358e-12	3.5274e-11	-1.24369	1.30246e-24	5.53402e-24	-2.23342	6.99482e-18	2.67185e-17	-1.53632	9.29231e-21	3.31317e-20	-2.55479	1.80856e-13	5.09836e-13	-1.55885	3.1259e-23	1.1473e-22	-1.83059	4.17044e-18	1.14555e-17	-1.68144
ACACB	8.56478e-18	4.46361e-17	-2.70757	3.18289e-12	1.37529e-11	-1.74235	4.48441e-07	1.90538e-06	-1.73007	9.8409e-07	3.75898e-06	-1.46006	1.42052e-05	5.06487e-05	-1.60165	1.1228e-05	3.16519e-05	-1.80723	0.00164973	0.00605503	-1.68506	0.10846	0.297922	-1.11452
PPCS	8.70091e-18	4.53455e-17	-1.507	2.80513e-13	1.21207e-12	-1.1873	1.63198e-11	6.93409e-11	-1.52781	9.95941e-08	3.80425e-07	-1.18816	1.21556e-09	4.3341e-09	-1.46997	0.00144872	0.00408396	-1.07515	5.51824e-06	2.02536e-05	-1.1752	0.0504888	0.138685	1.02973
CTSC	8.89209e-18	4.63419e-17	-1.49784	6.47902e-11	2.79952e-10	-1.20195	1.57432e-06	6.68912e-06	-1.2988	2.46147e-05	9.40223e-05	-1.15879	1.54515e-14	5.50922e-14	-1.68712	2.74723e-08	7.74451e-08	-1.24293	1.69985e-09	6.23896e-09	-1.4317	0.0156415	0.0429647	-1.03772
TXNP4	8.90263e-18	4.63968e-17	-1.38319	9.18271e-39	3.96776e-38	-1.57313	0.0119579	0.0508078	-1.12656	6.52381e-06	2.49194e-05	-1.27814	1.01727e-12	3.62709e-12	-1.46559	3.46959e-15	9.78085e-15	-1.51959	2.96028e-08	1.08651e-07	-1.45276	1.5636e-08	4.29498e-08	-1.50665
PTP4A2	9.06328e-18	4.72341e-17	-1.26258	6.72388e-10	2.90532e-09	-1.00963	0.00026489	0.00112549	-1.16227	0.00472687	0.0180555	1.04292	4.23949e-05	0.000151159	-1.19014	0.0224144	0.0631867	1.02714	0.227605	0.835382	1.10951	0.0890338	0.244562	1.27547
CDK6	9.16968e-18	4.77886e-17	-1.42597	0.00134054	0.00579236	1.00212	2.20905e-09	9.38602e-09	-1.55175	0.0689241	0.263273	-1.05279	8.43177e-09	3.00635e-08	-1.43616	0.341385	0.96237	1.02112	1.14584e-12	4.20558e-12	-1.54635	0.161916	0.444757	-1.03934
AL161909.1	9.22566e-18	4.80803e-17	-1.33128	1.02183e-12	4.41522e-12	-1.26661	5.74505e-09	2.44101e-08	-1.29923	5.60775e-05	0.000214202	-1.17891	5.40961e-08	1.9288e-07	-1.27204	0.0099302	0.0279934	-1.11381	1.1614e-21	4.26268e-21	-1.37824	4.21316e-07	1.15729e-06	-1.21618
C1orf174	9.44695e-18	4.92336e-17	-1.86919	2.43508e-08	1.05218e-07	-1.0512	2.24356e-16	9.53265e-16	-1.88348	5.54686e-08	2.11877e-07	-1.17497	6.42451e-15	2.29066e-14	-1.92713	2.69315e-07	7.59205e-07	-1.25645	5.43994e-13	1.99662e-12	-1.50272	6.3004e-06	1.73062e-05	-1.08273
SOX12	9.51409e-18	4.95835e-17	-1.70069	9.93428e-07	4.29251e-06	1.07928	2.34948e-15	9.98268e-15	-1.94315	0.000117602	0.00044921	-1.06462	4.28779e-07	1.52881e-06	-1.55741	0.0165312	0.0466017	1.10382	2.02829e-09	7.44444e-09	-1.53513	0.00170822	0.00469223	-1.12722
TAF11	9.72334e-18	5.0674e-17	-1.37873	1.81499e-24	7.84241e-24	-1.50626	4.94549e-07	2.10128e-06	-1.27187	2.41291e-09	9.21672e-09	-1.23616	1.21278e-06	4.32419e-06	-1.23405	7.83794e-10	2.20953e-09	-1.31322	2.91677e-12	1.07055e-11	-1.34831	5.86884e-11	1.61208e-10	-1.36032
NDUFV2P1	9.7337e-18	5.0728e-17	-1.34982	5.57364e-16	2.40832e-15	-1.20891	5.56094e-09	2.36278e-08	-1.37718	2.0885e-06	7.97754e-06	-1.22858	1.03472e-13	3.68928e-13	-1.52258	0.000835329	0.00235481	1.00839	0.000699513	0.00256742	-1.21136	0.00948636	0.0260576	-1.19341
TMCO1	9.7869e-18	5.10053e-17	-1.42043	1.76346e-10	7.61973e-10	-1.10094	6.06231e-06	2.57581e-05	-1.19108	1.78643e-05	6.82371e-05	-1.08766	1.64555e-12	5.86721e-12	-1.44581	4.1043e-07	1.15701e-06	-1.14195	0.000203785	0.000747952	-1.20998	0.0144912	0.039805	-1.03117
AL161636.2	9.78721e-18	5.10069e-17	-1.54444	2.06031e-44	8.90239e-44	-1.79083	2.84327e-11	1.20808e-10	-1.5259	1.03325e-19	3.94676e-19	-1.77937	1.94172e-09	6.92322e-09	-1.43974	3.1771e-23	8.9563e-23	-1.74516	6.37759e-17	2.34077e-16	-1.53806	7.08978e-19	1.94745e-18	-1.70408
CNIH1	9.87182e-18	5.14478e-17	-1.44691	1.33756e-18	5.77948e-18	-1.30005	1.14105e-10	4.84819e-10	-1.5529	2.46696e-08	9.4232e-08	-1.26163	1.44212e-14	5.14188e-14	-1.64775	5.0092e-09	1.4121e-08	-1.24147	9.29052e-12	3.40991e-11	-1.4896	0.00015236	0.000418509	-1.15616
LBR	9.87182e-18	5.14478e-17	-1.49792	4.2222e-10	1.82437e-09	-1.09263	6.07223e-12	2.58002e-11	-1.47902	5.46005e-06	2.08561e-05	-1.0709	7.81774e-13	2.78741e-12	-2.02535	5.98533e-06	1.68728e-05	-1.30919	5.70395e-20	2.09352e-19	-1.79342	1.02137e-08	2.80554e-08	-1.26451
SELENOF	9.87182e-18	5.14478e-17	-1.34234	6.66476e-05	0.000287978	1.04078	0.000868053	0.00368826	-1.11612	0.0447945	0.171104	1.08813	8.99149e-09	3.20592e-08	-1.28771	0.015978	0.0450424	1.0582	1.09545e-05	4.02064e-05	-1.28393	0.0746475	0.205045	1.00508
TRMT13	9.87182e-18	5.14478e-17	-1.84417	0.0035129	0.0151789	1.22481	1.2614e-07	5.35955e-07	-1.5171	0.0112512	0.042977	1.13607	5.52717e-09	1.97071e-08	-1.87266	0.0157511	0.0444026	1.13157	1.39654e-07	5.12573e-07	-1.38431	0.161878	0.444655	1.1243
SLC25A37	1.00184e-17	5.22117e-17	-1.46262	2.71303e-07	1.17227e-06	-1.00218	6.83816e-06	2.90546e-05	-1.32478	0.0548303	0.209438	1.18656	1.50826e-08	5.37771e-08	-1.2926	0.276128	0.778409	1.53689	5.51587e-08	2.02449e-07	-1.57252	0.0315736	0.0867278	-1.105
AL356512.1	1.01825e-17	5.3067e-17	3.72099	0.010489	0.0453219	1.03078	2.22878e-12	9.46984e-12	3.06699	0.0842033	0.321636	1.15905	8.53912e-06	3.04463e-05	3.30831	0.229286	0.646363	1.47407	0.0197357	0.072436	1.95856	0.29331	0.805676	1.37721
ARRDC3	1.03081e-17	5.37213e-17	2.3467	2.98776e-45	1.29098e-44	3.96868	2.66825e-05	0.000113371	1.77788	6.22484e-14	2.37774e-13	2.992	1.33937e-06	4.77553e-06	2.81418	9.4811e-16	2.67274e-15	4.21636	1.1391e-05	4.18084e-05	1.95242	1.85498e-07	5.09535e-07	2.21887
ABCG1	1.03199e-17	5.37833e-17	-1.74907	2.2601e-18	9.76569e-18	-1.57952	3.55582e-11	1.51083e-10	-2.0003	1.06862e-11	4.08186e-11	-1.80627	0.0147112	0.0524528	-1.52988	0.00447135	0.0126048	-2.23459	1.01032e-06	3.70817e-06	-3.5745	2.66121e-05	7.30994e-05	-2.72182
KPNA3	1.04861e-17	5.46492e-17	-1.54191	1.92734e-13	8.32786e-13	-1.2001	0.0046277	0.0196626	-1.03333	0.000351944	0.00134434	-1.00297	0.000136504	0.000486705	-1.07895	2.39053e-06	6.73896e-06	-1.17859	3.36628e-08	1.23553e-07	-1.35381	0.00170936	0.00469534	-1.02802
RPS19P3	1.05438e-17	5.49498e-17	-1.66246	1.37235e-25	5.92978e-25	-1.74732	2.58337e-10	1.09765e-09	-1.76403	4.23429e-16	1.6174e-15	-1.83729	1.71593e-14	6.11815e-14	-1.58092	1.7454e-16	4.92032e-16	-1.62212	1.12565e-16	4.13147e-16	-1.69061	2.19205e-18	6.02123e-18	-1.88332
AC005921.3	1.06603e-17	5.5557e-17	-1.69335	2.06676e-15	8.93026e-15	-1.39057	2.20346e-11	9.36227e-11	-1.61431	7.3938e-12	2.82425e-11	-1.4318	2.53655e-08	9.04408e-08	-1.64875	6.34837e-06	1.78962e-05	-1.38553	3.1171e-13	1.14407e-12	-1.80478	1.3754e-08	3.77801e-08	-1.45938
RPL18	1.07141e-17	5.58375e-17	1.17941	5.13367e-08	2.21821e-07	1.11433	1.38736e-15	5.89475e-15	1.20701	6.96255e-09	2.65952e-08	1.14803	5.9209e-11	2.1111e-10	1.19326	7.29014e-08	2.05511e-07	1.15076	6.5541e-09	2.40556e-08	1.18773	1.04852e-07	2.88012e-07	1.1437
ZNF595	1.07671e-17	5.61135e-17	3.70908	4.74869e-06	2.05186e-05	2.72623	0.000643726	0.00273512	2.1175	0.0798814	0.305127	1.73345	0.0859629	0.306501	1.70152	0.127374	0.359069	1.70846	0.0891356	0.327155	1.20925	0.0963397	0.26463	1.08349
MTCYBP18	1.08087e-17	5.63305e-17	-1.81883	6.80416e-24	2.94001e-23	-2.14054	9.87987e-15	4.19785e-14	-1.79989	1.19275e-20	4.55602e-20	-1.92677	5.13757e-11	1.8318e-10	-1.90122	6.95618e-15	1.96096e-14	-2.41813	2.19265e-13	8.04769e-13	-1.59696	4.75762e-16	1.30684e-15	-1.76152
CCNG1	1.08087e-17	5.63305e-17	-1.4417	3.41351e-11	1.47495e-10	-1.13134	3.60666e-08	1.53243e-07	-1.39423	6.08491e-06	2.32429e-05	-1.20743	1.35435e-08	4.82895e-08	-1.36022	0.0035902	0.0101208	1.00185	0.00650683	0.0238821	-1.14751	0.0468389	0.128659	-1.10573
RAP2B	1.0896e-17	5.67853e-17	-1.55969	9.29121e-15	4.01464e-14	-1.28637	3.5572e-11	1.51141e-10	-1.50573	2.8497e-06	1.08851e-05	-1.13627	1.08263e-05	3.8601e-05	-1.12594	0.204459	0.576373	1.32639	0.00718096	0.0263563	-1.03652	0.249739	0.685994	1.10514
PCNP	1.11842e-17	5.82873e-17	-1.29287	3.35506e-11	1.44969e-10	-1.0163	0.00104472	0.00443891	-1.11841	0.000859689	0.0032838	-1.03372	0.000271151	0.00096679	-1.07686	0.00200247	0.005645	1.02331	0.000174031	0.000638745	-1.10574	0.22531	0.618893	1.09042
SFT2D1	1.1456e-17	5.97039e-17	-1.50428	4.84833e-12	2.09492e-11	-1.0748	2.85784e-10	1.21427e-09	-1.38781	1.1928e-06	4.55622e-06	-1.09007	2.60944e-11	9.30396e-11	-1.46563	1.94156e-05	5.4733e-05	-1.05715	9.54808e-10	3.50444e-09	-1.48029	0.000525022	0.00144215	-1.16795
ANXA5	1.20068e-17	6.25744e-17	-1.42834	4.07849e-08	1.76228e-07	-1.03327	0.00227163	0.00965189	-1.20228	0.0107881	0.0412081	-1.02548	2.82318e-05	0.00010066	-1.26998	0.0913676	0.257567	1.14476	7.41221e-05	0.000272051	-1.11787	0.0546195	0.150031	1.10827
SGK3	1.21428e-17	6.32833e-17	-1.67941	9.67809e-10	4.18181e-09	-1.096	4.73252e-05	0.00020108	-1.38062	0.000445916	0.00170329	-1.09264	0.00025207	0.000898755	-1.50867	0.0215783	0.0608295	1.04876	0.000827555	0.00303738	-1.3475	0.0204663	0.0562176	-1.1257
PIEZO2	1.21701e-17	6.34257e-17	-4.4813	1.49172e-12	6.44558e-12	-2.11886	8.1081e-12	3.44504e-11	-4.73309	7.08967e-06	2.70808e-05	-2.02518	4.90486e-60	1.74883e-59	-3.08836	2.75352e-40	7.76222e-40	-2.21896	1.86087e-06	6.82995e-06	-1.27113	0.13084	0.359396	1.33473
RPS26P28	1.25883e-17	6.56048e-17	-2.10329	1.13681e-17	4.91203e-17	-1.85417	3.39562e-15	1.44276e-14	-1.78908	1.85917e-19	7.10158e-19	-2.0052	5.41915e-06	1.9322e-05	-1.6927	1.46406e-05	4.12721e-05	-1.45738	1.28482e-13	4.71567e-13	-1.91076	1.15627e-13	3.17609e-13	-1.99919
DIMT1	1.25938e-17	6.56338e-17	-1.63533	1.40752e-06	6.08177e-06	1.03023	6.38278e-11	2.71197e-10	-1.66322	1.02198e-05	3.90373e-05	-1.13145	1.57622e-11	5.62003e-11	-1.55631	1.04168e-05	2.93651e-05	-1.04234	9.12102e-06	3.34769e-05	-1.18911	0.0144491	0.0396894	1.03936
GNAI1	1.27323e-17	6.63554e-17	3.1556	2.89813e-07	1.25226e-06	2.73447	3.31572e-16	1.40881e-15	4.18191	4.21038e-06	1.60826e-05	2.92114	2.9611e-16	1.05578e-15	3.84883	3.55534e-07	1.00226e-06	2.48647	1.16315e-12	4.26911e-12	2.32106	0.00285845	0.00785171	1.66492
LARP4B	1.28324e-17	6.68772e-17	-1.89754	1.16374e-05	5.02843e-05	-1.01692	1.46825e-10	6.23843e-10	-1.69271	0.000937881	0.00358248	-1.05581	3.12413e-09	1.11391e-08	-1.61261	0.00165963	0.00467854	-1.05889	1.50975e-10	5.54125e-10	-1.61958	0.0341691	0.0938571	1.00804
RPL36AP26	1.29372e-17	6.74231e-17	-1.3923	1.16384e-14	5.02883e-14	-1.18676	6.23734e-06	2.65018e-05	-1.27786	1.60885e-05	6.14542e-05	-1.08295	1.73332e-07	6.18015e-07	-1.21695	0.00298295	0.00840899	1.01417	2.14795e-08	7.88362e-08	-1.33909	0.00118277	0.00324888	-1.07537
RAB11A	1.30721e-17	6.81262e-17	-1.34931	3.54517e-07	1.53183e-06	1.06561	1.81679e-05	7.71935e-05	-1.18746	0.000842605	0.00321854	1.05557	9.34748e-09	3.33285e-08	-1.23635	0.00514684	0.014509	1.11059	2.4601e-05	9.02931e-05	-1.20547	0.000110005	0.000302166	-1.26233
IFI35	1.32698e-17	6.91566e-17	-1.85404	9.88436e-12	4.27093e-11	-1.30098	2.5487e-12	1.08291e-11	-1.76457	1.1932e-12	4.55772e-12	-1.51994	1.26643e-15	4.51545e-15	-2.08173	5.27574e-16	1.48724e-15	-1.9513	3.63587e-17	1.33447e-16	-2.07133	7.36459e-15	2.02294e-14	-1.91591
GLS	1.33417e-17	6.95312e-17	-1.41279	5.23679e-13	2.26277e-12	-1.15654	3.64719e-09	1.54965e-08	-1.50309	1.87296e-09	7.15426e-09	-1.32664	1.04824e-09	3.73749e-09	-1.25971	3.56599e-08	1.00526e-07	-1.18841	2.92519e-05	0.000107363	-1.27431	0.000772933	0.00212313	-1.17019
SIK1	1.35272e-17	7.04981e-17	7.16545	0.156552	0.676446	1.12566	2.68845e-14	1.14229e-13	4.64704	0.0867107	0.331214	-1.13863	6.58677e-08	2.34851e-07	4.23668	0.192308	0.542119	1.08562	0.0676565	0.24832	1.57748	0.00467428	0.0128395	-1.41439
KLHDC3	1.36124e-17	7.09423e-17	-1.37093	4.53948e-12	1.96147e-11	-1.09485	1.93528e-05	8.22278e-05	-1.1539	1.02228e-05	3.90485e-05	-1.04328	7.65742e-07	2.73025e-06	-1.21427	0.00759781	0.0214184	1.07895	0.00720849	0.0264574	-1.03526	0.16944	0.465424	1.07496
SYNJ2BP	1.37587e-17	7.17044e-17	-1.72602	0.000380485	0.00164404	1.15285	2.14022e-10	9.09356e-10	-1.6722	4.49044e-05	0.000171524	-1.096	0.000393096	0.00140158	-1.38391	0.148072	0.417419	1.09497	4.2236e-06	1.55019e-05	-1.45029	0.0155305	0.0426599	1.00515
PCM1	1.41928e-17	7.3967e-17	-1.33676	9.78395e-07	4.22755e-06	-1.00472	5.06568e-05	0.000215235	-1.33165	0.00396738	0.0151544	-1.08669	0.000711139	0.00253557	-1.02769	0.042644	0.120214	1.11269	0.075003	0.275284	1.05931	0.0444397	0.122069	-1.02583
MAN2A1	1.44593e-17	7.53558e-17	3.75379	2.39694e-08	1.03569e-07	3.11644	0.0408379	0.173516	1.7293	0.261797	1	1.54457	1.48054e-05	5.27888e-05	2.87955	0.0301602	0.0850223	2.16351	0.104015	0.381767	1.21604	0.100721	0.276664	1.18782
MDK	1.48543e-17	7.74142e-17	-1.48401	6.33246e-08	2.73619e-07	-1.0875	6.1154e-10	2.59837e-09	-1.34672	5.29818e-06	2.02378e-05	1.00379	1.5496e-07	5.5251e-07	-3.3793	2.29738e-06	6.47636e-06	-2.58135	0.0257458	0.094495	-2.23829	0.120023	0.329684	-1.43217
SMIM15	1.48697e-17	7.74947e-17	-1.33325	3.34124e-10	1.44372e-09	-1.05497	3.1154e-05	0.00013237	-1.19668	0.0150678	0.0575552	1.11447	0.00123149	0.00439087	-1.01802	0.350675	0.988561	1.3769	1.81524e-06	6.66247e-06	-1.18877	4.49816e-05	0.000123557	-1.0781
PSMA2P2	1.49791e-17	7.80648e-17	-1.4472	4.05669e-16	1.75286e-15	-1.27084	1.92846e-11	8.1938e-11	-1.43348	3.88422e-13	1.48368e-12	-1.40855	2.9065e-10	1.03631e-09	-1.4737	6.40964e-11	1.80689e-10	-1.47278	8.50413e-09	3.12128e-08	-1.45706	1.39104e-09	3.82097e-09	-1.492
RBM17	1.51068e-17	7.87306e-17	-1.41947	7.11486e-10	3.07426e-09	-1.04353	6.66261e-08	2.83087e-07	-1.29164	0.000126652	0.000483782	-1.03333	2.51975e-13	8.98416e-13	-1.52159	2.29205e-07	6.46134e-07	-1.20509	5.94082e-06	2.18046e-05	-1.1993	0.0139981	0.0384506	-1.03934
TFEC	1.52542e-17	7.94983e-17	-1.61407	3.80699e-09	1.64496e-08	-1.06721	5.68078e-18	2.4137e-17	-1.68949	2.36411e-11	9.03032e-11	-1.21025	2.73118e-12	9.73802e-12	-2.27825	1.8903e-13	5.3288e-13	-2.41691	3.26472e-06	1.19825e-05	-2.45225	0.00093659	0.00257267	-1.6301
TAOK3	1.57339e-17	8.19987e-17	-1.41537	3.0584e-07	1.3215e-06	-1.09645	1.16069e-05	4.93166e-05	-1.46524	9.84855e-06	3.76191e-05	-1.26168	4.96199e-08	1.7692e-07	-1.35457	0.000229011	0.000645586	-1.11813	1.19418e-06	4.38301e-06	-1.20881	0.0159047	0.0436877	-1.05598
SF3B2	1.58118e-17	8.24044e-17	-1.28387	4.50975e-08	1.94862e-07	1.02096	0.000836244	0.00355311	-1.19535	0.00788571	0.0301215	-1.03917	2.66709e-05	9.50951e-05	-1.14695	0.00493875	0.0139224	-1.01055	0.0135026	0.0495588	-1.06288	0.329222	0.904323	1.07559
EMC10	1.60514e-17	8.36534e-17	-1.5587	5.98997e-12	2.58821e-11	-1.21573	8.35023e-08	3.54792e-07	-1.41824	2.37029e-08	9.05391e-08	-1.24931	4.25738e-10	1.51797e-09	-1.52439	1.50371e-08	4.23898e-08	-1.39829	6.92622e-07	2.54213e-06	-1.39212	0.000153268	0.000421002	-1.24392
SLC45A3	1.61951e-17	8.44019e-17	-3.11613	1.82672e-10	7.89309e-10	-1.83718	2.14372e-29	9.10845e-29	-3.35479	2.48162e-06	9.47918e-06	-1.31329	2.8097e-87	1.0018e-86	-7.00016	1.01176e-51	2.85218e-51	-3.35693	1.43775e-06	5.27698e-06	-4.479	0.0124762	0.0342702	-1.66709
HM13	1.62128e-17	8.44944e-17	-1.42709	8.54168e-11	3.69078e-10	-1.11357	9.31896e-06	3.95952e-05	-1.23162	0.00018802	0.000718191	-1.0512	7.97007e-20	2.84173e-19	-1.80317	3.62321e-12	1.02139e-11	-1.45903	1.30813e-07	4.80126e-07	-1.2794	0.0103446	0.028415	-1.05419
FAM217B	1.63649e-17	8.5287e-17	-2.23427	6.56126e-05	0.000283506	1.00535	5.20123e-11	2.20995e-10	-2.10493	0.00012342	0.000471434	-1.13137	8.98183e-09	3.20247e-08	-2.15514	0.000348164	0.000981481	-1.27225	1.2759e-09	4.68293e-09	-1.52385	6.90575e-07	1.8969e-06	-1.27077
OFD1P17	1.64485e-17	8.57229e-17	-1.82257	1.34581e-17	5.81513e-17	-1.56415	1.98612e-10	8.4388e-10	-1.79283	1.02313e-10	3.90809e-10	-1.55917	0.000269094	0.000959457	-1.07854	2.27051e-05	6.40061e-05	-1.1751	8.9285e-08	3.27703e-07	-1.3676	9.37115e-07	2.57411e-06	-1.3908
COQ8A	1.71695e-17	8.94805e-17	-1.69723	0.000338277	0.00146166	1.11482	2.04357e-09	8.6829e-09	-1.39263	0.00023368	0.0008926	-1.00846	4.82421e-13	1.72007e-12	-1.92277	0.000274407	0.000773559	-1.07061	2.1783e-10	7.99502e-10	-1.43198	0.0056584	0.0155427	1.0295
AL031714.1	1.76295e-17	9.18777e-17	-2.17654	1.45933e-12	6.30561e-12	-1.50263	2.28669e-08	9.71587e-08	-1.55363	4.12188e-09	1.57446e-08	-1.3896	1.32964e-11	4.74085e-11	-3.09893	1.75216e-06	4.93938e-06	-1.48911	2.93337e-10	1.07664e-09	-2.03975	2.40768e-05	6.61351e-05	-1.43509
SLC39A8	1.80426e-17	9.40304e-17	-1.77809	1.64565e-10	7.11069e-10	-1.17029	8.00929e-08	3.40306e-07	-1.42412	1.30893e-05	4.99981e-05	-1.00722	9.01054e-06	3.21271e-05	-1.30678	0.010327	0.0291122	1.02808	2.41419e-09	8.86082e-09	-1.42458	0.000349068	0.000958834	-1.12976
UBE2N	1.86405e-17	9.71466e-17	-1.36378	4.14973e-11	1.79306e-10	-1.09432	6.41791e-06	2.7269e-05	-1.18623	0.000138828	0.00053029	1.00254	9.6935e-12	3.45622e-11	-1.47288	1.89978e-05	5.35551e-05	-1.07604	2.11101e-07	7.74806e-07	-1.24195	0.236968	0.650915	1.09321
LINC01578	1.86875e-17	9.73914e-17	2.00841	0.0385603	0.166615	1.57304	1.17334e-08	4.98537e-08	1.91545	0.097392	0.372014	1.46036	2.82045e-08	1.00563e-07	1.92694	0.143918	0.405708	1.28598	6.99973e-07	2.56912e-06	1.85927	0.34819	0.956425	1.25942
AC015689.2	1.96296e-17	1.02301e-16	-3.20895	2.72263e-11	1.17642e-10	-1.83265	1.40898e-16	5.98658e-16	-2.922	5.25799e-12	2.00843e-11	-1.82938	1.50115e-08	5.35236e-08	-1.88562	1.68462e-09	4.74899e-09	-2.03907	2.57135e-19	9.43765e-19	-2.35507	5.10844e-16	1.40321e-15	-2.10598
MTF2	2.03738e-17	1.0618e-16	-1.42863	2.47663e-16	1.07013e-15	-1.22682	8.04627e-08	3.41877e-07	-1.38862	3.19787e-08	1.22151e-07	-1.20505	1.45974e-08	5.2047e-08	-1.28685	5.17727e-09	1.45948e-08	-1.30319	3.90014e-06	1.43147e-05	-1.24806	0.00635806	0.0174646	-1.11318
SON	2.04179e-17	1.0641e-16	-1.40435	9.82117e-25	4.24363e-24	-1.37639	1.25206e-05	5.31984e-05	-1.27841	2.03295e-07	7.76537e-07	-1.35364	1.38265e-05	4.92985e-05	-1.24889	6.45585e-10	1.81992e-09	-1.36786	0.00165926	0.00609	-1.18013	7.04045e-05	0.00019339	-1.35825
SF3A2	2.08107e-17	1.08457e-16	-1.6666	1.03729e-11	4.48205e-11	-1.17917	6.64407e-12	2.82299e-11	-1.56778	3.50633e-09	1.33933e-08	-1.24375	6.48873e-13	2.31356e-12	-1.66543	3.50032e-05	9.86748e-05	-1.13042	2.92368e-16	1.07308e-15	-1.75986	4.91442e-10	1.34992e-09	-1.38392
MDH1	2.09035e-17	1.0894e-16	-1.2585	5.13738e-05	0.000221981	1.16378	0.0237451	0.10089	-1.02075	0.0567544	0.216788	1.06105	6.10532e-09	2.17685e-08	-1.2996	0.210844	0.594374	1.2228	0.0312712	0.114775	-1.0318	0.305262	0.838508	1.17171
L3HYPDH	2.14372e-17	1.11722e-16	-2.7335	1.08869e-07	4.70415e-07	-1.24151	1.97886e-07	8.40796e-07	-1.76158	0.00032821	0.00125368	-1.16347	0.000301146	0.00107374	-1.96024	0.0494552	0.139415	-1.08529	1.13244e-07	4.15639e-07	-1.45433	0.00918277	0.0252236	1.0596
LRIF1	2.20906e-17	1.15127e-16	-2.03852	2.33022e-11	1.00687e-10	-1.42088	1.1812e-16	5.01878e-16	-2.19361	2.18553e-08	8.34818e-08	-1.24311	1.75931e-06	6.27283e-06	-1.72111	0.0354928	0.100055	1.20708	2.37656e-15	8.7227e-15	-1.90102	1.9922e-08	5.47225e-08	-1.46206
VDAC1	2.32246e-17	1.21037e-16	-1.31165	2.81198e-09	1.21503e-08	-1.01854	2.12637e-05	9.0347e-05	-1.20978	0.00419585	0.0160271	-1.02701	1.1374e-16	4.05539e-16	-1.67443	2.60132e-08	7.33317e-08	-1.28972	6.40654e-05	0.00023514	-1.25916	0.183038	0.502777	1.05111
ANP32A	2.34186e-17	1.22048e-16	-1.31733	1.77069e-06	7.65098e-06	1.04976	0.0005469	0.00232372	-1.17687	0.0163731	0.0625411	1.02682	5.47033e-12	1.95045e-11	-1.36096	0.000414023	0.00116714	-1.01701	9.41018e-06	3.45383e-05	-1.32095	0.291394	0.800414	1.06728
SLC27A2	2.35681e-17	1.22827e-16	-3.34044	4.94024e-09	2.13463e-08	-1.70256	2.91388e-11	1.23807e-10	-1.66486	1.0906e-07	4.16582e-07	-1.30473	6.19794e-11	2.20988e-10	-1.50937	0.00322063	0.00907901	-1.00395	5.1432e-11	1.88771e-10	-1.52186	0.0157376	0.0432286	-1.01053
SPNS2	2.36239e-17	1.23118e-16	-1.70082	1.18054e-06	5.10099e-06	1.0216	4.78101e-09	2.0314e-08	-1.37013	3.5196e-06	1.3444e-05	-1.11606	0.280465	1	1	0.335164	0.944834	1.28474	0.25397	0.932149	1.10579	0.293219	0.805427	1.55404
THOC2	2.36756e-17	1.23388e-16	-1.42018	7.82265e-05	0.000338009	1.04803	5.68175e-06	2.41411e-05	-1.1747	0.00116974	0.00446811	1.11401	1.12239e-11	4.00187e-11	-1.45243	0.00422344	0.011906	1.05951	0.000173507	0.000636823	-1.17253	0.0462591	0.127067	-1.0653
PDCD6IP	2.51326e-17	1.30981e-16	-1.3782	4.28445e-08	1.85127e-07	1.01902	2.44274e-05	0.000103789	-1.21175	0.000403346	0.00154068	-1.01347	0.00196911	0.00702086	-1.01254	0.0329393	0.0928565	1.16839	0.000590648	0.00216786	-1.02945	0.0487095	0.133797	1.09209
RPL14	2.57867e-17	1.3439e-16	1.22312	0.00259216	0.0112005	1.06833	5.45562e-11	2.31803e-10	1.21804	0.0065278	0.0249346	1.08076	9.32674e-06	3.32545e-05	1.16272	6.21018e-05	0.000175066	1.13494	0.00325458	0.0119453	1.14266	0.00746825	0.0205141	1.09913
ZNF322	2.58157e-17	1.34541e-16	-2.7197	7.6491e-11	3.3051e-10	-1.52188	9.49597e-14	4.03473e-13	-2.26169	2.73221e-09	1.04364e-08	-1.46536	1.21749e-15	4.34096e-15	-2.08236	1.11834e-16	3.15263e-16	-2.24958	2.26788e-17	8.3238e-17	-2.64016	8.97643e-12	2.46568e-11	-1.92558
OSBPL10	2.64737e-17	1.3797e-16	2.56989	0.000244463	0.0010563	-1.00946	2.6317e-13	1.11818e-12	2.51242	1.62287e-05	6.19896e-05	-1.32612	0.0364748	0.130051	1.7762	0.00339246	0.00956342	-1.33389	0.221557	0.81318	1.18779	0.00371062	0.0101925	-1.23384
AC104695.3	2.72368e-17	1.41947e-16	5.37054	0.179856	0.777142	1.24528	2.61545e-08	1.11128e-07	3.83944	0.144252	0.551008	1.7137	4.71364e-05	0.000168065	3.7173	0.293583	0.827617	1.39076	0.00164794	0.00604845	3.497	0.247443	0.679687	-1.23207
OAT	2.74016e-17	1.42806e-16	-1.87239	9.18508e-10	3.96879e-09	-1.23866	1.76784e-15	7.51135e-15	-1.75153	7.00678e-12	2.67642e-11	-1.31047	2.91984e-10	1.04107e-09	-1.59783	0.339604	0.957349	1.50364	6.48214e-11	2.37914e-10	-1.43891	0.199125	0.546965	1.151
UBA2	2.76094e-17	1.43889e-16	-1.32373	2.8694e-11	1.23984e-10	-1.04503	0.00158733	0.0067444	-1.14084	0.00279185	0.0106642	1.06186	1.6463e-10	5.8699e-10	-1.33988	0.000266311	0.000750736	-1.03119	7.49696e-05	0.000275161	-1.18762	0.294188	0.808088	1.08372
TXNRD1	2.79646e-17	1.4574e-16	-1.63693	1.48654e-15	6.42319e-15	-1.3959	2.37135e-09	1.00756e-08	-1.35387	1.04235e-10	3.98153e-10	-1.2629	9.32855e-14	3.3261e-13	-1.7254	1.01403e-10	2.85856e-10	-1.44308	3.25528e-10	1.19479e-09	-1.37377	6.84832e-06	1.88113e-05	-1.21289
SNCA	2.84155e-17	1.4809e-16	-1.64219	5.492e-05	0.000237304	1.07664	3.72862e-14	1.58425e-13	-1.60696	0.000326374	0.00124667	1.05866	1.3964e-05	4.97886e-05	-1.19585	0.313809	0.884633	1.36597	2.45582e-07	9.01361e-07	-1.09161	0.00311698	0.00856185	-1.13374
CARNMT1	2.84576e-17	1.48309e-16	-2.36967	3.34784e-10	1.44657e-09	-1.32074	1.78102e-07	7.56735e-07	-1.66332	0.000567865	0.00216911	-1.0438	0.000112239	0.000400187	-1.76578	0.0679107	0.191442	1.07135	1.1262e-07	4.13349e-07	-1.39802	0.000140872	0.000386953	-1.10728
DDX46	2.84598e-17	1.48321e-16	-1.31947	3.10968e-08	1.34366e-07	-1.01349	0.0352063	0.149588	1.01519	0.160675	0.61374	1.18336	4.6507e-05	0.000165821	-1.14919	0.000991392	0.00279475	-1.0226	0.000554613	0.0020356	-1.13404	0.0735663	0.202075	-1.00577
BLCAP	2.91842e-17	1.52096e-16	-1.97232	2.30866e-05	9.97552e-05	1.01442	7.7181e-12	3.27933e-11	-1.76161	1.2956e-05	4.94887e-05	-1.08775	1.32158e-05	4.7121e-05	-1.50919	0.00584742	0.016484	-1.03577	6.60695e-13	2.42495e-12	-1.68047	2.04677e-06	5.62216e-06	-1.3002
PSMB8	2.9771e-17	1.55154e-16	-1.43705	8.70111e-19	3.75967e-18	-1.3567	6.47218e-05	0.000274996	-1.35968	2.14633e-06	8.19847e-06	-1.36059	4.20362e-22	1.4988e-21	-1.8927	3.70494e-15	1.04443e-14	-1.65673	3.16281e-07	1.16085e-06	-1.43686	5.4521e-07	1.49761e-06	-1.36176
RFC1	3.00225e-17	1.56465e-16	-1.3956	9.9772e-14	4.31105e-13	-1.11247	6.22112e-08	2.64328e-07	-1.30842	5.6223e-06	2.14758e-05	-1.10055	1.47657e-07	5.26471e-07	-1.51964	0.000818844	0.00230834	-1.04879	4.36077e-07	1.60054e-06	-1.35547	9.89702e-06	2.71856e-05	-1.2686
GNPTAB	3.00377e-17	1.56544e-16	-1.40336	1.96095e-06	8.47306e-06	1.09636	2.46896e-06	1.04903e-05	-1.32439	0.0113732	0.0434429	1.07274	3.40996e-07	1.21582e-06	-1.35031	0.00929732	0.0262093	1.05656	7.94829e-09	2.91726e-08	-1.26193	0.00726539	0.0199569	-1.02644
HAUS3	3.08181e-17	1.60611e-16	-2.21973	9.69654e-15	4.18978e-14	-1.71476	2.005e-12	8.51902e-12	-1.91098	3.41544e-12	1.30461e-11	-1.76499	2.13832e-06	7.6242e-06	-1.60551	3.02824e-06	8.53666e-06	-1.87285	1.79601e-13	6.59192e-13	-1.69486	1.27827e-12	3.5112e-12	-1.63979
ISCA2	3.08181e-17	1.60611e-16	-1.51263	2.98548e-07	1.29e-06	1.01688	2.89678e-08	1.23081e-07	-1.29119	7.36237e-05	0.000281225	1.03542	9.86766e-07	3.51831e-06	-1.09076	0.316987	0.893591	1.54904	0.0011454	0.00420398	-1.0427	0.344095	0.945177	1.27361
TFDP2	3.08181e-17	1.60611e-16	-1.41089	2.51748e-09	1.08778e-08	-1.16104	1.65124e-07	7.01594e-07	-1.44205	1.19822e-05	4.57691e-05	-1.25321	7.75459e-07	2.7649e-06	-1.32966	4.53635e-06	1.2788e-05	-1.23166	0.000102828	0.000377409	-1.32093	2.26739e-05	6.22817e-05	-1.38389
RPA2	3.12455e-17	1.62839e-16	-1.61089	0.000226032	0.000976664	1.1214	0.000542125	0.00230343	-1.13123	0.0411633	0.157234	1.18037	8.0157e-09	2.858e-08	-1.45249	0.124252	0.350268	1.25751	0.000191448	0.000702672	-1.04881	0.322693	0.886387	1.29957
GOLM1	3.13829e-17	1.63555e-16	-1.96596	2.68028e-10	1.15812e-09	-1.21362	6.38781e-12	2.71411e-11	-1.55776	3.7861e-06	1.4462e-05	-1.09954	7.08959e-07	2.52779e-06	-1.74925	0.000631734	0.00178087	-1.1231	4.67675e-14	1.71651e-13	-1.71321	0.000615571	0.00169088	-1.14581
CHD4	3.16369e-17	1.64878e-16	-1.46909	1.03084e-08	4.45417e-08	-1.07296	6.21484e-06	2.64062e-05	-1.30771	0.00930898	0.035558	-1.01679	6.09384e-06	2.17276e-05	-1.20078	0.00245827	0.0069299	1.0573	0.00417005	0.0153054	-1.17727	0.278883	0.766047	1.05642
PSTPIP2	3.29155e-17	1.71542e-16	-1.6838	1.04308e-21	4.50703e-21	-1.8014	1.88111e-20	7.99263e-20	-1.88633	7.62698e-26	2.91332e-25	-1.84665	1.90437e-08	6.79002e-08	-1.37939	3.40746e-10	9.6057e-10	-1.59376	0.000448408	0.00164579	-1.04339	6.21505e-08	1.70718e-07	-1.31265
MYOZ3	3.30448e-17	1.72216e-16	-2.11474	4.22934e-07	1.82746e-06	-1.06789	1.39341e-13	5.92046e-13	-1.91138	4.62612e-06	1.76706e-05	-1.05012	0.0249012	0.0887851	-1.50424	0.104554	0.294739	-1.05098	0.0483141	0.177327	-1.55311	0.319175	0.876725	1.24493
SRSF6	3.33426e-17	1.73768e-16	-1.40401	0.00868036	0.037507	1.05957	3.89231e-06	1.6538e-05	-1.32595	0.190943	0.729356	1.11038	7.51732e-08	2.6803e-07	-1.27343	0.0580715	0.163705	1.08893	0.0130351	0.0478428	-1.08858	0.1285	0.352971	1.18018
FHL2	3.40685e-17	1.77551e-16	-1.92009	0.00266703	0.011524	1.15417	0.000139773	0.000593879	-1.39199	0.0127511	0.048706	1.05108	0.00275613	0.00982697	1.04474	0.00137126	0.0038656	1.85607	0.000533085	0.00195659	-1.16409	0.0038903	0.010686	-1.09069
EIF4EBP2	3.41691e-17	1.78075e-16	-1.89898	3.46188e-10	1.49584e-09	-1.27554	5.89162e-06	2.50329e-05	-1.18975	0.000409958	0.00156594	1.02167	1.40896e-09	5.02365e-09	-1.54828	9.3444e-06	2.63421e-05	-1.1754	5.19741e-07	1.90761e-06	-1.29167	0.0484844	0.133179	1.02565
MED28	3.56555e-17	1.85821e-16	-1.32994	1.2994e-05	5.61457e-05	1.09122	1.05151e-10	4.46776e-10	-1.46383	0.000173078	0.000661115	-1.07779	8.22101e-09	2.9312e-08	-1.33026	0.00189095	0.00533062	1.02306	7.86659e-07	2.88728e-06	-1.25877	0.0188163	0.0516853	1.01935
RPAIN	3.65754e-17	1.90616e-16	-1.31562	5.57067e-18	2.40703e-17	-1.19348	1.89369e-06	8.04608e-06	-1.23146	2.47913e-06	9.46965e-06	-1.11163	9.71214e-07	3.46287e-06	-1.26592	1.84253e-05	5.19414e-05	-1.08143	2.95768e-09	1.08556e-08	-1.39758	1.2267e-05	3.36954e-05	-1.20922
PSMA5	3.66151e-17	1.90823e-16	-1.31537	1.83839e-06	7.9435e-06	1.0186	0.000853257	0.0036254	-1.15809	0.00666202	0.0254473	-1.03766	1.63636e-17	5.83445e-17	-1.63698	0.000891881	0.00251423	-1.06871	0.000398408	0.00146228	-1.11335	0.150568	0.413588	1.04515
CSGALNACT1	3.68925e-17	1.92268e-16	5.85841	1.94771e-07	8.41585e-07	4.32959	1.87617e-11	7.97163e-11	3.79765	1.17365e-06	4.48306e-06	3.3774	0.00935809	0.0333663	6.15577	0.142009	0.400327	3.35038	0.0110404	0.0405216	3.66633	0.109733	0.301419	2.49095
RALB	3.74408e-17	1.95126e-16	-1.45135	1.44122e-09	6.22736e-09	-1.03364	4.53774e-08	1.92804e-07	-1.40688	7.21176e-05	0.000275472	-1.08989	1.111e-11	3.96129e-11	-1.47167	5.91012e-10	1.66608e-09	-1.39128	9.57792e-07	3.51539e-06	-1.26073	0.000647749	0.00177927	-1.05698
YY1	3.86388e-17	2.01369e-16	-1.37879	8.64078e-10	3.7336e-09	-1.12964	2.54577e-06	1.08167e-05	-1.42797	0.00031442	0.00120101	-1.18223	4.81989e-07	1.71853e-06	-1.28318	0.000156805	0.000442036	-1.15697	1.54231e-06	5.66076e-06	-1.32829	0.0187088	0.0513902	-1.11921
PWWP2A	3.86704e-17	2.01534e-16	-2.06206	3.28409e-08	1.41902e-07	-1.15447	8.60512e-11	3.65622e-10	-1.77493	1.31776e-07	5.03352e-07	-1.2855	5.70732e-09	2.03494e-08	-1.86379	3.64806e-05	0.00010284	-1.23054	5.03712e-07	1.84878e-06	-1.24758	0.00522282	0.0143463	-1.08287
GALNT7	3.87789e-17	2.021e-16	-1.73663	4.17682e-06	1.80476e-05	1.02381	9.23721e-09	3.92479e-08	-1.41397	8.42867e-05	0.000321955	-1.07374	7.942e-07	2.83172e-06	-1.67164	0.000400161	0.00112806	-1.30745	1.38479e-14	5.08259e-14	-2.09658	0.00506745	0.0139195	-1.05291
AC140479.4	4.13319e-17	2.15405e-16	-1.87574	1.70776e-14	7.37907e-14	-1.4769	2.16846e-06	9.21355e-06	-1.56286	5.23702e-05	0.000200042	-1.2585	0.114971	0.409927	-1.17448	0.0994506	0.280353	-1.3026	0.00030442	0.00111731	-1.58032	0.00583786	0.0160357	-1.36168
AL109741.2	4.15004e-17	2.16283e-16	-1.3541	1.48508e-61	6.41688e-61	-1.76244	7.1136e-10	3.02249e-09	-1.36189	6.29735e-22	2.40543e-21	-1.61326	9.38114e-12	3.34484e-11	-1.45502	4.59236e-20	1.29459e-19	-1.63776	3.68188e-24	1.35136e-23	-1.53838	5.63578e-28	1.54806e-27	-1.69699
DIRAS3	4.21664e-17	2.19754e-16	-3.10745	4.42329e-10	1.91126e-09	-1.80253	1.49773e-10	6.3637e-10	-2.70487	1.9617e-09	7.4932e-09	-2.1749	0.280465	1	1	0.333084	0.938971	1.07805	0.272457	1	1	0.364054	1	-1
SRSF4	4.21664e-17	2.19754e-16	-1.35448	7.96306e-10	3.44076e-09	-1.08525	3.70117e-06	1.57258e-05	-1.25076	0.000255149	0.000974607	-1.02112	2.48614e-07	8.86434e-07	-1.28722	0.0127689	0.0359958	-1.02987	3.48333e-08	1.27849e-07	-1.41365	0.0686048	0.188447	-1.11781
WRNIP1	4.30241e-17	2.24224e-16	-1.5766	4.23534e-05	0.000183005	1.12008	5.07848e-15	2.15779e-14	-1.67747	4.00577e-06	1.53011e-05	-1.03974	2.36499e-10	8.43238e-10	-1.63598	0.0474117	0.133654	1.12251	1.2216e-07	4.48366e-07	-1.29774	0.0040156	0.0110302	-1.00829
UNC45A	4.3791e-17	2.28221e-16	-1.67066	1.29425e-08	5.59231e-08	-1.05805	3.9922e-06	1.69624e-05	-1.40129	0.00176657	0.00674788	1.03334	2.43725e-09	8.69001e-09	-1.43975	0.00672687	0.0189632	1.06223	0.00916859	0.0336515	1.04787	0.0778807	0.213926	1.17235
BROX	4.46253e-17	2.32569e-16	-1.48249	8.39366e-05	0.000362682	1.13102	1.06244e-08	4.51417e-08	-1.54941	4.37464e-05	0.0001671	-1.15729	1.81053e-05	6.45545e-05	-1.26682	0.00918292	0.0258868	-1.01359	0.000106323	0.000390238	-1.17495	0.0183279	0.0503438	-1.05351
BRD8	4.4647e-17	2.32682e-16	-1.81154	2.60372e-10	1.12504e-09	-1.2417	5.74534e-12	2.44113e-11	-1.82331	6.08431e-09	2.32406e-08	-1.39815	6.37496e-11	2.27299e-10	-1.57726	1.06988e-08	3.01601e-08	-1.26767	9.4331e-12	3.46224e-11	-1.4716	2.35709e-10	6.47456e-10	-1.52965
CCNDBP1	4.55079e-17	2.37168e-16	-1.34885	0.00454254	0.0196279	1.25297	8.22423e-12	3.49438e-11	-1.5099	5.97906e-07	2.28386e-06	-1.06391	4.0926e-13	1.45922e-12	-1.37072	0.0401823	0.113275	1.14207	2.25347e-05	8.27092e-05	-1.21049	0.00345115	0.00947976	-1.10043
AC009362.1	4.65363e-17	2.42528e-16	2.54403	0.000914511	0.00395151	2.00958	2.05015e-09	8.71086e-09	2.10328	0.0525901	0.200881	1.57495	0.00148497	0.00529465	1.98214	0.0520813	0.146818	1.7441	8.49892e-05	0.000311936	1.90928	0.055658	0.152884	1.59277
NDUFA8	4.72788e-17	2.46397e-16	-1.51709	1.87581e-06	8.10519e-06	1.0548	8.3154e-06	3.53312e-05	-1.17208	0.000266371	0.00101747	1.01786	2.67553e-13	9.5396e-13	-1.66067	0.0117949	0.0332502	1.12043	0.000231233	0.000848695	-1.08718	0.0379883	0.104348	1.07406
RETREG2	4.75848e-17	2.47992e-16	-1.53953	2.67588e-09	1.15622e-08	-1.10565	1.72524e-10	7.33036e-10	-1.55982	2.45403e-06	9.37379e-06	-1.11628	3.02351e-07	1.07803e-06	-1.24229	0.000237146	0.000668519	-1.00834	5.32759e-07	1.95539e-06	-1.09893	0.000114591	0.000314765	-1.08536
TMEM203	4.95771e-17	2.58375e-16	-1.88695	0.000579549	0.00250417	1.14434	1.15584e-13	4.91105e-13	-1.73256	6.69656e-05	0.000255792	1.01537	5.63417e-09	2.00887e-08	-1.60251	0.045074	0.127065	1.20446	1.96061e-08	7.19604e-08	-1.25598	0.229962	0.631671	1.20206
PHACTR2	5.02124e-17	2.61686e-16	-1.71807	3.52626e-10	1.52366e-09	-1.227	3.69911e-11	1.57171e-10	-1.65899	1.04807e-06	4.00339e-06	-1.16519	2.2424e-17	7.99529e-17	-1.8878	6.6388e-08	1.87149e-07	-1.30613	1.84001e-19	6.75338e-19	-1.85184	4.29427e-08	1.17957e-07	-1.33091
EEA1	5.07291e-17	2.64379e-16	-1.70179	6.9033e-09	2.98285e-08	-1.16244	2.95815e-18	1.25689e-17	-1.92768	3.06698e-10	1.17151e-09	-1.32927	5.7782e-08	2.06022e-07	-1.52003	0.000141557	0.000399051	-1.13874	1.28497e-11	4.71625e-11	-1.49278	9.31517e-10	2.55873e-09	-1.41827
AC069218.1	5.13896e-17	2.67821e-16	-1.36284	8.30511e-36	3.58856e-35	-1.52519	1.01615e-06	4.3175e-06	-1.25506	3.08321e-19	1.17771e-18	-1.53732	2.89849e-07	1.03346e-06	-1.26859	5.68032e-12	1.60129e-11	-1.38922	9.1445e-10	3.35631e-09	-1.24406	1.48387e-14	4.07595e-14	-1.41837
RFXAP	5.19271e-17	2.70623e-16	-2.05047	1.86525e-10	8.05958e-10	-1.32845	1.05672e-16	4.4899e-16	-2.10322	4.5762e-11	1.748e-10	-1.42629	1.70509e-05	6.07949e-05	-1.47729	0.00380193	0.0107177	-1.10383	2.81249e-14	1.03227e-13	-1.50455	4.091e-08	1.12374e-07	-1.24576
RPS15AP5	5.28483e-17	2.75423e-16	-1.54139	2.89905e-36	1.25265e-35	-1.78485	5.75485e-09	2.44517e-08	-1.54078	2.17034e-15	8.29019e-15	-1.6987	5.67403e-11	2.02308e-10	-1.55781	1.67436e-20	4.72006e-20	-1.77981	3.20243e-17	1.17539e-16	-1.71302	3.11614e-19	8.55954e-19	-1.84941
TYROBP	5.28483e-17	2.75423e-16	-1.90003	3.54329e-13	1.53102e-12	-1.3704	1.87424e-11	7.96343e-11	-1.91711	1.74364e-08	6.66029e-08	-1.57105	8.52947e-19	3.04118e-18	-2.19592	1.06159e-19	2.99265e-19	-2.25121	1.2249e-08	4.49574e-08	-2.70678	1.53735e-07	4.22286e-07	-3.24679
FNTA	5.33125e-17	2.77843e-16	-1.41628	3.67747e-06	1.589e-05	1.09312	4.31969e-12	1.83539e-11	-1.53994	5.59e-06	2.13524e-05	-1.08563	2.83567e-12	1.01106e-11	-1.5261	0.000270214	0.000761738	1.005	5.03799e-05	0.00018491	-1.16801	0.184897	0.507882	1.13954
PM20D2	5.34297e-17	2.78453e-16	-1.4587	3.79241e-09	1.63866e-08	-1.01229	5.94176e-07	2.52459e-06	-1.21888	0.00720369	0.0275163	1.1358	8.56322e-05	0.000305322	-1.24088	0.020782	0.0585849	1.01818	3.89274e-09	1.42876e-08	-1.55749	0.0748024	0.205471	1.04566
PIGM	5.5085e-17	2.8708e-16	-2.5127	0.000464313	0.00200625	1.0643	3.76129e-10	1.59813e-09	-2.3915	0.0183804	0.0702085	1.04969	0.000125534	0.000447593	-1.48244	0.285551	0.804973	1.23457	5.15817e-07	1.89321e-06	-1.70467	0.0589307	0.161874	1.00891
AC092115.1	5.54701e-17	2.89087e-16	-1.90215	1.36391e-16	5.89334e-16	-1.75428	1.06433e-10	4.5222e-10	-1.65421	7.88195e-13	3.01071e-12	-1.57015	3.9237e-08	1.39899e-07	-1.47162	1.54803e-11	4.36393e-11	-1.71399	2.34824e-10	8.61878e-10	-1.44076	7.88784e-09	2.16667e-08	-1.37442
MAPK12	5.59198e-17	2.91431e-16	-2.18401	1.91043e-16	8.2548e-16	-1.89993	0.00122694	0.00521314	-1.19427	0.000465711	0.0017789	-1.05639	1.05949e-06	3.7776e-06	-1.92164	7.50333e-06	2.1152e-05	-1.54887	0.00350705	0.0128719	-1.31579	0.35244	0.968098	1.27302
RPL13AP5	5.79178e-17	3.01844e-16	-1.21104	1.2795e-21	5.5286e-21	-1.23985	1.06985e-08	4.54569e-08	-1.17278	8.91014e-07	3.40346e-06	-1.14725	3.08108e-07	1.09856e-06	-1.17082	6.11367e-07	1.72345e-06	-1.16296	4.95637e-27	1.81914e-26	-1.27935	7.01185e-11	1.92605e-10	-1.19698
PIP4K2A	6.18813e-17	3.225e-16	-1.35681	5.09356e-05	0.000220088	1.02997	6.81332e-08	2.8949e-07	-1.32183	6.1599e-06	2.35293e-05	-1.12679	0.00128784	0.00459178	-1.08544	0.139492	0.393232	1.09586	0.00298967	0.010973	-1.19759	0.077393	0.212587	-1.08705
BAZ1A	6.40332e-17	3.33715e-16	-1.45072	5.11901e-09	2.21188e-08	-1.04968	3.34559e-09	1.42151e-08	-1.38559	4.55064e-05	0.000173823	-1.08478	3.26697e-11	1.16484e-10	-1.60997	2.47473e-05	6.97631e-05	-1.08437	3.36207e-14	1.23398e-13	-1.80375	0.0206206	0.0566416	-1.07616
STAG2	6.50564e-17	3.39047e-16	-1.38732	2.76501e-08	1.19474e-07	-1.02753	4.01738e-05	0.000170694	-1.27765	0.000718187	0.0027433	-1.07103	3.95203e-10	1.4091e-09	-1.32263	1.41011e-06	3.97512e-06	-1.13661	8.9594e-07	3.28837e-06	-1.35684	0.000134992	0.000370801	-1.24758
RASGRP3	6.52006e-17	3.39798e-16	-2.62799	6.58693e-18	2.84615e-17	-2.41812	4.57015e-38	1.9418e-37	-2.41889	6.69267e-28	2.55644e-27	-1.72895	4.02099e-09	1.43368e-08	-2.30453	1.73423e-11	4.88882e-11	-2.95894	0.00733724	0.0269299	-1.4276	0.0178352	0.0489906	-1.35511
PDZK1IP1	6.80137e-17	3.54459e-16	-4.32036	2.79405e-09	1.20728e-08	-1.92285	0.0851473	0.361781	-1.25478	0.0845878	0.323105	-1.25798	1.97421e-05	7.03904e-05	-1.2292	0.00950095	0.0267834	1.04917	0.125561	0.460846	1.19227	0.203083	0.557836	1.03299
JKAMP	7.08855e-17	3.69426e-16	-1.8475	2.14909e-07	9.28601e-07	-1.04185	4.98955e-10	2.12001e-09	-1.66011	1.64162e-05	6.27057e-05	-1.1574	1.49593e-12	5.33376e-12	-1.66206	1.46058e-05	4.1174e-05	-1.11678	1.78035e-08	6.53442e-08	-1.30671	0.000455149	0.00125022	-1.01221
AC007160.1	7.46778e-17	3.8919e-16	-1.39818	7.41994e-65	3.20608e-64	-2.40656	0.000174534	0.000741575	-1.23669	1.38704e-29	5.29817e-29	-2.12543	0.000191244	0.00068188	-1.17249	1.28326e-19	3.61753e-19	-1.90378	4.18202e-06	1.53493e-05	-1.33415	1.50989e-28	4.14744e-28	-2.32316
SNRPA	7.47596e-17	3.89616e-16	-1.37344	1.19792e-13	5.1761e-13	-1.18295	3.77407e-08	1.60356e-07	-1.40364	6.78991e-08	2.59358e-07	-1.2777	4.28368e-10	1.52735e-09	-1.29971	2.24187e-06	6.31988e-06	-1.05179	2.12455e-12	7.79776e-12	-1.55714	9.58934e-05	0.000263404	-1.25014
ERMP1	7.65312e-17	3.98849e-16	-1.76639	5.35394e-10	2.31339e-09	-1.14251	3.70666e-09	1.57492e-08	-1.84052	4.75675e-05	0.000181696	-1.26434	0.00278504	0.00993005	-1.26237	0.0181731	0.0512304	-1.02381	6.36451e-09	2.33597e-08	-1.60585	1.20281e-05	3.30394e-05	-1.33432
DEDD2	7.67883e-17	4.00188e-16	-1.85314	7.44116e-12	3.21525e-11	-1.30396	0.00174401	0.00741011	-1.18098	0.0109843	0.0419574	1.0957	4.09063e-10	1.45851e-09	-2.07261	6.30159e-05	0.000177643	-1.31566	5.32341e-10	1.95385e-09	-1.41995	8.05491e-06	2.21256e-05	-1.20414
HERPUD2	7.83196e-17	4.08169e-16	-1.74474	6.12524e-12	2.64666e-11	-1.3155	3.57794e-09	1.52023e-08	-1.809	0.000187731	0.000717087	-1.1698	4.63484e-12	1.65255e-11	-1.8029	1.77175e-06	4.9946e-06	-1.27405	8.49156e-11	3.11666e-10	-1.48195	1.76816e-06	4.85686e-06	-1.21813
EMBP1	7.85207e-17	4.09217e-16	-2.28309	1.08644e-12	4.69439e-12	-1.69372	1.03568e-16	4.40048e-16	-2.06627	4.00836e-15	1.5311e-14	-1.70057	1.12818e-05	4.02253e-05	-2.01797	0.000136275	0.000384163	-1.57699	1.63381e-07	5.99659e-07	-2.02804	3.4242e-06	9.40574e-06	-1.84189
ME2	7.85207e-17	4.09217e-16	-1.68093	7.76053e-09	3.35325e-08	-1.10277	3.38556e-10	1.43849e-09	-1.4966	2.58485e-08	9.8735e-08	-1.17654	1.6901e-11	6.02604e-11	-1.60198	3.90191e-07	1.09996e-06	-1.22737	3.59592e-09	1.31981e-08	-1.46382	1.14721e-05	3.15121e-05	-1.19188
HTRA3	7.9191e-17	4.1271e-16	-1.95553	4.04306e-12	1.74697e-11	-1.48536	1.06527e-10	4.52622e-10	-1.86049	0.00462175	0.017654	1.02157	0.0785873	0.280203	-2.64522	0.204521	0.576548	-1.41491	0.26183	0.960995	-1.0335	0.336217	0.923535	1.13398
SKA2	8.28209e-17	4.31628e-16	-1.82668	4.44949e-11	1.92258e-10	-1.24266	2.46966e-07	1.04933e-06	-1.34959	9.39057e-10	3.58697e-09	-1.25871	5.02554e-09	1.79186e-08	-1.87934	5.81345e-05	0.000163882	-1.27269	5.53724e-10	2.03234e-09	-1.55562	1.01171e-05	2.77901e-05	-1.24826
FAM210A	8.33366e-17	4.34316e-16	-2.63518	1.79056e-07	7.73685e-07	-1.24977	6.73091e-09	2.85989e-08	-1.63429	0.000137655	0.000525808	-1.07603	4.98949e-06	1.779e-05	-1.64596	0.0171399	0.0483176	1.04623	5.86016e-12	2.15086e-11	-1.54506	0.000235937	0.000648082	-1.09218
SF3A3	8.59245e-17	4.47803e-16	-1.44496	5.894e-07	2.54674e-06	1.03746	2.76281e-05	0.000117389	-1.18725	2.54796e-05	9.73258e-05	1.00284	2.51843e-13	8.97947e-13	-1.63552	0.00992838	0.0279883	1.0724	2.38399e-06	8.74998e-06	-1.22653	0.264286	0.725953	1.17541
PECAM1	8.88564e-17	4.63082e-16	-1.6332	8.2112e-06	3.54798e-05	1.04252	1.14456e-11	4.8631e-11	-1.64103	1.7774e-07	6.78922e-07	-1.21997	0.000862659	0.00307581	-1.24894	0.00373448	0.0105276	-1.15112	0.00597621	0.0219345	-1.09469	0.00874714	0.024027	-1.41949
BCAM	8.88952e-17	4.63285e-16	-2.16094	1.41454e-12	6.11207e-12	-1.50554	0.000222397	0.000944938	-1.48382	9.698e-05	0.00037044	-1.31452	0.00100105	0.00356926	-2.22516	0.000795077	0.00224134	-2.46349	0.12155	0.446127	-1.22297	0.240687	0.66113	-1.11883
CMBL	9.18764e-17	4.78822e-16	-1.5196	4.95901e-10	2.14274e-09	-1.08735	3.06096e-09	1.30057e-08	-1.4827	2.47535e-10	9.45522e-10	-1.36308	6.37396e-08	2.27264e-07	-1.41912	0.015978	0.0450424	1.09592	1.17586e-16	4.31575e-16	-2.15444	2.0834e-07	5.72276e-07	-1.6144
TPGS2	9.27708e-17	4.83483e-16	-1.29219	2.73132e-11	1.18018e-10	-1.03926	0.0273573	0.116238	-1.00895	0.034775	0.132832	1.1302	9.51651e-12	3.39311e-11	-1.36027	7.21631e-06	2.03429e-05	-1.11084	0.0115463	0.0423783	-1.07785	0.0842149	0.231325	-1.00059
ICA1	9.75344e-17	5.08309e-16	-1.49412	1.06638e-11	4.60772e-11	-1.16869	8.64414e-09	3.6728e-08	-1.52655	5.30868e-05	0.000202778	-1.07568	6.14724e-07	2.1918e-06	-1.33812	0.000762572	0.00214971	-1.08704	2.40424e-05	8.82429e-05	-1.04282	6.38777e-05	0.000175462	-1.02844
AC011921.3	9.9497e-17	5.18537e-16	-1.64003	3.03449e-20	1.31118e-19	-1.61573	2.18292e-07	9.27497e-07	-1.42786	4.69292e-08	1.79258e-07	-1.38764	4.82421e-13	1.72007e-12	-1.82579	8.10298e-11	2.28425e-10	-1.57178	1.30061e-14	4.77364e-14	-1.66053	2.1895e-14	6.01423e-14	-1.66235
UBOX5	1.02982e-16	5.367e-16	-2.1578	1.46574e-12	6.33333e-12	-1.59242	0.0674342	0.28652	-1.09735	0.0742866	0.283757	1.01129	0.016937	0.0603888	-1.58647	0.0468153	0.131973	-1.40395	0.0389561	0.142981	-1.12087	0.165932	0.455791	1.01543
NCOA4	1.04824e-16	5.46301e-16	-1.597	5.06287e-06	2.18762e-05	-1.05056	4.33647e-08	1.84252e-07	-1.75068	0.0326083	0.124556	-1.07695	6.71426e-12	2.39397e-11	-1.5104	3.30883e-05	9.32767e-05	-1.15648	1.09718e-08	4.027e-08	-1.2862	0.00036207	0.00099455	-1.16292
HSP90B1	1.05221e-16	5.48369e-16	-1.62949	1.37429e-05	5.93816e-05	-1.13939	0.00375295	0.0159459	-1.13604	0.131187	0.501102	1.02537	4.13503e-11	1.47435e-10	-1.71066	2.00998e-07	5.66618e-07	-1.42425	0.000214438	0.000787051	-1.27707	0.325032	0.892813	-1.0076
RBBP7	1.07083e-16	5.5807e-16	-1.33479	3.03856e-08	1.31293e-07	-1.00826	0.000663868	0.0028207	-1.12252	0.00410996	0.0156991	1.06944	1.96672e-10	7.01234e-10	-1.23696	0.000306556	0.000864187	1.02972	0.0104998	0.0385376	-1.05426	0.270142	0.742038	1.18012
ST13	1.07765e-16	5.61627e-16	-1.25432	9.33104e-06	4.03185e-05	1.0299	0.00144847	0.00615441	-1.10455	0.0213881	0.0816974	1.09001	8.99397e-07	3.2068e-06	-1.22426	0.00182375	0.0051412	-1.04655	0.00110623	0.00406021	-1.08384	0.0709347	0.194846	1.05304
RPL21P116	1.09391e-16	5.70101e-16	-2.0432	2.57626e-18	1.11318e-17	-2.02839	2.96552e-12	1.26002e-11	-1.57243	2.72902e-25	1.04242e-24	-2.57739	6.29841e-10	2.2457e-09	-1.88478	3.59285e-14	1.01283e-13	-2.65478	3.36191e-09	1.23392e-08	-1.60331	2.58845e-14	7.11008e-14	-2.20558
ATP6AP2	1.16131e-16	6.05225e-16	-1.26204	5.04699e-12	2.18076e-11	-1.04316	0.000353845	0.00150345	-1.1329	0.000825841	0.00315451	-1.01642	0.00019068	0.00067987	-1.12317	0.00284473	0.00801936	1.03656	0.02177	0.0799025	1.01749	0.250568	0.688271	1.1556
MVP	1.18533e-16	6.17744e-16	-1.9133	4.17665e-07	1.80469e-06	-1.08913	4.55925e-09	1.93717e-08	-1.92269	1.43083e-05	5.46541e-05	-1.21438	7.43908e-05	0.000265241	-1.3679	0.0133551	0.0376482	1.03894	0.0104229	0.0382551	-1.13614	0.120314	0.330485	1.06656
SNX2	1.20162e-16	6.26234e-16	-1.43127	4.15131e-06	1.79374e-05	1.02164	1.15998e-08	4.92864e-08	-1.50078	1.01379e-06	3.87244e-06	-1.27151	2.86209e-11	1.02048e-10	-1.53864	2.46811e-05	6.95764e-05	-1.18852	6.28486e-10	2.30673e-09	-1.39961	6.97068e-05	0.000191474	-1.19291
CPED1	1.23591e-16	6.44104e-16	-3.65206	3.44901e-11	1.49028e-10	-1.95125	0.014124	0.0600113	-1.76816	0.0487545	0.18623	-1.24037	0.000374935	0.00133683	-1.38998	0.00360986	0.0101763	-1.26658	0.000410954	0.00150833	-1.44163	0.00606433	0.0166578	-1.27069
ARL6IP1	1.26019e-16	6.56758e-16	-1.51648	3.98391e-05	0.000172141	1.07882	7.88914e-08	3.35201e-07	-1.1661	0.00161209	0.00615779	1.25845	9.86557e-10	3.51757e-09	-1.58237	0.000124452	0.000350834	-1.15363	4.25428e-05	0.000156145	-1.24206	0.0264254	0.0725865	1.02628
C8orf59	1.26582e-16	6.59691e-16	-1.34103	1.76472e-24	7.62519e-24	-1.36977	2.43396e-06	1.03416e-05	-1.39881	1.68721e-12	6.44473e-12	-1.47987	1.2722e-09	4.53603e-09	-1.32512	1.59811e-11	4.50509e-11	-1.37061	4.20432e-05	0.000154311	-1.26137	2.08191e-06	5.71867e-06	-1.3972
PKM	1.29643e-16	6.75645e-16	-1.42069	5.28572e-06	2.28391e-05	-1.00541	0.0173924	0.0738983	-1.05984	0.00971225	0.0370984	-1.01453	1.83128e-06	6.52944e-06	-1.65111	0.000144443	0.000407186	-1.35568	0.00075439	0.00276884	-1.47243	0.00395188	0.0108552	-1.24096
OPTN	1.31131e-16	6.83402e-16	-1.47965	1.33697e-11	5.7769e-11	-1.16875	7.07558e-10	3.00634e-09	-1.54329	6.53849e-11	2.49754e-10	-1.38951	0.00146386	0.0052194	-1.14582	0.00406692	0.0114647	-1.0309	0.0290064	0.106462	1.09756	0.0178667	0.049077	-1.08263
SMU1	1.36868e-16	7.13297e-16	-1.58462	8.5636e-11	3.70025e-10	-1.14657	1.89386e-09	8.0468e-09	-1.54343	0.000206647	0.000789341	-1.02323	1.82539e-10	6.50842e-10	-1.53917	5.31113e-05	0.000149722	-1.12041	8.22737e-09	3.0197e-08	-1.55323	0.00100666	0.00276513	-1.20474
SNX18	1.37736e-16	7.17825e-16	-2.50356	1.48332e-08	6.40929e-08	-1.2839	2.0134e-08	8.55472e-08	-1.91396	8.37456e-07	3.19888e-06	-1.43477	1.69714e-05	6.05114e-05	-2.24229	0.0123149	0.0347159	-1.06883	4.18619e-19	1.53646e-18	-2.15038	6.0696e-11	1.66722e-10	-1.74128
BAZ1B	1.37915e-16	7.18758e-16	-1.6902	1.89081e-06	8.17002e-06	1.00406	4.05165e-13	1.7215e-12	-1.70214	4.0263e-07	1.53795e-06	-1.18572	1.82241e-11	6.49781e-11	-1.89546	1.24585e-05	3.51208e-05	-1.17619	3.04588e-15	1.11793e-14	-1.73291	0.00281298	0.00772683	-1.11882
ELP5	1.4676e-16	7.64852e-16	-1.47907	3.91721e-12	1.69259e-11	-1.1229	3.33797e-11	1.41827e-10	-1.50448	7.96478e-08	3.04235e-07	-1.18205	1.51962e-11	5.41821e-11	-1.51025	3.00071e-08	8.45907e-08	-1.24163	7.19245e-10	2.63985e-09	-1.45844	0.00831446	0.0228385	1.00806
ACIN1	1.49124e-16	7.77171e-16	-1.52281	2.74117e-11	1.18443e-10	-1.187	1.9346e-06	8.21992e-06	-1.34827	0.000464285	0.00177345	1.00512	2.54011e-12	9.05675e-12	-1.64279	0.000366554	0.00103332	-1.05836	2.32898e-08	8.54806e-08	-1.41249	0.000894321	0.00245656	-1.10662
APOL4	1.49784e-16	7.8061e-16	-4.6676	7.06186e-12	3.05136e-11	-2.67404	0.000644737	0.00273941	-2.73619	0.00858149	0.0327792	-1.52531	1.17667e-14	4.1954e-14	-3.43905	2.33745e-10	6.58931e-10	-1.86999	2.2512e-55	8.26261e-55	-2.95836	3.22132e-46	8.84847e-46	-2.51939
STARD3NL	1.54744e-16	8.06461e-16	-1.5495	6.28019e-17	2.71361e-16	-1.42654	2.07242e-10	8.80549e-10	-1.37644	7.04018e-11	2.68918e-10	-1.33208	7.46614e-15	2.66205e-14	-1.77141	4.36521e-13	1.23056e-12	-1.62966	5.52693e-11	2.02855e-10	-1.45415	2.53478e-06	6.96265e-06	-1.18933
FAM45A	1.55197e-16	8.08821e-16	-2.24718	1.24861e-14	5.39514e-14	-1.84873	5.58636e-25	2.37358e-24	-2.45046	3.23517e-23	1.23576e-22	-2.02919	1.2542e-10	4.47186e-10	-1.68305	1.70416e-06	4.80406e-06	-1.22277	2.3929e-30	8.78266e-30	-2.54568	9.25554e-24	2.54235e-23	-2.08243
MSRB1	1.57453e-16	8.20578e-16	-2.30777	1.56763e-09	6.77359e-09	-1.36841	6.22776e-07	2.64611e-06	-1.45891	0.000911021	0.00347988	1.01906	2.36161e-06	8.42031e-06	-1.66795	0.00650321	0.0183327	-1.1094	0.00197685	0.00725565	-1.06491	0.199572	0.548193	1.2015
MCAM	1.5747e-16	8.20668e-16	6.83548	4.75842e-05	0.000205607	4.21694	1.69909e-05	7.21923e-05	3.95502	0.060151	0.229762	2.4395	0.234605	0.836483	1.34555	0.313629	0.884126	1.29033	0.265985	0.976245	-1.03103	0.330087	0.906698	1.14123
RNF167	1.58504e-16	8.26057e-16	-1.51814	8.71027e-11	3.76363e-10	-1.10055	1.16894e-08	4.9667e-08	-1.385	1.00583e-06	3.84201e-06	-1.12578	4.13625e-08	1.47478e-07	-1.29059	0.000312485	0.0008809	-1.01318	9.33023e-07	3.42448e-06	-1.29398	0.000562081	0.00154395	-1.11783
AL049714.1	1.59951e-16	8.33597e-16	-1.55527	3.63586e-27	1.57102e-26	-1.70958	9.98851e-09	4.24401e-08	-1.57657	1.03528e-17	3.95452e-17	-1.78994	4.18245e-10	1.49125e-09	-1.53479	1.09949e-23	3.0995e-23	-2.03057	9.12614e-10	3.34957e-09	-1.60457	4.61367e-14	1.2673e-13	-1.78673
PEX6	1.64605e-16	8.57854e-16	-1.73955	2.36705e-10	1.02278e-09	-1.17627	1.33532e-06	5.67361e-06	-1.31208	2.86616e-05	0.00010948	-1.05931	4.72866e-07	1.686e-06	-1.50384	0.00321639	0.00906706	1.02022	1.64553e-06	6.03958e-06	-1.30112	0.0543093	0.149179	1.106
PGM2	1.64816e-16	8.58954e-16	-1.57649	7.78025e-09	3.36177e-08	-1.07554	1.92899e-10	8.19606e-10	-1.3851	4.41377e-05	0.000168595	-1.00691	3.80318e-12	1.35602e-11	-1.74655	0.00515743	0.0145389	1.12713	1.32348e-07	4.85759e-07	-1.30683	0.0518399	0.142396	1.03065
DEGS1	1.6515e-16	8.60693e-16	-1.72801	2.32535e-17	1.00476e-16	-1.59304	2.13872e-14	9.08718e-14	-1.80996	3.17646e-10	1.21333e-09	-1.32678	4.36673e-09	1.55696e-08	-1.69652	2.33299e-07	6.57675e-07	-1.46669	2.03095e-14	7.45421e-14	-1.66163	5.25664e-09	1.44392e-08	-1.37661
TCEAL2	1.65643e-16	8.63263e-16	-2.23625	1.26968e-21	5.48618e-21	-3.05394	0.122858	0.52201	1.30484	0.170111	0.649784	1.35107	0.227857	0.812426	-1.0506	0.335801	0.946629	1.06132	0.180343	0.661912	1.27056	0.19479	0.535058	1.4697
TRANK1	1.65783e-16	8.63994e-16	-1.99291	1.21599e-06	5.25418e-06	-1.05171	5.30206e-19	2.25279e-18	-2.24271	1.42332e-11	5.43674e-11	-1.41675	1.93901e-19	6.91353e-19	-2.61844	2.29922e-12	6.48154e-12	-1.73905	1.78143e-16	6.5384e-16	-2.39677	3.37295e-11	9.26496e-11	-1.80945
NBPF1	1.6582e-16	8.64183e-16	-1.98196	1.35548e-08	5.8569e-08	-1.21749	2.49642e-17	1.0607e-16	-2.38922	2.42517e-09	9.26355e-09	-1.4335	3.44298e-09	1.2276e-08	-1.91739	0.000161823	0.000456182	-1.12391	2.40098e-07	8.81233e-07	-1.4147	0.000125905	0.000345842	-1.16297
SNAPIN	1.67703e-16	8.73996e-16	-1.66431	4.38821e-08	1.8961e-07	-1.07017	8.69411e-09	3.69403e-08	-1.38527	8.19139e-06	3.12891e-05	-1.03421	1.40315e-10	5.00294e-10	-1.63713	4.27947e-05	0.000120639	-1.13815	6.35516e-06	2.33254e-05	-1.11249	0.00262215	0.00720264	1.00334
VGLL4	1.67911e-16	8.75082e-16	-1.61278	3.921e-12	1.69423e-11	-1.29324	5.46713e-05	0.000232292	-1.25032	0.000345742	0.00132065	-1.02344	1.97404e-18	7.03844e-18	-2.21138	4.17241e-13	1.17621e-12	-1.61374	1.91962e-20	7.04559e-20	-1.88761	1.47168e-12	4.04247e-12	-1.45284
RPL7AP4	1.69111e-16	8.81336e-16	-2.04854	2.26373e-07	9.78136e-07	-1.1048	6.1752e-28	2.62377e-27	-3.06327	2.75548e-13	1.05253e-12	-1.50174	9.72787e-16	3.46847e-15	-2.44479	6.39226e-09	1.80199e-08	-1.40604	5.14912e-18	1.88988e-17	-2.60961	0.000268182	0.000736655	-1.21323
LRRC8D	1.70644e-16	8.89324e-16	-2.35909	0.000127711	0.000551826	-1.07679	1.35448e-12	5.75502e-12	-2.10667	0.009699	0.0370478	1.11419	6.66193e-09	2.37531e-08	-2.36766	0.00242845	0.00684584	-1.10669	8.36566e-12	3.07045e-11	-1.70734	0.00263374	0.00723447	-1.01054
CDC5L	1.74678e-16	9.10351e-16	-1.3132	1.01953e-16	4.40529e-16	-1.17286	6.99043e-08	2.97016e-07	-1.38644	8.03657e-08	3.06977e-07	-1.20483	4.85332e-06	1.73045e-05	-1.20902	0.00911767	0.0257029	1.1008	2.96391e-07	1.08785e-06	-1.3441	0.0023739	0.00652072	-1.22117
C9orf78	1.75308e-16	9.13634e-16	-1.35754	5.37125e-12	2.32087e-11	-1.11389	7.99287e-05	0.000339608	-1.14152	0.00709559	0.0271034	1.09315	1.7725e-05	6.31984e-05	-1.07481	0.0236261	0.0666024	1.10322	0.000338785	0.00124345	-1.16971	0.067812	0.186269	-1.00802
GOLPH3L	1.77223e-16	9.23612e-16	-1.94475	1.6035e-05	6.92857e-05	1.04904	9.05408e-13	3.84698e-12	-2.02239	1.64205e-05	6.27222e-05	-1.19868	7.95929e-08	2.83789e-07	-1.7013	0.00708519	0.0199733	1.05316	2.74126e-11	1.00613e-10	-1.57095	0.00335902	0.0092267	-1.0412
ZFR	1.81023e-16	9.43417e-16	-1.32603	3.21893e-08	1.39087e-07	1.03511	3.12072e-08	1.32596e-07	-1.33063	2.94829e-05	0.000112617	-1.00361	2.11763e-08	7.55041e-08	-1.19399	4.8049e-05	0.000135451	-1.00765	1.65494e-06	6.07413e-06	-1.17209	4.46724e-05	0.000122708	-1.05468
KIF20B	1.91072e-16	9.95788e-16	-2.11557	1.47931e-10	6.39198e-10	-1.35352	1.57158e-11	6.67746e-11	-1.43917	2.96147e-11	1.13121e-10	-1.16152	4.14731e-07	1.47872e-06	-1.74788	5.83554e-05	0.000164505	-1.17494	1.02524e-10	3.76295e-10	-1.58334	0.00454904	0.0124955	-1.05427
ABI2	1.93134e-16	1.00654e-15	-1.70161	1.99113e-08	8.60347e-08	-1.0558	6.10904e-09	2.59566e-08	-1.62155	0.00317344	0.0121218	1.03237	0.000114589	0.000408568	-1.43103	0.239955	0.676436	1.28486	1.14681e-07	4.20915e-07	-1.32861	0.00916696	0.0251802	-1.00516
RNF114	1.95154e-16	1.01706e-15	-1.38858	3.60009e-10	1.55557e-09	-1.05704	2.40763e-07	1.02297e-06	-1.29644	2.23392e-05	8.53301e-05	-1.05974	7.97092e-09	2.84203e-08	-1.39738	8.88141e-07	2.50369e-06	-1.2149	2.93516e-09	1.07729e-08	-1.42066	0.000298034	0.000818652	-1.14943
PCBD1	2.02164e-16	1.05359e-15	-1.39463	1.19963e-10	5.18348e-10	-1.10245	2.87842e-06	1.22301e-05	-1.31222	0.00246455	0.00941399	1.02428	4.35691e-10	1.55346e-09	-1.46721	1.76873e-06	4.9861e-06	-1.1495	3.43683e-05	0.000126142	-1.14243	0.0459937	0.126338	1.05653
SRPRB	2.03946e-16	1.06288e-15	-1.57542	8.71238e-09	3.76453e-08	-1.03712	1.46612e-13	6.2294e-13	-1.54785	3.46958e-05	0.000132529	-1.02702	8.36517e-16	2.9826e-15	-2.1324	0.000372037	0.00104878	-1.03196	2.24519e-10	8.24054e-10	-1.50697	0.178961	0.491578	1.12301
NFE2L3	2.06104e-16	1.07413e-15	-1.95717	1.39035e-07	6.00758e-07	-1.12737	6.84295e-10	2.90749e-09	-1.81418	2.32597e-05	8.88464e-05	-1.18035	2.37661e-14	8.4738e-14	-2.22047	7.97442e-09	2.248e-08	-1.5242	1.06906e-10	3.92376e-10	-2.06301	0.00112116	0.00307965	-1.2086
BRK1	2.15183e-16	1.12144e-15	-1.31074	9.26571e-06	4.00362e-05	-1.00527	0.00264608	0.0112429	-1.18288	0.0486736	0.185921	1.0032	3.67009e-08	1.30857e-07	-1.23364	0.0825618	0.232743	1.06368	0.0488508	0.179297	-1.04293	0.221222	0.607664	1.10025
AC090515.1	2.16511e-16	1.12836e-15	-1.39741	5.9196e-33	2.5578e-32	-1.79688	5.50466e-06	2.33887e-05	-1.22757	1.74177e-21	6.65315e-21	-1.75639	9.23397e-08	3.29237e-07	-1.22172	5.72075e-16	1.61269e-15	-1.7843	5.1858e-06	1.90335e-05	-1.19898	1.30216e-12	3.57684e-12	-1.57592
TARDBP	2.24563e-16	1.17033e-15	-1.46904	3.07835e-07	1.33012e-06	1.04421	5.92052e-11	2.51556e-10	-1.45287	0.000148126	0.000565803	1.01673	9.34748e-09	3.33285e-08	-1.42135	0.000597702	0.00168493	-1.03687	1.39138e-08	5.10678e-08	-1.43707	0.0159659	0.0438559	1.02474
MT-ND5	2.26016e-16	1.1779e-15	-1.28927	2.54199e-09	1.09837e-08	-1.17063	0.000200549	0.000852109	-1.1456	0.159355	0.608698	1.05877	2.39081e-05	8.52444e-05	-1.18333	0.238257	0.671651	-1.00577	0.0323703	0.118809	1.00069	1.04409e-08	2.86795e-08	1.28672
PUS7L	2.32653e-16	1.21249e-15	-1.47079	4.99407e-06	2.15789e-05	1.04904	8.01158e-11	3.40403e-10	-1.50195	4.98488e-05	0.00019041	-1.00066	6.07945e-06	2.16763e-05	-1.45151	0.0702074	0.197916	1.01729	3.54239e-09	1.30016e-08	-1.39618	0.00219189	0.00602078	-1.03408
RNF11	2.40788e-16	1.25489e-15	-1.77385	5.92156e-27	2.55865e-26	-2.28549	1.98257e-06	8.4237e-06	-1.26064	5.47431e-14	2.09105e-13	-1.70607	1.53969e-10	5.48976e-10	-1.671	7.57298e-16	2.13484e-15	-2.43813	4.23355e-13	1.55384e-12	-1.73547	1.34435e-15	3.69272e-15	-2.01234
USP5	2.42656e-16	1.26462e-15	-1.91009	3.47616e-13	1.50202e-12	-1.44053	8.30929e-09	3.53052e-08	-1.46341	1.75971e-07	6.72167e-07	-1.18337	1.15289e-06	4.11064e-06	-1.46426	0.00368872	0.0103986	1.01581	3.246e-07	1.19138e-06	-1.31905	0.279062	0.76654	1.15741
CASP1	2.42656e-16	1.26462e-15	-1.42046	5.23488e-11	2.26194e-10	-1.07028	4.11707e-14	1.7493e-13	-1.75313	1.89268e-09	7.22959e-09	-1.30676	0.00180218	0.00642566	-2.17094	0.0123771	0.0348913	-1.44068	1.3659e-05	5.01327e-05	-2.17	0.000544823	0.00149654	-1.51906
RAB38	2.47418e-16	1.28944e-15	-2.20129	5.65441e-07	2.44322e-06	-1.1353	4.57911e-06	1.94561e-05	-1.49364	0.000665922	0.00254366	-1.09439	1.15286e-05	4.11051e-05	-2.40154	0.0159277	0.0449006	-1.20951	4.80919e-19	1.76512e-18	-1.92773	1.57144e-13	4.31649e-13	-1.5161
BCAP31	2.49234e-16	1.2989e-15	-1.34833	1.41449e-07	6.11186e-07	1.01225	2.88707e-05	0.000122668	-1.20383	0.00053231	0.0020333	-1.05189	1.14555e-06	4.08445e-06	-1.13408	0.000118032	0.000332733	-1.02271	0.000609913	0.00223857	-1.02224	0.16383	0.450016	1.14658
PIM1	2.51333e-16	1.30985e-15	-1.54046	1.35287e-20	5.84563e-20	-1.63498	3.96325e-14	1.68394e-13	-1.76939	7.29112e-15	2.78503e-14	-1.72182	1.62588e-17	5.79706e-17	-1.95524	5.56453e-12	1.56865e-11	-1.53565	1.93349e-14	7.09651e-14	-1.44876	8.58297e-09	2.35761e-08	-1.35334
BOD1L1	2.56286e-16	1.33566e-15	-1.42721	9.19741e-08	3.97411e-07	-1.00865	1.91381e-07	8.13157e-07	-1.39501	1.05342e-08	4.0238e-08	-1.31991	0.000402087	0.00143364	1.00748	0.000692933	0.00195339	1.02567	0.000200728	0.000736734	-1.16451	0.0097568	0.0268004	-1.03083
PIGC	2.59502e-16	1.35242e-15	-1.51167	2.38949e-06	1.03248e-05	1.06167	9.05966e-08	3.84935e-07	-1.37606	0.00766812	0.0292903	1.11543	6.47208e-06	2.30762e-05	-1.28733	0.0379375	0.106947	1.11552	6.55628e-13	2.40636e-12	-1.62872	0.00364667	0.0100168	-1.08503
NAA20	2.61044e-16	1.36045e-15	-1.35142	2.69297e-05	0.000116361	1.15642	3.57767e-05	0.000152011	-1.17	0.00147658	0.00564016	1.04735	5.37914e-11	1.91793e-10	-1.55372	0.0182687	0.0514997	1.09779	1.44045e-05	5.28691e-05	-1.08589	0.265577	0.729498	1.22359
DNAJA2	2.6289e-16	1.37008e-15	-1.46116	1.95271e-12	8.43745e-12	-1.16029	4.95079e-12	2.10353e-11	-1.48969	1.18719e-07	4.53477e-07	-1.12259	2.27583e-06	8.11449e-06	-1.14821	0.0111458	0.0314203	1.19147	6.64606e-09	2.43931e-08	-1.32592	0.0110199	0.0302699	-1.08028
SNHG6	2.76347e-16	1.44021e-15	1.3322	0.00279877	0.0120932	-1.07395	2.83225e-09	1.20339e-08	1.29897	0.0596609	0.22789	-1.03702	1.13231e-10	4.03727e-10	1.41893	0.0411137	0.1159	-1.04677	1.48189e-11	5.43898e-11	1.53632	0.00106009	0.00291189	-1.06915
AL133260.1	2.8502e-16	1.4854e-15	1.63663	0.00396701	0.0171411	1.04906	9.89268e-13	4.20329e-12	1.71332	0.175211	0.669263	1.13324	2.30519e-07	8.21917e-07	1.56986	0.116284	0.327806	1.05883	4.57317e-06	1.67849e-05	1.53939	0.120714	0.331584	1.01998
AC090589.1	2.90281e-16	1.51283e-15	-1.32341	4.58237e-16	1.98e-15	-1.20808	2.43526e-08	1.03471e-07	-1.45036	1.52208e-06	5.81399e-06	-1.2418	1.66025e-10	5.91961e-10	-1.40465	2.79614e-05	7.88236e-05	-1.13658	3.88764e-10	1.42688e-09	-1.56231	0.000226249	0.000621472	-1.22241
AHCYL1	2.95166e-16	1.53828e-15	-1.36541	1.70138e-10	7.3515e-10	-1.07168	8.7686e-06	3.72568e-05	-1.19715	0.00500022	0.0190996	1.07427	3.25048e-05	0.000115896	-1.02985	0.10642	0.299999	1.27663	0.000609913	0.00223857	-1.10088	0.155411	0.426891	1.11278
KLHDC7B	2.97978e-16	1.55294e-15	-2.82478	6.66405e-13	2.87947e-12	-2.02861	2.36366e-63	1.00429e-62	-4.49246	3.43749e-63	1.31304e-62	-3.86739	0.00447383	0.0159514	-2.9736	0.0207986	0.0586316	-1.87275	0.0895347	0.32862	-1.46589	0.112365	0.30865	-1.60255
COL4A3BP	3.01458e-16	1.57107e-15	-1.6279	1.15534e-08	4.9921e-08	-1.11864	4.0431e-09	1.71787e-08	-1.41561	5.10315e-07	1.94928e-06	-1.15269	0.000617993	0.00220346	-1.07519	0.000326182	0.000919514	-1.08867	3.09556e-06	1.13616e-05	-1.37415	3.84305e-06	1.05563e-05	-1.38144
CAPNS1	3.13273e-16	1.63265e-15	-1.28206	3.8163e-10	1.64899e-09	-1.04847	7.77443e-08	3.30327e-07	-1.37923	1.76488e-06	6.7414e-06	-1.16339	3.12454e-11	1.11405e-10	-1.43502	2.54461e-06	7.1733e-06	-1.20367	0.000492383	0.00180719	-1.16366	0.0264036	0.0725265	-1.07895
SPECC1	3.2729e-16	1.7057e-15	-1.78832	7.80061e-07	3.37057e-06	-1.03709	1.93102e-09	8.20469e-09	-1.69604	2.5831e-07	9.8668e-07	-1.33795	4.31206e-06	1.53747e-05	-1.33626	0.00116207	0.00327589	-1.02187	3.78573e-05	0.000138948	-1.11651	0.00321727	0.00883733	-1.02313
CRK	3.35953e-16	1.75085e-15	-2.18404	4.6465e-07	2.00771e-06	-1.09928	9.49933e-11	4.03616e-10	-1.85595	5.0282e-07	1.92065e-06	-1.20839	2.42197e-07	8.63555e-07	-1.71543	1.01119e-06	2.85058e-06	-1.5596	2.24254e-13	8.23082e-13	-2.00832	8.85357e-07	2.43194e-06	-1.48418
BRD7	3.42462e-16	1.78477e-15	-1.44384	5.25483e-12	2.27056e-11	-1.12233	3.22604e-05	0.000137071	-1.19115	1.27816e-07	4.88225e-07	-1.15001	2.0797e-05	7.41517e-05	-1.10832	3.76153e-05	0.000106038	-1.05493	9.73838e-05	0.000357428	-1.13864	1.18311e-06	3.24981e-06	-1.24779
FAM181B	3.43737e-16	1.79142e-15	-3.16883	2.59219e-10	1.12006e-09	-1.65647	0.0677862	0.288016	-1.37783	0.239811	0.916021	1.18755	0.177125	0.63154	-1.44568	0.188988	0.532762	-1.51462	0.085352	0.313268	-1.23524	0.346122	0.950744	1.13206
COPS7A	3.46351e-16	1.80504e-15	-1.82617	7.59446e-11	3.28149e-10	-1.21284	9.6037e-10	4.08051e-09	-1.66618	2.43263e-06	9.29205e-06	-1.16859	0.000391351	0.00139536	-1.36278	0.00105203	0.00296568	-1.24247	1.30023e-07	4.77224e-07	-1.46579	0.000806295	0.00221477	-1.15722
COX7A2P2	3.46351e-16	1.80504e-15	-1.29586	5.12326e-42	2.21371e-41	-1.79514	0.00022935	0.000974485	-1.20555	2.76485e-24	1.05611e-23	-1.96887	1.60854e-07	5.73525e-07	-1.18709	1.42662e-18	4.02168e-18	-1.73578	0.000943225	0.00346192	-1.20322	7.62027e-16	2.09317e-15	-1.84094
TMEM87A	3.53298e-16	1.84124e-15	-1.50908	7.43213e-14	3.21135e-13	-1.26204	8.80211e-13	3.73992e-12	-1.57125	2.20923e-12	8.4387e-12	-1.3672	3.89117e-13	1.3874e-12	-1.56481	1.55982e-09	4.39717e-09	-1.29233	2.36626e-14	8.68488e-14	-1.62429	3.10504e-08	8.52906e-08	-1.22607
HSBP1L1	3.53443e-16	1.842e-15	-1.30124	1.36423e-18	5.8947e-18	-1.28466	0.000139956	0.000594659	-1.17494	8.69266e-06	3.32038e-05	-1.16231	1.97335e-08	7.036e-08	-2.204	3.74227e-11	1.05495e-10	-2.55895	0.0138746	0.050924	-1.36607	0.0285053	0.0782996	-1.42392
HNRNPA1P48	3.54439e-16	1.84719e-15	-1.44092	1.2142e-16	5.24644e-16	-1.28682	2.95369e-11	1.25499e-10	-1.55659	6.00703e-12	2.29454e-11	-1.38697	1.9167e-08	6.83398e-08	-1.46225	0.00093772	0.00264345	-1.03482	5.90055e-11	2.16568e-10	-1.59347	7.5671e-06	2.07856e-05	-1.32581
FAM46A	3.55386e-16	1.85212e-15	-1.68996	2.02123e-12	8.73355e-12	-1.35625	1.90794e-06	8.10662e-06	-1.17885	0.000103094	0.000393794	1.02943	0.00166122	0.00592308	-1.15208	1.62758e-06	4.58817e-06	-1.25148	7.29355e-06	2.67696e-05	-1.28336	0.000483126	0.00132707	-1.09283
TMEM33	3.5735e-16	1.86236e-15	-1.6482	4.6953e-09	2.02879e-08	-1.17281	1.46618e-06	6.22964e-06	-1.34242	0.000161377	0.00061642	1.06517	7.79259e-08	2.77845e-07	-1.47219	8.83761e-06	2.49134e-05	-1.27343	1.29896e-15	4.76756e-15	-1.7125	1.23483e-05	3.39188e-05	-1.15157
DIAPH1	3.57961e-16	1.86554e-15	-1.37027	1.29488e-14	5.59507e-14	-1.2087	0.000752511	0.00319733	-1.14497	0.00411776	0.0157288	1.06985	0.0714622	0.254799	1.17459	0.270338	0.762088	1.52164	0.0127306	0.0467253	1.10075	0.21125	0.580272	1.00465
DNAJC2	3.57961e-16	1.86554e-15	-1.30441	5.53677e-15	2.39238e-14	-1.15242	0.000419862	0.00178395	-1.1437	0.000115527	0.000441284	-1.01963	0.0146543	0.05225	1.09401	0.00332445	0.0093717	1.03778	0.199755	0.733163	1.12889	0.359357	0.987099	1.13929
LARP4	3.58675e-16	1.86927e-15	-1.79369	9.4191e-10	4.0699e-09	-1.1807	2.49361e-12	1.05951e-11	-1.77751	1.16027e-07	4.43196e-07	-1.27981	2.17122e-05	7.74149e-05	-1.29967	7.21027e-06	2.03259e-05	-1.33484	4.86333e-07	1.78499e-06	-1.25902	0.000784579	0.00215512	-1.02066
PPP4R3B	3.60707e-16	1.87986e-15	-1.45858	7.48153e-14	3.2327e-13	-1.24696	7.81125e-10	3.31891e-09	-1.38103	1.09981e-08	4.20101e-08	-1.20978	5.28699e-10	1.88508e-09	-1.48982	5.02924e-07	1.41775e-06	-1.24779	2.3372e-06	8.57824e-06	-1.20189	5.86001e-05	0.000160965	-1.10192
ETV6	3.60707e-16	1.87986e-15	-1.45476	2.66459e-06	1.15134e-05	-1.05381	1.62505e-08	6.90464e-08	-1.52734	0.0111871	0.0427321	-1.0781	1.78747e-12	6.37324e-12	-1.5209	0.00186468	0.00525657	-1.07129	6.06418e-10	2.22574e-09	-1.38893	1.04907e-05	2.88162e-05	-1.22614
CAPZA1	3.60984e-16	1.8813e-15	-1.31634	5.31392e-07	2.29609e-06	-1.00472	0.000341755	0.00145208	-1.21433	0.000855578	0.0032681	-1.07207	1.78138e-09	6.35153e-09	-1.37273	0.00284925	0.0080321	-1.0228	4.78693e-06	1.75695e-05	-1.37125	0.0383205	0.10526	-1.12745
BAX	3.64831e-16	1.90135e-15	-1.29064	1.26041e-12	5.44609e-12	-1.10641	0.004509	0.0191582	-1.27127	0.000483711	0.00184766	-1.15226	0.000337575	0.00120362	-1.0164	0.00978273	0.0275777	1.10282	0.000344568	0.00126467	-1.16034	0.00667155	0.0183257	-1.09014
RAPGEF2	3.72019e-16	1.93881e-15	-1.79948	2.79159e-09	1.20622e-08	-1.22214	4.07623e-06	1.73195e-05	-1.53781	0.000142449	0.00054412	-1.10923	4.47263e-10	1.59472e-09	-1.30508	5.35531e-07	1.50967e-06	-1.12579	3.80283e-08	1.39575e-07	-1.38191	0.00119881	0.00329296	-1.0751
KLF13	3.84702e-16	2.00491e-15	2.31987	0.0418481	0.180822	1.64671	7.37101e-08	3.13186e-07	1.97193	0.00124353	0.00474996	1.76843	6.22257e-09	2.21866e-08	2.63337	0.198296	0.559002	1.58201	0.00226942	0.00832946	1.82476	0.288089	0.791337	1.38936
PPA2	3.85236e-16	2.00769e-15	-1.62645	1.46353e-11	6.32376e-11	-1.27475	2.77435e-13	1.17879e-12	-1.59986	1.80407e-08	6.89112e-08	-1.23467	2.29734e-16	8.19117e-16	-2.08311	5.36946e-08	1.51366e-07	-1.27868	3.06984e-08	1.12673e-07	-1.44942	0.00362251	0.00995048	-1.11476
HSPA4L	4.1251e-16	2.14983e-15	-2.47984	5.78202e-17	2.49835e-16	-2.29326	2.48797e-09	1.05711e-08	-1.72777	1.59663e-07	6.09874e-07	-1.39511	0.144846	0.516449	-1.09948	0.18694	0.526987	-1.04979	0.010689	0.0392319	-1.18292	0.148081	0.406757	1.0751
AC009948.1	4.31122e-16	2.24683e-15	-1.6613	5.94731e-08	2.56977e-07	-1.08722	1.21233e-07	5.15107e-07	-1.37869	6.19477e-05	0.000236625	-1.06243	2.84331e-09	1.01378e-08	-1.69832	1.16166e-05	3.27474e-05	-1.26171	4.88032e-06	1.79123e-05	-1.11232	5.60748e-05	0.000154029	-1.11845
BIRC6	4.31593e-16	2.24929e-15	-1.40159	7.21321e-06	3.11676e-05	1.07752	2.21643e-05	9.41738e-05	-1.20145	0.000152906	0.000584063	-1.00738	0.00394768	0.0140755	-1.02977	0.00842952	0.023763	1.02093	5.64383e-05	0.000207146	-1.12819	0.024796	0.0681109	1.03632
COX6A1	4.32474e-16	2.25387e-15	-1.27002	6.33893e-54	2.73899e-53	-2.0164	0.0194563	0.0826675	-1.07988	5.17232e-21	1.9757e-20	-1.81067	3.95398e-10	1.40979e-09	-1.33	4.59529e-21	1.29542e-20	-1.69719	0.00200827	0.00737098	-1.10164	1.05046e-09	2.88545e-09	-1.57759
KCNQ1OT1	4.36751e-16	2.27616e-15	-1.83869	7.13609e-08	3.08343e-07	-1.22073	4.81517e-09	2.04591e-08	-1.94209	1.8253e-05	6.9722e-05	-1.3825	1.97572e-06	7.04442e-06	-1.41634	0.000949236	0.00267592	-1.10135	0.0431349	0.158318	-1.11469	0.2294	0.630126	1.16946
MT-ND4	4.39352e-16	2.28972e-15	-1.2176	3.3647e-10	1.45385e-09	-1.1639	0.000211893	0.00090031	-1.10584	0.0406461	0.155258	-1.03011	6.7707e-05	0.000241409	-1.13423	0.29769	0.839193	1.00335	0.0376876	0.138325	-1.01727	0.00465366	0.0127829	1.09908
ZC3H6	4.58254e-16	2.38823e-15	-1.98529	3.32882e-15	1.43835e-14	-1.70971	3.1829e-10	1.35238e-09	-1.89337	6.53701e-13	2.49698e-12	-2.06791	1.9335e-09	6.89391e-09	-2.18003	7.21859e-12	2.03493e-11	-2.72298	0.000590123	0.00216593	-1.17692	7.31881e-06	2.01036e-05	-1.81969
TSG101	4.62107e-16	2.40831e-15	-1.5158	9.07125e-11	3.9196e-10	-1.08965	2.69271e-18	1.1441e-17	-1.83705	7.90046e-14	3.01778e-13	-1.31209	3.75606e-13	1.33922e-12	-1.80186	3.18194e-05	8.96995e-05	-1.12293	2.15344e-11	7.90379e-11	-1.3615	4.47511e-06	1.22924e-05	-1.22478
TNRC6B	4.62107e-16	2.40831e-15	-1.51274	4.53627e-05	0.000196008	-1.03586	4.47251e-08	1.90032e-07	-1.46599	0.00206036	0.00787009	-1.05229	1.32964e-11	4.74085e-11	-1.61584	2.348e-05	6.61906e-05	-1.22347	2.42473e-15	8.89949e-15	-1.67883	2.10063e-05	5.77011e-05	-1.17597
BTN3A1	4.62918e-16	2.41254e-15	-2.1566	3.04538e-09	1.31588e-08	-1.29313	3.97034e-13	1.68695e-12	-2.24217	1.17281e-09	4.47983e-09	-1.56376	3.8882e-11	1.38634e-10	-3.21647	2.17693e-06	6.13682e-06	-1.6646	1.79257e-16	6.57929e-16	-2.99111	9.50996e-11	2.61224e-10	-2.15443
S1PR2	4.67472e-16	2.43627e-15	-2.06378	2.68398e-18	1.15972e-17	-2.28764	1.57131e-07	6.67633e-07	-1.84006	1.65027e-09	6.30362e-09	-2.22672	0.0632755	0.225609	-1.18468	0.0383882	0.108217	-1.56324	0.0479953	0.176157	-1.26349	0.0748013	0.205467	-1.45766
CEBPG	4.6886e-16	2.44351e-15	-1.57887	1.62379e-26	7.01622e-26	-1.94724	3.81449e-09	1.62073e-08	-1.37923	5.00711e-17	1.91259e-16	-1.61066	1.28939e-08	4.59734e-08	-1.34952	1.54221e-14	4.34752e-14	-2.3727	2.72225e-06	9.99149e-06	-1.28989	3.56815e-05	9.80114e-05	-1.20505
GCA	4.71376e-16	2.45661e-15	-1.71503	0.00404197	0.0174649	1.16294	3.15787e-21	1.34174e-20	-2.07312	2.9459e-07	1.12526e-06	-1.11425	2.27915e-11	8.12632e-11	-1.88831	0.000154674	0.000436029	-1.15997	4.83987e-10	1.77638e-09	-1.53954	9.77571e-05	0.000268524	-1.15002
ZNF37A	4.73041e-16	2.4653e-15	-1.51705	0.00119926	0.0051819	1.16197	2.12041e-09	9.00937e-09	-1.5909	0.0101064	0.0386038	1.00962	3.29584e-06	1.17513e-05	-1.26875	0.0351498	0.099088	1.15539	2.49049e-05	9.14085e-05	-1.34596	0.151012	0.414806	1.01454
EGLN1	4.73041e-16	2.4653e-15	-2.07387	8.43553e-15	3.64491e-14	-1.72808	3.94647e-17	1.67681e-16	-1.78386	3.11057e-23	1.18816e-22	-2.03777	9.36174e-05	0.000333793	-1.80973	5.44957e-06	1.53625e-05	-2.67857	0.00154765	0.00568035	-1.84495	0.000729627	0.00200417	-2.02841
GTF2A1	4.77022e-16	2.48604e-15	-2.58058	3.23465e-12	1.39766e-11	-1.64845	1.12215e-09	4.76788e-09	-1.95952	1.79151e-05	6.84311e-05	-1.16931	7.63204e-05	0.00027212	-1.54429	0.0281406	0.0793289	1.05851	1.78582e-17	6.55449e-17	-1.66927	4.07434e-06	1.11916e-05	-1.24844
KIDINS220	4.91181e-16	2.55983e-15	-1.60454	5.0355e-06	2.17579e-05	1.01183	6.23078e-05	0.000264739	-1.26231	0.00238226	0.00909967	1.03473	5.21607e-08	1.85979e-07	-1.52813	1.37956e-05	3.88902e-05	-1.26048	1.14144e-07	4.18944e-07	-1.31342	3.87921e-05	0.000106556	-1.19817
NR1H3	4.92933e-16	2.56896e-15	-1.70643	1.99102e-10	8.60299e-10	-1.18292	2.67179e-09	1.13521e-08	-1.94771	0.000181787	0.000694382	-1.07082	0.0120183	0.0428511	-1.0102	0.0426664	0.120277	1.11781	0.018043	0.0662232	-1.16619	0.02441	0.0670504	-1.09551
ZBTB24	4.94031e-16	2.57468e-15	-1.70731	1.30217e-12	5.62655e-12	-1.33415	6.37147e-11	2.70717e-10	-1.55278	1.06146e-05	4.05452e-05	-1.07584	1.1481e-06	4.09354e-06	-1.35474	4.65378e-06	1.31191e-05	-1.3283	3.14994e-05	0.000115612	-1.15967	0.000847348	0.00232753	-1.01838
NOB1	5.09218e-16	2.65383e-15	-1.43409	6.70486e-16	2.8971e-15	-1.32487	4.12906e-11	1.75439e-10	-1.64871	5.77752e-10	2.20687e-09	-1.42677	4.65698e-15	1.66045e-14	-1.65861	4.38246e-06	1.23542e-05	-1.14156	1.20611e-11	4.42678e-11	-1.64058	2.09572e-07	5.75661e-07	-1.47209
HERC4	5.31012e-16	2.76741e-15	-1.67307	0.0736234	0.318119	1.34605	2.64514e-14	1.12389e-13	-1.9666	0.00138917	0.00530629	1.03589	4.1729e-09	1.48785e-08	-1.63576	0.0483986	0.136437	1.09966	1.69207e-11	6.21042e-11	-1.50149	0.0287238	0.0788998	1.07261
USO1	5.49908e-16	2.86589e-15	-1.52276	6.56149e-08	2.83516e-07	-1.04111	1.57024e-13	6.67177e-13	-1.65421	2.80766e-09	1.07246e-08	-1.215	1.77749e-19	6.33764e-19	-1.98335	1.45051e-09	4.08901e-09	-1.32558	8.25061e-15	3.02823e-14	-1.80716	2.26129e-05	6.21142e-05	-1.28657
MYC	5.55723e-16	2.8962e-15	-2.12101	3.12687e-07	1.35109e-06	-1.17529	7.78269e-18	3.30678e-17	-2.42872	0.136069	0.51975	1.31495	8.09757e-08	2.88719e-07	-1.80768	0.0141974	0.0400226	1.76115	3.79648e-19	1.39343e-18	-2.98403	0.145852	0.400633	-1.01132
MYL6P3	5.56726e-16	2.90143e-15	-1.56889	2.48618e-15	1.07425e-14	-1.30676	8.70272e-08	3.69769e-07	-1.43589	9.30896e-09	3.5558e-08	-1.33414	3.08666e-22	1.10055e-21	-2.05613	5.31802e-25	1.49916e-24	-2.14332	5.5782e-14	2.04737e-13	-1.71638	8.97643e-12	2.46568e-11	-1.79189
PLEK	5.59253e-16	2.9146e-15	-1.37081	2.68937e-17	1.16205e-16	-1.34385	2.94011e-08	1.24922e-07	-1.39668	9.4432e-08	3.60707e-07	-1.20415	0.0447953	0.159718	-1.05226	0.238146	0.671338	1.09532	2.74472e-16	1.0074e-15	1.34402	4.1859e-12	1.1498e-11	1.29481
INPP5D	5.61157e-16	2.92452e-15	-1.24972	0.000240305	0.00103834	1.21018	2.26055e-05	9.60482e-05	-1.2602	0.000704723	0.00269187	-1.01246	0.00330007	0.0117664	-1.11545	0.0155307	0.0437813	-1.05391	2.54334e-10	9.33483e-10	-1.59397	1.48815e-05	4.08771e-05	-1.20114
GBP7	5.68654e-16	2.96359e-15	-2.48957	1.18216e-15	5.108e-15	-2.23361	9.73741e-09	4.13732e-08	-2.49592	3.0479e-08	1.16422e-07	-2.23329	0.0307919	0.109789	-1.26447	0.0174932	0.0493136	-1.64696	5.7633e-07	2.11531e-06	-2.56392	7.5539e-07	2.07494e-06	-2.79718
ATAD2	5.85856e-16	3.05324e-15	-1.58062	6.90019e-27	2.98151e-26	-2.16991	8.45866e-06	3.59399e-05	-1.16117	6.19125e-14	2.3649e-13	-1.47562	3.27111e-06	1.16632e-05	-1.39178	7.82685e-11	2.2064e-10	-2.13739	2.04142e-07	7.49263e-07	-1.28018	1.17093e-09	3.21637e-09	-1.39438
TM9SF3	5.94652e-16	3.09908e-15	-1.38135	8.27931e-18	3.57741e-17	-1.26744	4.97823e-07	2.11519e-06	-1.26032	1.84355e-07	7.04193e-07	-1.10646	1.28834e-05	4.59358e-05	-1.13934	0.000352359	0.000993308	-1.01013	2.50766e-06	9.20389e-06	-1.20922	2.03221e-06	5.58217e-06	-1.2119
ZNF354B	5.96749e-16	3.11001e-15	-2.51026	8.62156e-10	3.72529e-09	-1.53339	2.99958e-07	1.27449e-06	-1.63603	9.76324e-05	0.000372932	-1.14344	0.00661667	0.0235918	-1.32075	0.00735736	0.0207405	-1.24123	0.000121481	0.000445872	-1.24449	0.00116277	0.00319396	-1.13625
CWC25	5.96976e-16	3.11119e-15	-1.47268	6.86884e-28	2.96796e-27	-1.82818	2.73957e-07	1.16401e-06	-1.30953	3.96842e-16	1.51584e-15	-1.49215	7.01525e-07	2.50129e-06	-1.09926	6.6221e-10	1.86678e-09	-1.39124	4.0015e-07	1.46867e-06	-1.2842	4.77244e-06	1.31092e-05	-1.29863
BCL2A1	6.08604e-16	3.17179e-15	-1.60418	2.73254e-12	1.1807e-11	-1.21242	0.0141704	0.0602087	-1.14972	0.00238052	0.009093	-1.14931	6.71902e-06	2.39567e-05	-1.37748	8.1153e-08	2.28772e-07	-1.69062	0.000237194	0.000870574	-1.95299	0.000901556	0.00247644	-1.90853
SLIRP	6.08604e-16	3.17179e-15	-1.35119	1.09698e-31	4.73994e-31	-1.74447	0.00011208	0.000476214	-1.14941	1.38132e-21	5.27632e-21	-1.697	3.69112e-11	1.31607e-10	-1.48241	3.39036e-16	9.55748e-16	-1.75109	0.00321392	0.0117961	-1.08148	2.41093e-08	6.62245e-08	-1.36026
EMC8	6.18167e-16	3.22163e-15	-1.84308	8.24244e-10	3.56148e-09	-1.218	0.000135934	0.00057757	-1.14602	0.000488559	0.00186618	1.03175	6.44864e-09	2.29926e-08	-1.72587	3.50815e-05	9.88953e-05	-1.15633	0.000565921	0.0020771	-1.09921	0.216403	0.594426	1.1848
TRIM44	6.24728e-16	3.25582e-15	-1.41235	4.505e-09	1.94657e-08	-1.04661	2.81939e-09	1.19793e-08	-1.44801	3.04981e-05	0.000116495	-1.0745	1.79627e-06	6.4046e-06	-1.20892	0.000549807	0.00154992	-1.00214	1.71295e-08	6.28705e-08	-1.33211	0.00190705	0.00523836	-1.12933
PSMA3-AS1	6.32725e-16	3.2975e-15	-1.41613	1.79894e-08	7.77306e-08	-1.03893	1.21467e-10	5.16101e-10	-1.59629	4.42562e-06	1.69048e-05	-1.2384	3.45728e-06	1.23269e-05	-1.19798	0.00180526	0.00508907	-1.00165	1.97473e-06	7.24785e-06	-1.33872	0.000114815	0.00031538	-1.24093
PDCD10	6.45063e-16	3.3618e-15	-1.27686	4.08493e-07	1.76506e-06	1.09533	4.08968e-06	1.73766e-05	-1.21663	0.0194926	0.074457	1.15828	2.36282e-05	8.42463e-05	-1.0824	0.252847	0.712779	1.29827	5.67249e-05	0.000208198	-1.13118	0.0415591	0.114157	-1.00379
FTX	6.52854e-16	3.40241e-15	-1.3344	0.0656311	0.283586	1.59039	1.06283e-11	4.51585e-11	-1.63404	0.12918	0.493435	1.19336	0.00122127	0.00435444	-1.04797	0.206998	0.583532	1.41714	3.21806e-06	1.18113e-05	-1.17528	0.176151	0.483859	1.16397
FAM83A	6.54412e-16	3.41052e-15	-1.8289	6.84572e-05	0.000295797	-1.00667	1.86049e-08	7.90503e-08	-2.3283	0.0275116	0.105088	-1.04713	2.53463e-09	9.03723e-09	-1.49953	6.27931e-05	0.000177015	-1.08126	4.93577e-06	1.81158e-05	-1.93204	0.0764812	0.210082	-1.10117
UBQLN2	6.54412e-16	3.41052e-15	-1.66084	5.30617e-12	2.29275e-11	-1.24472	1.17329e-05	4.98519e-05	-1.3417	7.33058e-05	0.00028001	-1.05447	5.89495e-06	2.10185e-05	-1.49967	0.00236864	0.00667725	-1.10077	0.000109224	0.000400886	-1.32023	0.0443362	0.121785	1.04158
NR4A1	6.64392e-16	3.46253e-15	4.873	0.153932	0.665125	1.11609	1.55918e-07	6.62479e-07	5.15054	0.166523	0.636079	1.95406	4.72126e-09	1.68336e-08	5.90931	0.117428	0.331031	2.25891	1.33778e-05	4.91005e-05	3.09045	0.218911	0.601315	-1.02986
AC245014.3	6.64703e-16	3.46416e-15	4.78153	0.161186	0.696468	1.40761	7.51836e-07	3.19447e-06	2.75186	0.081835	0.31259	1.10439	0.0842829	0.300511	2.65563	0.0947781	0.267181	2.35173	0.160777	0.590101	1.37528	0.129921	0.356872	1.05232
CCDC115	6.64703e-16	3.46416e-15	-1.23375	4.12333e-08	1.78165e-07	1.08694	3.12998e-11	1.32989e-10	-1.4039	9.51811e-06	3.63568e-05	-1.03386	4.52834e-05	0.000161458	-1.17077	0.114521	0.322836	1.23208	0.248517	0.912133	1.18007	0.234231	0.643396	1.16904
CHURC1	6.73678e-16	3.51093e-15	-1.34756	4.72484e-08	2.04156e-07	-1.03912	7.74344e-08	3.2901e-07	-1.34469	0.000539266	0.00205986	1.0551	3.67832e-06	1.3115e-05	-1.28868	0.000492863	0.00138939	-1.05213	0.083587	0.30679	1.05614	0.019041	0.0523027	-1.00441
RAD23A	6.86311e-16	3.57677e-15	-1.36976	4.13291e-09	1.78579e-08	-1.00335	2.37743e-10	1.01014e-09	-1.45079	1.23185e-07	4.70536e-07	-1.15625	5.14233e-08	1.8335e-07	-1.47501	2.61282e-05	7.36558e-05	-1.23678	6.06367e-09	2.22555e-08	-1.36571	0.00107275	0.00294668	-1.04681
BTG2	6.87454e-16	3.58272e-15	3.27226	4.7705e-05	0.000206129	1.23893	9.60642e-07	4.08166e-06	2.85826	0.00556727	0.0212656	1.1383	8.31603e-15	2.96508e-14	4.15943	0.0103748	0.0292468	1.30923	0.000540912	0.00198531	2.91045	1.64379e-07	4.51525e-07	-1.63908
FAM184A	7.94176e-16	4.13892e-15	-1.88717	1.14369e-10	4.94179e-10	-1.22747	6.03983e-07	2.56626e-06	-1.28058	5.9417e-07	2.26958e-06	-1.13142	0.21446	0.764656	1.2608	0.211741	0.596902	1.2599	0.00408148	0.0149803	-1.67621	0.0855578	0.235014	-1.1424
PPIAP6	8.0008e-16	4.16968e-15	-1.29164	1.59913e-13	6.9097e-13	-1.11511	9.71263e-05	0.000412679	-1.2678	0.000204394	0.000780737	-1.14737	1.87931e-09	6.70069e-09	-1.35184	1.19369e-05	3.36504e-05	-1.07524	1.56278e-08	5.73589e-08	-1.43116	0.0168518	0.0462892	-1.12479
HTATIP2	8.31338e-16	4.33259e-15	-1.32122	1.03054e-06	4.45287e-06	1.06555	1.76132e-05	7.48366e-05	-1.23693	7.10319e-05	0.000271324	-1.00073	0.00156492	0.00557972	-1.01905	0.0602554	0.169861	1.21857	0.0315786	0.115903	1.00804	0.0604839	0.16614	1.02309
LCN6	8.38686e-16	4.37088e-15	12.0635	6.74054e-05	0.000291252	6.06329	6.95963e-05	0.000295707	5.24666	0.00424733	0.0162238	4.22464	8.20448e-08	2.92531e-07	11.0092	0.0259782	0.0732332	5.04168	0.111667	0.409851	1.96073	0.306922	0.843068	1.26781
CDC42	8.52556e-16	4.44317e-15	-1.33466	1.19308e-11	5.15518e-11	-1.16251	2.91298e-09	1.23769e-08	-1.40631	7.87695e-06	3.0088e-05	-1.21601	7.00704e-08	2.49836e-07	-1.35309	6.82085e-05	0.000192281	-1.22588	3.49574e-08	1.28304e-07	-1.32429	0.000736453	0.00202292	-1.18692
STRAP	8.58918e-16	4.47632e-15	-1.22729	1.74548e-16	7.54206e-16	-1.11237	9.48418e-05	0.000402972	-1.14281	0.00065735	0.00251092	-1.05135	2.20522e-06	7.86272e-06	-1.22323	1.00195e-05	2.82452e-05	-1.12436	0.00361386	0.013264	-1.09467	0.126665	0.347928	1.05611
AC007318.1	8.62514e-16	4.49507e-15	-1.82013	3.09098e-08	1.33558e-07	-1.12187	1.66572e-17	7.07748e-17	-1.79918	1.91902e-10	7.33019e-10	-1.21796	4.25332e-08	1.51652e-07	-1.6241	0.00144959	0.00408642	-1.06539	2.24254e-13	8.23082e-13	-1.79575	0.000338463	0.000929705	-1.10284
TRIM27	8.68715e-16	4.52738e-15	-1.76651	1.72278e-06	7.44396e-06	-1.02618	3.03409e-05	0.000128915	-1.31401	0.0679225	0.259447	1.16895	1.59909e-14	5.70155e-14	-2.16194	2.50433e-06	7.05975e-06	-1.24705	2.57963e-19	9.46802e-19	-2.02302	0.000853982	0.00234575	-1.0351
NDUFV3	8.90615e-16	4.64152e-15	-1.4159	4.69425e-11	2.02834e-10	-1.13006	4.98677e-09	2.11882e-08	-1.42328	3.03928e-08	1.16093e-07	-1.22114	7.08825e-14	2.52732e-13	-1.69009	4.90267e-07	1.38207e-06	-1.24082	4.08107e-10	1.49788e-09	-1.44334	9.49277e-07	2.60752e-06	-1.25449
GAB3	8.91504e-16	4.64615e-15	-1.61615	0.000132631	0.000573088	1.0689	5.11086e-16	2.17155e-15	-1.83374	2.43069e-05	9.28463e-05	-1.03222	8.98562e-07	3.20382e-06	-1.29347	0.0110005	0.0310106	1.05493	2.99599e-10	1.09962e-09	-1.52086	0.000458054	0.0012582	-1.06542
HLA-DRB6	8.91504e-16	4.64615e-15	-1.88364	1.36375e-07	5.89264e-07	-1.41313	2.24197e-10	9.52589e-10	-1.90077	0.000128824	0.000492075	-1.38125	1.51034e-39	5.3851e-39	-2.10011	3.38481e-21	9.54185e-21	-1.70351	6.66553e-65	2.44645e-64	-2.85334	4.80978e-21	1.32117e-20	-1.788
RPIA	8.96109e-16	4.67015e-15	-1.52115	1.08247e-09	4.67725e-09	-1.06172	5.08868e-07	2.16212e-06	-1.24322	1.94362e-06	7.42416e-06	-1.01848	1.43818e-07	5.12782e-07	-1.5058	0.00448546	0.0126446	-1.04025	4.54107e-05	0.000166671	-1.19698	0.0263802	0.0724624	1.02693
SEC62	9.0158e-16	4.69866e-15	-1.26184	1.06295e-20	4.59289e-20	-1.31886	1.33045e-06	5.65293e-06	-1.24764	1.2884e-08	4.92136e-08	-1.31391	1.49295e-12	5.32313e-12	-1.48966	1.80689e-13	5.09365e-13	-1.58315	3.07945e-06	1.13025e-05	-1.27851	1.28747e-07	3.53648e-07	-1.39532
FEZ2	9.01831e-16	4.69997e-15	-1.5586	1.29004e-06	5.57413e-06	-1.00492	3.27205e-08	1.39026e-07	-1.29925	3.16698e-06	1.20971e-05	-1.06475	7.70034e-11	2.74556e-10	-1.51809	9.30314e-06	2.62257e-05	-1.17186	2.58766e-05	9.49751e-05	-1.14846	0.00490575	0.0134753	-1.03331
XAF1	9.10441e-16	4.74484e-15	-2.56469	4.73393e-14	2.04549e-13	-2.10137	1.64641e-35	6.99541e-35	-4.20237	5.39654e-36	2.06135e-35	-3.9786	3.59192e-19	1.2807e-18	-3.06905	6.98152e-22	1.9681e-21	-3.18384	6.51058e-29	2.38958e-28	-4.29316	2.40879e-29	6.61657e-29	-4.83839
CREB1	9.26195e-16	4.82694e-15	-1.52876	3.00109e-07	1.29674e-06	1.01114	3.2014e-11	1.36024e-10	-1.60124	2.30895e-06	8.81962e-06	-1.13515	2.15376e-11	7.67925e-11	-1.55316	2.86959e-08	8.08944e-08	-1.32508	1.47832e-11	5.42587e-11	-1.53219	0.000383352	0.00105301	-1.07725
TMEM109	9.43785e-16	4.91862e-15	-1.86976	7.85306e-05	0.000339323	-1.01956	0.000773326	0.00328578	-1.16894	0.0191402	0.0731107	1.14597	9.20062e-07	3.28048e-06	-1.47339	0.0297018	0.08373	1.05686	5.18463e-06	1.90292e-05	-1.21745	0.323004	0.887243	1.17795
DNPEP	9.54505e-16	4.97448e-15	-1.44975	2.19311e-12	9.47623e-12	-1.18911	6.35767e-07	2.7013e-06	-1.17927	6.05572e-07	2.31314e-06	-1.03192	8.0365e-09	2.86541e-08	-1.35157	2.6542e-05	7.48223e-05	-1.05152	3.10248e-07	1.13871e-06	-1.21139	0.00642322	0.0176436	-1.0113
TRMT112	9.6053e-16	5.00588e-15	-1.27294	1.2878e-10	5.56447e-10	-1.07555	0.0169866	0.072174	-1.12833	0.073603	0.281145	1.01522	2.1869e-07	7.7974e-07	-1.28622	0.0252128	0.0710754	1.00289	3.20075e-05	0.000117477	-1.20372	0.168336	0.462391	1.02838
WIPI2	9.77853e-16	5.09616e-15	-1.35519	1.77825e-08	7.68367e-08	1.0554	1.5959e-06	6.78079e-06	-1.25358	0.000173527	0.000662829	-1.00093	0.000300987	0.00107317	-1.04623	0.0100893	0.0284418	1.01611	9.58949e-05	0.000351964	-1.20445	0.0272231	0.0747775	-1.00355
UFL1	9.88324e-16	5.15073e-15	-1.57848	1.80238e-13	7.78791e-13	-1.30459	1.35684e-11	5.76508e-11	-1.58744	6.92531e-12	2.6453e-11	-1.40821	3.43561e-13	1.22497e-12	-1.87567	2.20848e-06	6.22575e-06	-1.19782	1.90346e-10	6.98628e-10	-1.62839	8.35924e-06	2.29615e-05	-1.17403
STX7	1.02693e-15	5.35192e-15	-1.57521	0.0241083	0.10417	1.35695	1.09681e-11	4.66022e-11	-1.74222	0.00080468	0.00307368	1.04154	3.85209e-12	1.37346e-11	-1.78099	0.000149202	0.000420604	-1.01665	3.38127e-11	1.24103e-10	-1.48973	0.00332133	0.00912318	-1.00243
TMEM192	1.03667e-15	5.40269e-15	-1.69552	6.7958e-10	2.9364e-09	-1.098	2.16584e-10	9.20243e-10	-1.60427	5.42225e-06	2.07117e-05	-1.09872	1.30966e-08	4.66959e-08	-1.72632	0.000241995	0.000682189	-1.09502	3.9217e-07	1.43939e-06	-1.30839	0.00205259	0.00563816	-1.02264
ATP5B	1.04168e-15	5.42881e-15	-1.30168	0.000303977	0.00131346	-1.04076	0.00912342	0.0387644	-1.12937	0.0873469	0.333644	-1.04111	3.80827e-12	1.35784e-11	-1.40355	0.0310877	0.0876368	-1.0813	8.16847e-05	0.000299808	-1.23037	0.25582	0.702697	-1.00412
AAMP	1.05715e-15	5.50944e-15	-1.59173	2.18894e-06	9.45819e-06	1.02762	1.34938e-06	5.73336e-06	-1.21959	0.000258391	0.000986992	1.02386	9.54407e-09	3.40294e-08	-1.3719	0.0246787	0.0695697	1.21217	7.5605e-05	0.000277493	-1.08418	0.270213	0.742232	1.25847
TIAL1	1.08618e-15	5.66074e-15	-1.39327	1.07581e-07	4.64847e-07	1.01753	7.40899e-10	3.148e-09	-1.49323	0.000102418	0.00039121	-1.10899	1.27645e-08	4.55119e-08	-1.39729	0.00272994	0.00769575	-1.01502	5.17926e-09	1.90095e-08	-1.398	0.00175922	0.00483231	-1.08981
HP1BP3	1.10059e-15	5.7358e-15	-1.34443	1.0552e-05	4.55944e-05	1.02844	1.5039e-05	6.3899e-05	-1.22676	0.00701562	0.026798	1.07151	8.75135e-07	3.12029e-06	-1.20144	0.0060431	0.0170356	1.04924	0.000365333	0.00134088	-1.19455	0.005068	0.013921	-1.08683
CCT8P1	1.10511e-15	5.75937e-15	-1.73117	1.78168e-19	7.69848e-19	-1.81434	1.18041e-07	5.01544e-07	-1.49443	9.81137e-12	3.74771e-11	-1.63328	1.44089e-06	5.13748e-06	-1.42375	6.6388e-08	1.87149e-07	-1.58487	6.51081e-08	2.38967e-07	-1.36535	4.23134e-17	1.16228e-16	-2.08121
ZBTB11	1.12321e-15	5.85368e-15	-1.92856	1.58677e-21	6.8563e-21	-2.157	6.39332e-11	2.71645e-10	-1.49165	1.97143e-19	7.53039e-19	-1.89132	3.37965e-06	1.20502e-05	-1.38393	3.96303e-09	1.11718e-08	-1.83653	4.17658e-22	1.53293e-21	-2.22229	2.67803e-22	7.35613e-22	-2.16961
FAM89A	1.14049e-15	5.94376e-15	-2.56142	1.4959e-13	6.46366e-13	-2.0676	1.04862e-11	4.45547e-11	-1.99926	2.84707e-11	1.08751e-10	-1.72611	0.00132026	0.00470737	-2.84422	0.00268828	0.00757833	-2.38769	0.00709542	0.0260423	-1.59162	0.0230096	0.0632039	-1.47225
ZHX1	1.16226e-15	6.05724e-15	-1.73377	9.72447e-05	0.000420185	1.11702	9.2409e-18	3.92636e-17	-1.91175	1.90006e-09	7.25776e-09	-1.1753	2.95871e-11	1.05493e-10	-1.8208	4.47373e-05	0.000126115	-1.14345	7.86294e-11	2.88594e-10	-1.47955	0.0236317	0.0649126	1.00827
TMEM57	1.16226e-15	6.05724e-15	-1.87747	5.86756e-12	2.53532e-11	-1.31434	2.07742e-09	8.82672e-09	-1.59252	3.7593e-07	1.43596e-06	-1.27099	8.79048e-17	3.13425e-16	-1.94311	1.4871e-09	4.19215e-09	-1.335	6.62984e-25	2.43336e-24	-2.05989	9.75287e-14	2.67896e-13	-1.4833
PLPBP	1.16288e-15	6.06043e-15	-1.52874	0.00143013	0.00617945	1.19864	1.48718e-05	6.31887e-05	-1.26599	0.103371	0.394852	1.25533	2.35517e-10	8.39737e-10	-1.60326	0.00442338	0.0124696	1.11268	8.46102e-08	3.10545e-07	-1.40708	0.166536	0.45745	1.12583
HLA-DOA	1.19793e-15	6.24313e-15	-1.48077	8.14626e-09	3.51992e-08	-1.0249	1.15553e-08	4.90971e-08	-1.39162	8.42867e-05	0.000321955	1.01914	0.0144575	0.0515481	-1.62376	0.0305857	0.0862218	-1.35056	0.00497085	0.0182446	-2.1355	0.0329543	0.0905205	-1.52183
HIST1H4C	1.22058e-15	6.36117e-15	-1.31496	3.24033e-61	1.40012e-60	-2.21643	0.0298312	0.12675	1.40637	1.92195e-14	7.34138e-14	-1.13502	1.9042e-06	6.78943e-06	-1.27845	1.69233e-24	4.7707e-24	-2.16847	0.00495416	0.0181833	1.09342	3.13942e-11	8.6235e-11	-1.43674
POGLUT1	1.24195e-15	6.47251e-15	-2.07303	2.13258e-05	9.21467e-05	-1.06752	3.2183e-13	1.36742e-12	-1.83395	0.0018344	0.00700696	1.11892	0.000157943	0.000563145	-1.52617	0.304912	0.859553	1.3271	7.11301e-18	2.61069e-17	-2.27754	8.81749e-06	2.42203e-05	-1.35281
HAPLN3	1.24504e-15	6.48865e-15	-2.2855	4.50956e-14	1.94854e-13	-1.70999	1.75916e-11	7.47447e-11	-2.72805	7.47881e-08	2.85672e-07	-1.85241	0.271692	0.968717	1.15887	0.257573	0.726104	-1.21212	0.119087	0.437085	-1.05894	0.317636	0.872497	1.07082
KLF15	1.25082e-15	6.51876e-15	-2.51374	1.98258e-14	8.56652e-14	-2.07717	3.62268e-23	1.53924e-22	-3.42022	1.96917e-20	7.52173e-20	-2.59925	6.7223e-05	0.000239684	-1.60471	4.28485e-06	1.20791e-05	-1.85625	1.79352e-18	6.58275e-18	-2.44335	6.19617e-16	1.70199e-15	-2.14963
CD164	1.26015e-15	6.56739e-15	-1.45548	0.000376346	0.00162616	1.41271	0.00102943	0.00437393	-1.20522	0.0882832	0.33722	1.30152	7.22966e-12	2.57774e-11	-1.43899	0.0555575	0.156618	1.08862	2.6763e-07	9.82285e-07	-1.24719	0.293905	0.807311	1.13709
TOM1	1.28169e-15	6.67965e-15	-1.9325	1.74148e-16	7.52478e-16	-1.85906	2.07467e-12	8.81502e-12	-1.81093	3.5742e-14	1.36526e-13	-1.85356	7.23927e-09	2.58116e-08	-1.52377	4.50372e-11	1.26961e-10	-1.69897	0.000224188	0.00082284	-1.42074	1.96518e-05	5.39805e-05	-1.68965
RASSF3	1.29258e-15	6.73639e-15	-3.08743	6.7495e-09	2.91639e-08	-1.56577	5.57481e-16	2.36867e-15	-2.49695	8.38071e-12	3.20123e-11	-1.77815	3.42254e-06	1.22031e-05	-2.65372	0.000465473	0.00131218	-1.70385	2.75189e-08	1.01003e-07	-1.72788	3.63376e-06	9.98136e-06	-1.53276
HSPA4	1.30311e-15	6.79126e-15	-1.63322	3.06614e-10	1.32485e-09	-1.1682	3.24217e-10	1.37756e-09	-1.48889	1.57231e-05	6.00583e-05	-1.02027	2.50348e-09	8.92614e-09	-1.49466	1.53854e-05	4.33717e-05	-1.10395	5.05143e-07	1.85403e-06	-1.31644	0.00656992	0.0180466	1.02512
VDAC3	1.3085e-15	6.81938e-15	-1.22116	6.97915e-06	3.01562e-05	1.07072	0.000299875	0.00127413	-1.08217	0.00549988	0.0210082	1.03553	2.24286e-10	7.99691e-10	-1.42724	0.0504366	0.142182	1.05139	0.000729494	0.00267747	-1.10229	0.275939	0.757961	1.10596
RPL7L1	1.31115e-15	6.83316e-15	-1.29122	8.1212e-08	3.50909e-07	1.08251	8.63075e-05	0.000366711	-1.2249	0.0256689	0.098049	1.087	1.51445e-05	5.39977e-05	-1.10184	0.0887655	0.250232	1.18376	0.00655085	0.0240436	-1.076	0.27168	0.746262	1.13973
EEF1B2P1	1.32361e-15	6.89811e-15	-1.65508	2.88526e-29	1.24669e-28	-2.71631	4.72232e-08	2.00646e-07	-1.40704	4.13258e-23	1.57854e-22	-2.51215	5.59386e-06	1.99449e-05	-1.21884	1.44463e-12	4.07245e-12	-2.05933	3.31893e-13	1.21815e-12	-1.65569	2.13636e-23	5.86824e-23	-2.75291
UBE3A	1.32605e-15	6.91082e-15	-1.42855	1.38776e-13	5.99637e-13	-1.22216	2.6792e-07	1.13836e-06	-1.30933	3.30611e-07	1.26286e-06	-1.17378	4.67748e-08	1.66776e-07	-1.24934	8.94454e-05	0.000252148	-1.0556	2.79302e-10	1.02512e-09	-1.37351	5.15683e-05	0.00014165	-1.13679
PSMD11	1.33006e-15	6.93172e-15	-1.653	8.56807e-10	3.70218e-09	-1.18134	1.44428e-07	6.13659e-07	-1.30103	6.90039e-08	2.63578e-07	-1.12325	6.41134e-10	2.28596e-09	-1.47242	4.12038e-05	0.000116154	-1.12658	3.26584e-10	1.19866e-09	-1.49925	0.00100094	0.00274942	-1.11874
RBPJ	1.33964e-15	6.98162e-15	-1.4511	1.46168e-12	6.31576e-12	-1.17992	3.95434e-10	1.68015e-09	-1.41598	3.30657e-08	1.26303e-07	-1.15013	2.63336e-06	9.38924e-06	-1.24894	5.99323e-05	0.00016895	-1.06267	4.95047e-12	1.81698e-11	-1.579	2.33477e-05	6.41326e-05	-1.24454
NINJ1	1.33964e-15	6.98162e-15	-1.83674	1.23926e-15	5.35471e-15	-1.66983	7.94802e-25	3.37702e-24	-2.35461	1.56248e-23	5.96831e-23	-1.9227	0.000356424	0.00127083	-2.38616	8.466e-05	0.000238658	-3.68969	0.00417523	0.0153244	-1.60135	0.00336665	0.00924766	-1.80472
CSNK1A1L	1.34239e-15	6.99597e-15	-1.78595	2.16982e-20	9.37561e-20	-2.20725	8.38507e-07	3.56272e-06	-1.40676	7.28974e-11	2.7845e-10	-1.66411	3.9331e-05	0.000140235	-1.30683	2.51137e-07	7.07959e-07	-1.64015	8.80367e-15	3.23122e-14	-1.69875	2.94629e-15	8.09301e-15	-1.82246
RNF181	1.36171e-15	7.09666e-15	-1.28106	5.25741e-21	2.27168e-20	-1.2995	0.0010181	0.0043258	-1.17984	1.01833e-07	3.88976e-07	-1.2239	1.3922e-09	4.96388e-09	-1.36024	9.87535e-08	2.78388e-07	-1.26569	0.00529105	0.0194198	-1.0744	1.95779e-05	5.37776e-05	-1.26017
RPS15AP12	1.40657e-15	7.33048e-15	-1.52533	3.77107e-48	1.62945e-47	-1.94299	3.67487e-07	1.56141e-06	-1.4685	3.33574e-23	1.27417e-22	-1.94322	3.96844e-10	1.41495e-09	-1.50471	4.51581e-21	1.27302e-20	-1.88077	1.54699e-11	5.67791e-11	-1.51242	4.83303e-25	1.32756e-24	-2.08179
SLC16A9	1.42221e-15	7.41194e-15	-2.97902	3.91289e-10	1.69072e-09	-1.74365	0.000336996	0.00143186	-1.44277	0.000121585	0.000464424	-1.61082	0.190352	0.6787	-1.16843	0.29614	0.834823	1.02229	0.00224343	0.00823408	-1.50583	0.0183958	0.0505304	-1.32161
COQ2	1.42971e-15	7.45105e-15	-2.04686	3.40766e-13	1.47242e-12	-1.60434	4.01263e-06	1.70492e-05	-1.53954	1.09896e-06	4.19775e-06	-1.3426	0.00284121	0.0101303	-1.57352	0.0219062	0.0617539	-1.17098	3.63236e-07	1.33319e-06	-1.41242	5.63076e-06	1.54668e-05	-1.34358
TMEM50B	1.43578e-15	7.4827e-15	-2.04653	5.26293e-08	2.27406e-07	-1.10187	6.601e-10	2.80469e-09	-1.74608	9.51976e-09	3.63632e-08	-1.43086	7.80695e-06	2.78357e-05	-1.49669	0.00568206	0.0160178	-1.03676	9.82208e-06	3.605e-05	-1.26819	0.00384084	0.0105502	-1.09542
LSM14A	1.45248e-15	7.56973e-15	-1.40114	9.79206e-09	4.23106e-08	-1.06509	2.57008e-05	0.0001092	-1.21162	3.2448e-05	0.000123944	-1.03762	1.37814e-09	4.91378e-09	-1.38697	5.22278e-07	1.47231e-06	-1.22845	0.00858925	0.0315252	-1.08799	0.295651	0.812108	1.05087
GTF2H1	1.45636e-15	7.58997e-15	-1.81353	1.22474e-08	5.29196e-08	-1.15478	3.15904e-06	1.34224e-05	-1.3887	0.001046	0.00399545	1.01371	5.70105e-09	2.03271e-08	-1.62788	0.00258963	0.00730022	-1.00982	3.0859e-06	1.13262e-05	-1.12847	0.185335	0.509087	1.20375
CHMP3	1.46259e-15	7.62243e-15	-1.72992	4.77912e-12	2.06501e-11	-1.35602	3.12115e-10	1.32614e-09	-1.49887	2.71126e-12	1.03563e-11	-1.47233	6.15103e-16	2.19315e-15	-1.87914	8.04399e-11	2.26762e-10	-1.35514	3.64617e-05	0.000133826	-1.17317	0.00117641	0.00323143	-1.08335
YARS	1.4681e-15	7.6511e-15	-1.53705	1.34931e-11	5.83026e-11	-1.21357	1.35741e-10	5.76747e-10	-1.46661	1.03755e-09	3.96319e-09	-1.16903	1.0818e-13	3.85715e-13	-1.48872	5.20333e-05	0.000146683	-1.06561	2.01599e-05	7.39932e-05	-1.24617	0.231515	0.635935	1.05546
TUBA4A	1.476e-15	7.69229e-15	-2.18271	3.11345e-14	1.34529e-13	-1.93605	0.0147732	0.0627697	-1.31448	0.00174792	0.00667662	-1.46724	0.160102	0.570845	1.34599	0.289941	0.81735	1.36979	0.00062048	0.00227735	1.69505	8.30053e-06	2.28003e-05	1.04202
GOPC	1.48603e-15	7.74455e-15	-1.56668	1.73352e-09	7.49038e-09	-1.12332	3.33755e-12	1.41809e-11	-1.682	2.58005e-06	9.85516e-06	-1.12733	3.92172e-14	1.39829e-13	-1.74648	7.01862e-10	1.97856e-09	-1.36578	1.35601e-18	4.97696e-18	-1.78646	2.60633e-07	7.15918e-07	-1.28856
RFTN1	1.49228e-15	7.77713e-15	-1.86032	0.000305011	0.00131792	1.17224	0.000364024	0.0015467	-1.19894	0.246258	0.940647	1.50317	0.0015362	0.00547733	-1.07176	0.312181	0.880046	1.47663	0.109175	0.400705	1.13129	0.292059	0.802241	1.31833
MBP	1.50831e-15	7.86069e-15	-1.38707	1.98394e-07	8.5724e-07	1.01184	4.14733e-14	1.76215e-13	-1.77249	3.61231e-05	0.000137982	-1.13049	2.08941e-14	7.4498e-14	-1.60751	1.06793e-05	3.01053e-05	-1.15588	2.02632e-13	7.43721e-13	-1.44397	3.86282e-05	0.000106106	-1.19522
ENTPD1	1.52804e-15	7.96353e-15	-2.33639	8.65997e-08	3.74189e-07	-1.25734	1.59099e-08	6.75992e-08	-2.03774	0.00313614	0.0119793	-1.04941	3.37192e-05	0.000120226	-1.94526	0.00169617	0.00478154	-1.33878	0.057448	0.210852	-1.03527	0.218265	0.59954	1.44303
LYRM1	1.55183e-15	8.08748e-15	-1.45593	1.47055e-17	6.3541e-17	-1.38241	2.39604e-07	1.01805e-06	-1.33353	8.1012e-08	3.09446e-07	-1.18749	1.97242e-05	7.03265e-05	-1.29481	3.21245e-06	9.05597e-06	-1.34859	0.257971	0.946831	1.25911	0.151522	0.416206	1.51274
HSPA8	1.56197e-15	8.14033e-15	-1.43428	0.0154449	0.0667358	1.03741	0.0101743	0.0432296	-1.1909	0.0262094	0.100113	1.2176	3.57154e-10	1.27343e-09	-1.67833	0.0900101	0.25374	-1.07197	4.75833e-06	1.74645e-05	-1.33894	0.00607555	0.0166886	1.25888
HYLS1	1.59156e-15	8.29453e-15	-3.7083	5.86618e-11	2.53472e-10	-2.11196	4.25086e-16	1.80614e-15	-2.31206	2.55488e-13	9.75901e-13	-1.88458	0.175883	0.627112	-1.11394	0.223105	0.628938	-1.01102	0.0664853	0.244021	-1.21501	0.180133	0.494798	1.06736
YIPF4	1.59455e-15	8.31016e-15	-1.45791	0.0031939	0.0138005	1.14883	3.07362e-06	1.30595e-05	-1.36975	0.028661	0.109478	1.03954	7.73661e-12	2.75849e-11	-1.55066	4.78879e-05	0.000134997	-1.14892	1.82997e-07	6.71655e-07	-1.21293	0.00449706	0.0123527	-1.02276
SNRPE	1.61776e-15	8.43107e-15	-1.30432	4.33051e-22	1.87117e-21	-1.39489	0.000291063	0.00123669	-1.17722	6.28013e-12	2.39886e-11	-1.37836	4.4445e-10	1.58469e-09	-1.33581	1.40555e-10	3.96226e-10	-1.29086	1.16387e-05	4.27177e-05	-1.27123	0.00118355	0.00325102	-1.24788
HNRNPA1P4	1.63955e-15	8.54466e-15	-1.60645	2.44131e-06	1.05487e-05	1.00014	9.50173e-14	4.03718e-13	-1.67195	6.90583e-08	2.63786e-07	-1.15192	1.10071e-13	3.92459e-13	-1.73826	0.000730126	0.00205824	-1.02317	5.09894e-16	1.87147e-15	-1.91205	0.00151206	0.00415341	-1.12849
DNAJC8	1.66556e-15	8.68023e-15	-1.29411	1.02274e-12	4.41915e-12	-1.10933	0.00480976	0.0204361	-1.04925	0.000356507	0.00136177	-1.02879	2.21067e-07	7.88214e-07	-1.14823	2.65347e-05	7.48018e-05	-1.06114	0.025961	0.0952848	-1.04653	0.0613146	0.168422	-1.03966
KRT18P62	1.67428e-15	8.72566e-15	-2.01839	1.6331e-12	7.05648e-12	-1.45894	0.000220855	0.000938386	-1.41276	0.000184921	0.000706354	-1.26105	0.000353851	0.00126166	-1.67096	0.00255959	0.00721554	-1.28299	2.44505e-05	8.97406e-05	-1.56331	8.28191e-05	0.000227491	-1.53808
GLRX5	1.70535e-15	8.88755e-15	-1.24882	7.37209e-10	3.18541e-09	-1.00634	0.0453599	0.192729	1.05495	0.0559222	0.213609	1.17784	4.91805e-05	0.000175353	-1.15016	0.0284076	0.0800815	1.04759	0.156151	0.573123	1.1446	0.119583	0.328476	1.27663
ISCA1	1.70535e-15	8.88755e-15	-1.5953	9.4776e-20	4.09518e-19	-1.59796	1.3851e-11	5.88512e-11	-1.63983	1.92649e-10	7.35871e-10	-1.3975	0.000109905	0.000391868	-1.06736	3.17385e-06	8.94715e-06	-1.21313	0.000630391	0.00231373	-1.12516	1.08678e-05	2.98522e-05	-1.36035
TCERG1	1.72442e-15	8.98697e-15	-1.40883	2.45052e-12	1.05885e-11	-1.22609	1.39612e-08	5.93195e-08	-1.39986	2.46978e-07	9.43394e-07	-1.18542	4.02527e-11	1.43521e-10	-1.45805	9.34121e-10	2.63331e-09	-1.26155	2.165e-08	7.94622e-08	-1.40344	0.000571923	0.00157098	-1.13604
SRRM2	1.72442e-15	8.98697e-15	-1.32999	2.4564e-09	1.06139e-08	-1.10179	0.00134149	0.00569985	-1.16868	0.0892549	0.340932	1.02095	1.44397e-06	5.14849e-06	-1.21026	0.0177985	0.0501743	-1.01902	0.0255676	0.0938409	-1.01209	0.266697	0.732576	1.13459
SSU72	1.74055e-15	9.07104e-15	-1.25304	4.67831e-12	2.02145e-11	-1.05875	0.000670941	0.00285075	-1.13765	0.0400697	0.153057	1.06663	1.80347e-05	6.43026e-05	-1.02185	0.119374	0.336517	1.13782	0.0450529	0.165358	-1.01983	0.292059	0.802241	1.13832
MLLT10	1.74813e-15	9.11054e-15	-1.38874	5.08347e-13	2.19652e-12	-1.13836	2.08701e-08	8.86748e-08	-1.34014	0.000257113	0.000982108	1.01306	9.57816e-13	3.4151e-12	-1.61351	5.05507e-05	0.000142503	-1.03955	8.54596e-12	3.13663e-11	-1.50829	0.00049074	0.00134799	-1.09903
NFIC	1.79767e-15	9.36872e-15	-1.60588	1.53093e-08	6.61502e-08	-1.0895	7.33698e-09	3.1174e-08	-1.42199	0.000324293	0.00123872	-1.04905	0.000142901	0.000509514	-1.35379	0.0110585	0.031174	-1.02538	5.98231e-08	2.19569e-07	-1.45124	0.00599302	0.0164619	-1.01331
SMC4	1.81635e-15	9.46604e-15	-1.46975	0.00383232	0.0165591	1.06737	1.88181e-05	7.99562e-05	-1.11581	0.000863642	0.0032989	1.04268	0.000292296	0.00104218	-1.04062	0.0156987	0.0442549	1.0742	0.136691	0.501698	1.10368	0.165164	0.453681	1.29824
NPM1	1.81876e-15	9.47864e-15	-1.34411	0.000212503	0.000918204	-1.10499	7.54044e-11	3.20385e-10	-1.38189	0.000103374	0.000394863	-1.19459	1.6781e-07	5.98326e-07	-1.33205	0.323521	0.912013	1.01155	1.05078e-14	3.85667e-14	-1.32808	0.018109	0.0497425	-1.08018
PRKCQ-AS1	1.86329e-15	9.7107e-15	-1.52022	0.000903269	0.00390294	1.10434	5.98064e-12	2.54111e-11	-1.63246	0.000793548	0.00303116	1.0458	1.80565e-11	6.43803e-11	-1.62439	0.172959	0.487575	1.20041	1.5229e-08	5.58951e-08	-1.36543	0.0562854	0.154607	1.0342
UBE2R2	1.86599e-15	9.72479e-15	-1.41815	8.85172e-11	3.82474e-10	-1.14862	9.85002e-09	4.18516e-08	-1.41456	2.0081e-05	7.67044e-05	-1.14959	1.01454e-14	3.61734e-14	-1.59931	2.11344e-05	5.95782e-05	-1.14613	7.20993e-16	2.64626e-15	-1.74069	1.13757e-05	3.12474e-05	-1.2532
NDUFA3	1.87861e-15	9.79051e-15	-1.50461	1.14743e-25	4.95794e-25	-1.89066	0.000244975	0.00104087	-1.1056	5.4716e-18	2.09002e-17	-1.72397	1.00875e-08	3.5967e-08	-1.38716	7.18627e-12	2.02582e-11	-1.67549	1.32116e-05	4.84907e-05	-1.15685	3.88965e-15	1.06843e-14	-1.72824
TTC17	1.88164e-15	9.8063e-15	-1.51347	2.98578e-07	1.29013e-06	-1.05161	3.29955e-08	1.40194e-07	-1.43625	0.000942753	0.00360109	1.00127	1.13749e-09	4.05573e-09	-1.47923	0.00306412	0.00863783	1.03361	3.13837e-09	1.15188e-08	-1.30557	0.00134687	0.00369965	-1.07207
WAPL	1.8922e-15	9.86137e-15	-1.42082	4.01823e-08	1.73624e-07	-1.01202	5.519e-10	2.34496e-09	-1.49733	7.91347e-06	3.02275e-05	-1.09089	8.09178e-09	2.88513e-08	-1.36615	1.46445e-05	4.12832e-05	-1.10645	1.1262e-07	4.13349e-07	-1.40232	0.00322047	0.00884612	-1.09515
SFXN3	1.89886e-15	9.89607e-15	-1.78366	4.05447e-05	0.00017519	1.04899	0.000949771	0.00403547	-1.27165	0.0141652	0.0541074	1.10154	0.148282	0.528698	-1.14755	0.0724087	0.204122	-1.30892	0.157143	0.576764	1.65222	0.360729	0.990865	1.28525
MPPED2	1.97311e-15	1.0283e-14	-1.48739	8.40263e-06	3.6307e-05	1.09115	0.000141272	0.000600249	-1.30852	0.0157996	0.0603508	1.12845	0.262905	0.937387	1.34823	0.0939162	0.264752	-1.07349	0.113069	0.414997	1.00501	0.179593	0.493315	-1.04473
PPP4R3A	2.00715e-15	1.04604e-14	-1.35466	1.68136e-13	7.26498e-13	-1.21386	7.04311e-08	2.99254e-07	-1.40992	2.94952e-07	1.12664e-06	-1.20796	2.98158e-09	1.06308e-08	-1.26199	7.54442e-10	2.12679e-09	-1.24742	7.69637e-05	0.00028248	-1.07208	0.000459483	0.00126213	-1.03804
ZNF638	2.09664e-15	1.09268e-14	-1.44458	0.000258335	0.00111624	1.08955	1.40718e-11	5.97897e-11	-1.65909	0.000351657	0.00134324	-1.03223	3.77236e-05	0.000134504	-1.18942	0.163699	0.461471	1.25364	1.14787e-07	4.21304e-07	-1.44694	0.0048193	0.0132379	-1.09519
H1F0	2.12735e-15	1.10869e-14	-1.5888	3.53227e-05	0.000152626	-1.03308	8.72779e-11	3.70834e-10	-1.93986	0.00043278	0.00165311	-1.16971	1.72897e-05	6.16465e-05	-1.2583	0.204569	0.576683	1.29228	2.56179e-05	9.40255e-05	-1.27811	6.48853e-05	0.00017823	-1.25962
FOXK1	2.13919e-15	1.11486e-14	-1.79928	1.27054e-09	5.48987e-09	-1.21581	5.50272e-13	2.33804e-12	-1.82293	1.27477e-07	4.86931e-07	-1.18439	3.34536e-10	1.19279e-09	-1.99764	3.18764e-05	8.98601e-05	-1.18177	2.3523e-11	8.63365e-11	-1.76653	0.000699269	0.00192078	-1.07117
SPATS2	2.15335e-15	1.12223e-14	-1.4979	2.48889e-08	1.07543e-07	-1.02622	8.06388e-06	3.42625e-05	-1.37742	0.00164579	0.00628652	-1.04544	3.80315e-07	1.35601e-06	-1.27956	0.0373538	0.105301	1.12602	1.01265e-05	3.71675e-05	-1.15228	0.00190683	0.00523775	-1.02029
RPL35AP32	2.20684e-15	1.15012e-14	-1.66274	9.30408e-21	4.0202e-20	-1.94107	2.69757e-07	1.14617e-06	-1.47966	3.09974e-09	1.18403e-08	-1.52431	0.000821492	0.00292903	-1.22199	1.99521e-08	5.62452e-08	-2.24532	3.9217e-07	1.43939e-06	-1.72355	5.42132e-09	1.48915e-08	-1.94171
WRB	2.23895e-15	1.16685e-14	-1.6267	1.6872e-11	7.29025e-11	-1.25025	0.0010159	0.00431643	-1.08569	0.000184927	0.000706376	-1.00351	7.49488e-09	2.6723e-08	-1.61202	0.00211407	0.0059596	1.02045	0.00178499	0.00655147	1.01435	0.00165903	0.0045571	-1.16722
CDIP1	2.25446e-15	1.17493e-14	-1.69906	2.7423e-08	1.18492e-07	-1.14742	1.03757e-07	4.40854e-07	-1.42496	4.20994e-05	0.000160809	-1.04745	7.42439e-09	2.64717e-08	-1.47581	2.08758e-06	5.88492e-06	-1.23545	0.000267144	0.000980501	-1.03688	0.00023473	0.000644766	-1.14818
ACTA2	2.26815e-15	1.18207e-14	-2.88973	8.04772e-10	3.47734e-09	-1.62945	4.16324e-15	1.76892e-14	-3.04164	6.80165e-12	2.59807e-11	-2.1444	0.090523	0.32276	-1.46381	0.34089	0.960975	1.3385	9.04515e-05	0.000331985	-1.74416	0.00889435	0.0244314	-1.35579
DCAF16	2.28699e-15	1.19188e-14	-1.57	1.30093e-12	5.62119e-12	-1.22976	0.000182769	0.000776564	-1.14176	0.00065411	0.00249854	1.03744	1.29216e-05	4.6072e-05	-1.2825	0.000678103	0.00191159	-1.07879	6.27591e-06	2.30345e-05	-1.34124	0.0163212	0.0448317	1.02182
RPL21P28	2.31401e-15	1.20597e-14	-1.39279	3.27899e-47	1.41682e-46	-1.93208	0.000653875	0.00277824	-1.30577	1.67168e-15	6.38539e-15	-1.86099	3.34626e-05	0.000119311	-1.23863	8.81107e-18	2.48386e-17	-1.83687	2.96813e-07	1.08939e-06	-1.35691	9.90708e-20	2.72132e-19	-1.99123
NDUFB9P2	2.34555e-15	1.2224e-14	-1.72853	9.31859e-13	4.02647e-12	-1.31149	3.49301e-17	1.48414e-16	-1.92654	3.49801e-17	1.33615e-16	-1.70036	2.41323e-16	8.60439e-16	-2.26548	1.33184e-08	3.75449e-08	-1.37522	7.90029e-15	2.89965e-14	-1.68442	6.30814e-09	1.73275e-08	-1.39277
NUPL2	2.40506e-15	1.25342e-14	-1.65624	0.00294221	0.012713	1.23461	7.31501e-09	3.10807e-08	-1.51711	0.00186142	0.00711018	1.03296	1.26039e-12	4.49393e-12	-1.74301	0.00365782	0.0103115	1.13926	7.90291e-14	2.90061e-13	-1.53465	0.0020488	0.00562773	1.01961
RNF213	2.48337e-15	1.29423e-14	-1.54026	1.85439e-12	8.01265e-12	-1.27644	7.29944e-17	3.10145e-16	-1.83516	5.09574e-18	1.94645e-17	-1.68576	5.21528e-10	1.85951e-09	-1.63128	4.23162e-14	1.1929e-13	-1.88221	9.28587e-10	3.4082e-09	-1.85646	5.18771e-11	1.42498e-10	-2.01591
PITPNB	2.48435e-15	1.29474e-14	-1.43007	3.70041e-06	1.59891e-05	1.08241	1.17705e-13	5.00117e-13	-1.49473	1.30939e-06	5.00156e-06	1.02021	3.64464e-14	1.2995e-13	-1.96293	0.00010543	0.00029721	-1.08652	2.59891e-11	9.53881e-11	-1.4952	0.000134614	0.000369764	-1.05096
HUWE1	2.51749e-15	1.31201e-14	-1.43031	7.63823e-07	3.3004e-06	-1.00366	1.88986e-06	8.02979e-06	-1.26391	0.0127778	0.0488082	1.0828	2.6786e-06	9.55056e-06	-1.19863	0.0835756	0.235601	1.27311	0.0033445	0.0122753	-1.12404	0.0722493	0.198458	1.03712
BUB3	2.53363e-15	1.32042e-14	-1.3952	0.00166084	0.00717633	1.22913	2.37541e-08	1.00929e-07	-1.25017	0.00172916	0.00660497	1.09682	3.73706e-12	1.33245e-11	-1.61862	0.0809011	0.228062	1.17145	2.8856e-09	1.0591e-08	-1.40067	0.154371	0.424033	1.06281
MYB	2.53939e-15	1.32343e-14	-1.31643	0.0015463	0.0066814	1.04865	4.64903e-11	1.97532e-10	-1.68301	0.00133595	0.00510302	-1.18974	6.50232e-07	2.3184e-06	-1.48845	0.315316	0.888881	1.03392	3.64533e-08	1.33795e-07	-1.46468	0.250042	0.686827	1.08689
DDX52	2.547e-15	1.32739e-14	-1.54103	4.52802e-14	1.95651e-13	-1.30217	2.72496e-09	1.15781e-08	-1.46539	8.08166e-07	3.087e-06	-1.13853	6.01196e-10	2.14356e-09	-1.3579	9.84181e-09	2.77443e-08	-1.20357	3.79954e-06	1.39455e-05	-1.20755	0.000185415	0.000509306	-1.07508
RHEB	2.55797e-15	1.33311e-14	-1.23136	1.12879e-07	4.87739e-07	1.1031	0.000429835	0.00182632	-1.07986	0.0251346	0.0960082	1.15817	8.18673e-08	2.91898e-07	-1.20073	0.000929661	0.00262073	1.04338	0.00197894	0.0072633	-1.10487	0.109536	0.300879	1.00242
PTGES3	2.55797e-15	1.33311e-14	-1.25856	0.220043	0.950784	1.16567	0.00528176	0.0224416	-1.13178	0.135509	0.517613	1.1341	2.4933e-08	8.88988e-08	-1.26526	0.288053	0.812027	1.14074	0.0172434	0.0632886	-1.07819	0.0153779	0.0422406	1.26584
ANKRD10	2.56395e-15	1.33622e-14	-1.42722	1.58596e-06	6.85278e-06	-1.02608	4.0431e-09	1.71787e-08	-1.42893	0.000136818	0.00052261	-1.04571	1.04687e-08	3.73263e-08	-1.34509	0.000506406	0.00142757	-1.02155	8.72734e-07	3.2032e-06	-1.30913	0.0628442	0.172623	-1.01471
C1orf43	2.57665e-15	1.34284e-14	-1.24084	4.35579e-12	1.8821e-11	-1.08238	3.62301e-08	1.53938e-07	-1.40287	1.66579e-06	6.3629e-06	-1.1927	2.49802e-10	8.90669e-10	-1.54513	3.1378e-06	8.84552e-06	-1.22422	3.61305e-06	1.3261e-05	-1.29563	0.00134895	0.00370537	-1.09719
RB1	2.62606e-15	1.36859e-14	-1.51538	1.35468e-08	5.85345e-08	-1.08635	8.31903e-08	3.53466e-07	-1.37017	5.59704e-06	2.13793e-05	-1.0873	7.86975e-08	2.80596e-07	-1.24598	9.29996e-05	0.000262168	1.02361	0.00246474	0.00904635	1.02938	0.0117181	0.0321879	1.05264
RPL32	2.66821e-15	1.39056e-14	-1.1757	3.6706e-34	1.58603e-33	-1.28423	4.31774e-09	1.83456e-08	-1.15527	1.21734e-16	4.64995e-16	-1.2328	4.28391e-07	1.52743e-06	-1.15804	1.57699e-11	4.44556e-11	-1.21651	1.48523e-20	5.45124e-20	-1.21238	2.19758e-22	6.0364e-22	-1.29172
ABHD6	2.68083e-15	1.39714e-14	-3.58236	4.25559e-09	1.8388e-08	-1.72903	0.00863332	0.036682	-1.30303	0.0921567	0.352016	1.12099	0.00012672	0.00045182	-1.66606	0.000394207	0.00111128	-1.6168	0.00205333	0.00753635	-1.6031	0.0678273	0.186311	-1.15873
KRIT1	2.68916e-15	1.40148e-14	-1.54457	2.399e-09	1.03658e-08	-1.09941	5.74202e-17	2.43972e-16	-1.98759	8.3152e-13	3.1762e-12	-1.43065	7.13157e-08	2.54276e-07	-1.55249	9.19621e-05	0.000259243	-1.20074	1.7484e-10	6.41715e-10	-1.50762	1.11746e-07	3.06948e-07	-1.37785
SLC35B2	2.72604e-15	1.4207e-14	-2.39914	1.99007e-09	8.59892e-09	-1.43656	6.99526e-11	2.97221e-10	-1.63876	4.78198e-09	1.8266e-08	-1.28673	8.60649e-14	3.06865e-13	-2.36986	5.99256e-09	1.68931e-08	-1.50472	9.38657e-12	3.44516e-11	-1.66447	0.000337771	0.000927803	-1.10574
HPCAL1	2.7967e-15	1.45753e-14	-1.3575	1.44848e-10	6.25875e-10	-1.07609	8.33406e-09	3.54105e-08	-1.33416	8.46324e-07	3.23275e-06	-1.11053	1.6081e-09	5.73368e-09	-1.52907	3.70431e-05	0.000104425	-1.17089	0.00257201	0.00944006	1.1252	0.00672736	0.018479	1.02994
CU639417.1	2.9526e-15	1.53877e-14	5.30231	0.161506	0.697851	1.58903	5.3502e-13	2.27324e-12	6.10376	0.0427786	0.163404	2.43492	7.1792e-06	2.55974e-05	3.74978	0.177174	0.499457	1.74216	0.00154014	0.00565278	2.44943	0.217806	0.59828	1.02592
CTNNBL1	2.99862e-15	1.56276e-14	-1.31984	4.10821e-11	1.77512e-10	-1.07856	1.54281e-05	6.55522e-05	-1.10052	0.00365229	0.0139508	1.0981	0.13774	0.491113	1.04679	0.33036	0.931292	1.10393	0.0673176	0.247076	-1.00615	0.2943	0.808396	1.08246
GOLIM4	3.02201e-15	1.57494e-14	-1.48446	7.87353e-06	3.40208e-05	1.0801	4.29874e-12	1.82649e-11	-1.79878	0.00165722	0.00633019	-1.021	4.01063e-09	1.42999e-08	-1.45826	0.00129221	0.00364276	-1.03733	6.86149e-10	2.51838e-09	-1.55346	0.00962874	0.0264487	-1.10808
AL078581.3	3.06734e-15	1.59857e-14	-2.57382	1.097e-11	4.74003e-11	-1.70681	0.000115669	0.000491463	-1.63693	0.000882994	0.00337282	-1.27604	0.0586528	0.209127	-1.13334	0.120157	0.338725	-1.02214	0.000121148	0.000444649	-1.65499	0.00111945	0.00307495	-1.42322
GID8	3.17058e-15	1.65237e-14	-1.41627	1.19747e-08	5.17414e-08	-1.02705	2.88052e-07	1.2239e-06	-1.30014	1.40832e-06	5.37944e-06	-1.14077	2.02995e-06	7.23779e-06	-1.24507	0.0009024	0.00254388	1.02484	4.13892e-12	1.51911e-11	-1.56118	0.000852621	0.00234202	-1.06994
SLCO5A1	3.17139e-15	1.6528e-14	-2.45087	2.19874e-12	9.50054e-12	-1.57503	0.000127138	0.000540193	-1.62993	7.26992e-05	0.000277693	-1.60771	0.0130553	0.0465488	-2.36593	0.0244894	0.0690362	-2.04154	0.168263	0.617578	1.33603	0.25144	0.690666	1.33847
USP10	3.17839e-15	1.65644e-14	-1.70546	2.72735e-08	1.17846e-07	-1.13363	2.32815e-07	9.89203e-07	-1.32359	1.37117e-05	5.23753e-05	-1.07458	2.25841e-06	8.05236e-06	-1.35672	0.000331194	0.000933642	-1.0373	2.40257e-08	8.81817e-08	-1.36821	0.0278892	0.0766074	1.05935
POLDIP2	3.19757e-15	1.66644e-14	-1.43452	4.62482e-12	1.99834e-11	-1.1595	0.0239738	0.101862	-1.02763	0.000395188	0.00150952	-1.02589	1.44154e-11	5.13981e-11	-1.69557	0.0117195	0.0330375	1.10372	0.0475322	0.174458	1.04739	0.33939	0.932253	1.27632
C6orf89	3.20219e-15	1.66885e-14	-1.81027	2.94019e-09	1.27043e-08	-1.23278	1.14014e-05	4.84434e-05	-1.31823	0.000183488	0.00070088	-1.08599	0.000670331	0.00239007	-1.31113	0.0213179	0.0600955	1.0176	6.62687e-11	2.43226e-10	-1.46196	1.70931e-08	4.69521e-08	-1.31075
CSNK2B	3.23074e-15	1.68373e-14	-1.3297	6.16742e-17	2.66488e-16	-1.23058	9.29057e-06	3.94746e-05	-1.34815	2.13592e-08	8.15868e-08	-1.36029	1.21282e-09	4.32429e-09	-1.33039	1.66494e-07	4.69349e-07	-1.18619	1.98861e-08	7.29881e-08	-1.45408	0.000206809	0.000568072	-1.28033
GPATCH4	3.23864e-15	1.68785e-14	-1.91352	1.40051e-06	6.05148e-06	-1.18803	1.16713e-06	4.95902e-06	-1.44879	0.0175876	0.0671803	-1.02895	2.47266e-10	8.81626e-10	-1.87946	0.0145492	0.0410144	1.01935	0.000296291	0.00108748	-1.12644	0.14893	0.409087	1.31629
PPP4R2	3.24059e-15	1.68886e-14	-1.49941	3.17159e-10	1.37041e-09	-1.16397	7.35453e-08	3.12486e-07	-1.40337	2.31419e-07	8.83963e-07	-1.15365	2.89816e-08	1.03334e-07	-1.53684	3.00797e-08	8.47954e-08	-1.40869	1.92104e-13	7.05081e-13	-1.52939	9.48923e-08	2.60654e-07	-1.3277
KDELR1	3.29987e-15	1.71975e-14	-1.38223	2.37584e-11	1.02658e-10	-1.18243	2.77376e-06	1.17854e-05	-1.41554	2.16978e-05	8.28802e-05	-1.28132	5.41249e-11	1.92982e-10	-1.40018	1.91643e-09	5.40245e-09	-1.34964	3.21671e-05	0.000118063	-1.20991	9.64711e-06	2.64991e-05	-1.21407
ICE2	3.35027e-15	1.74602e-14	-1.51309	5.6792e-05	0.000245393	1.08346	1.23794e-07	5.25988e-07	-1.32727	0.108247	0.413476	1.3236	1.07372e-13	3.82834e-13	-1.99075	1.21853e-05	3.43505e-05	-1.22419	1.17915e-06	4.32785e-06	-1.33782	0.0552851	0.15186	1.05037
PSMF1	3.36486e-15	1.75363e-14	-1.32748	5.34871e-13	2.31113e-12	-1.10701	1.44123e-05	6.12362e-05	-1.2651	0.000237879	0.000908639	-1.0376	2.74743e-07	9.79597e-07	-1.17053	8.36727e-05	0.000235875	1.0159	1.02565e-05	3.76444e-05	-1.21618	0.00585916	0.0160942	-1.06639
EREG	3.42762e-15	1.78634e-14	2.59023	2.67328e-09	1.1551e-08	2.3691	4.70243e-15	1.99801e-14	2.47468	2.41852e-12	9.23815e-12	2.37317	2.38632e-16	8.50842e-16	3.38636	1.62077e-12	4.56899e-12	3.08136	1.06787e-14	3.91939e-14	3.00396	2.35473e-09	6.46808e-09	2.58812
PGK1	3.46844e-15	1.80761e-14	-1.3395	4.43364e-11	1.91573e-10	-1.1034	0.0121039	0.0514281	-1.15048	0.169148	0.646103	1.02069	2.93848e-07	1.04772e-06	-1.31654	0.00115761	0.00326332	-1.11379	3.05647e-05	0.000112182	-1.18439	0.346606	0.952073	1.09141
C4orf3	3.47162e-15	1.80926e-14	-1.2571	1.38039e-06	5.96453e-06	1.02426	0.00019399	0.000824244	-1.18274	0.00136075	0.00519773	-1.03158	2.95649e-07	1.05414e-06	-1.1891	0.000108449	0.000305721	-1.04737	0.00594247	0.0218107	-1.02115	0.02888	0.0793288	1.00654
FTH1P3	3.47735e-15	1.81225e-14	-1.78553	4.91166e-13	2.12228e-12	-1.52423	3.06387e-07	1.30181e-06	-1.51393	1.29145e-06	4.93303e-06	-1.31634	1.2454e-11	4.44048e-11	-1.55686	4.86046e-11	1.37017e-10	-1.42228	1.53679e-23	5.64048e-23	-1.83873	4.30859e-10	1.1835e-09	-1.3056
UVRAG	3.48164e-15	1.81448e-14	-1.67103	1.61736e-10	6.98844e-10	-1.23989	1.21233e-17	5.15106e-17	-1.76685	4.44857e-20	1.69925e-19	-1.77009	2.91277e-08	1.03855e-07	-1.57763	5.45915e-07	1.53895e-06	-1.46755	1.90773e-09	7.00194e-09	-1.45975	1.28129e-06	3.51951e-06	-1.21035
RPS2P55	3.54183e-15	1.84586e-14	2.78238	1.35524e-05	5.85588e-05	2.43077	1.94683e-12	8.27186e-12	2.48236	1.06101e-05	4.05281e-05	2.22141	4.95964e-08	1.76836e-07	2.62069	6.70217e-05	0.000188936	2.30881	2.1783e-10	7.99502e-10	2.55592	4.33056e-05	0.000118954	2.11464
AC133065.6	3.55774e-15	1.85415e-14	-1.80376	3.62198e-07	1.56502e-06	-1.07708	8.52685e-10	3.62296e-09	-1.97138	0.000320817	0.00122544	-1.08306	4.58033e-05	0.000163312	-2.70373	0.000731302	0.00206156	-1.74981	0.01925	0.0706535	-1.84007	0.127687	0.350737	-1.27958
HADHB	3.5706e-15	1.86085e-14	-1.26518	3.2417e-06	1.40071e-05	1.09209	0.000889949	0.0037813	-1.17654	0.00062599	0.00239113	-1.03911	6.86086e-12	2.44624e-11	-1.37874	0.000248725	0.000701161	-1.07129	0.0159159	0.0584162	-1.01298	0.142406	0.391167	1.03537
ODF3B	3.58868e-15	1.87027e-14	-1.41828	4.09789e-32	1.77066e-31	-2.28768	1.44319e-20	6.13193e-20	-1.87214	1.7946e-40	6.85493e-40	-2.93278	2.79592e-06	9.96886e-06	-2.64687	1.02878e-05	2.90016e-05	-2.13988	0.00108255	0.0039733	-2.48607	0.00165679	0.00455094	-2.61307
SESN3	3.5941e-15	1.87309e-14	-1.46126	1.30798e-13	5.65166e-13	-1.28698	3.89278e-08	1.654e-07	-1.70446	2.73303e-10	1.04395e-09	-1.63107	0.00227014	0.0080942	-1.02308	3.81948e-07	1.07672e-06	-1.29456	0.00388985	0.0142769	-1.10929	2.25002e-08	6.18046e-08	-1.51706
MIR4435-2HG	3.63883e-15	1.89641e-14	-1.31477	3.17199e-17	1.37059e-16	-1.29357	6.56918e-14	2.79117e-13	-1.65579	4.2797e-10	1.63474e-09	-1.26842	1.8133e-05	6.46531e-05	-1.27251	0.0157523	0.044406	-1.04283	0.00698983	0.0256548	-1.11601	0.00291242	0.00799997	-1.18538
C14orf37	3.72096e-15	1.93921e-14	-2.41119	2.92537e-12	1.26402e-11	-1.81091	3.24811e-05	0.000138008	-1.69643	0.000389302	0.00148704	-1.24562	6.37285e-05	0.000227224	-2.26014	7.64725e-05	0.000215577	-2.1407	0.21982	0.806806	-1.06452	0.341839	0.938979	1.20785
AC104837.1	3.76486e-15	1.96209e-14	-1.58199	1.27265e-14	5.49902e-14	-1.34741	1.81987e-11	7.73244e-11	-1.60484	3.30188e-15	1.26124e-14	-1.65084	2.89465e-10	1.03209e-09	-1.68586	3.62321e-12	1.02139e-11	-1.79141	1.23738e-15	4.54158e-15	-1.62884	1.09476e-21	3.00714e-21	-1.8437
PARVB	3.78377e-15	1.97194e-14	-1.36766	3.29907e-07	1.4255e-06	1.01945	0.0226691	0.0963185	-1.01653	0.0335292	0.128073	1.1178	2.20695e-06	7.86888e-06	-1.21202	0.0167953	0.0473464	1.04361	0.0013993	0.00513585	-1.19657	0.0775085	0.212904	-1.05743
PRKAR1A	3.80543e-15	1.98323e-14	-1.38175	3.00247e-11	1.29734e-10	-1.1186	3.88479e-06	1.65061e-05	-1.26515	7.02742e-06	2.6843e-05	-1.08336	2.39495e-07	8.53921e-07	-1.1847	0.000180709	0.000509422	-1.00309	0.0377024	0.138379	1.05447	0.003049	0.00837512	-1.07738
CACYBP	3.82353e-15	1.99266e-14	-1.29484	3.70184e-06	1.59953e-05	1.07812	0.0510663	0.216975	-1.02318	0.0319101	0.121889	1.11539	1.76548e-10	6.2948e-10	-1.34128	4.85148e-05	0.000136764	-1.03941	0.00107758	0.00395506	-1.10408	0.335612	0.921873	1.21597
ATP6V1D	3.84472e-15	2.00371e-14	-1.50053	6.66913e-13	2.88167e-12	-1.27618	7.6896e-06	3.26723e-05	-1.29669	6.24973e-06	2.38724e-05	-1.11447	3.03105e-11	1.08072e-10	-1.76861	9.82666e-09	2.77015e-08	-1.46029	0.003164	0.0116129	1.03935	0.0608182	0.167058	1.09476
SUMO1	3.93335e-15	2.0499e-14	-1.15183	7.0707e-08	3.05518e-07	1.03184	0.00135614	0.00576208	-1.12942	0.000810743	0.00309684	-1.03251	3.99799e-09	1.42548e-08	-1.31738	0.00104746	0.00295281	-1.01679	0.00126369	0.00463813	-1.09467	0.255621	0.702152	1.07093
LMNB1	3.99757e-15	2.08337e-14	-2.48007	3.413e-10	1.47473e-09	-1.60429	0.000580909	0.00246822	-1.06166	0.0113699	0.0434303	1.19066	3.46677e-16	1.23608e-15	-3.67344	1.61851e-08	4.5626e-08	-1.70498	2.18788e-14	8.03018e-14	-1.55635	0.148052	0.406676	1.10973
LRRC47	4.13107e-15	2.15294e-14	-1.5757	3.34108e-09	1.44365e-08	-1.09488	2.09459e-12	8.89967e-12	-1.62092	5.98084e-05	0.000228453	-1.06353	7.58337e-06	2.70385e-05	-1.3301	0.0398033	0.112206	1.14896	1.6095e-10	5.90736e-10	-1.44677	0.000157738	0.000433282	-1.0393
LEPR	4.19582e-15	2.18669e-14	-1.95186	1.72739e-05	7.46387e-05	-1.00641	5.9076e-09	2.51007e-08	-1.83866	0.000337691	0.0012899	-1.09909	1.58671e-07	5.65743e-07	-1.63576	0.0667176	0.188078	1.57042	1.2732e-08	4.67302e-08	-1.39961	0.268528	0.737604	1.06789
DHX9	4.23887e-15	2.20912e-14	-1.35283	3.20242e-07	1.38373e-06	-1.01194	0.000927979	0.00394288	-1.10784	0.00329602	0.01259	1.02908	7.97225e-16	2.84251e-15	-1.41108	1.77986e-08	5.01746e-08	-1.1186	0.00319857	0.0117397	-1.05795	0.18224	0.500585	1.10114
KAT6B	4.3051e-15	2.24364e-14	-1.29879	4.23693e-13	1.83074e-12	-1.12201	3.10339e-11	1.3186e-10	-1.4416	8.09045e-08	3.09035e-07	-1.2058	0.00103883	0.00370396	-1.02863	0.00276807	0.00780325	-1.0238	1.54458e-06	5.66908e-06	-1.35358	6.98791e-07	1.91947e-06	-1.41206
ZFP90	4.3962e-15	2.29112e-14	-1.68807	4.83643e-09	2.08977e-08	-1.13525	9.47162e-12	4.02439e-11	-1.669	3.41105e-05	0.000130294	-1.06017	2.9625e-06	1.05628e-05	-1.58762	0.000154038	0.000434235	-1.27508	8.04294e-07	2.952e-06	-1.41863	0.00116333	0.00319549	-1.1365
ST8SIA6	4.41103e-15	2.29884e-14	-1.55938	6.68448e-08	2.8883e-07	-1.08243	0.000133909	0.000568965	-1.22514	0.000908357	0.0034697	-1.01104	1.60555e-12	5.72459e-12	-1.66465	2.76473e-05	7.79383e-05	-1.27875	0.000209591	0.000769263	-1.16809	0.0082659	0.0227052	-1.08851
MRPS27	4.51174e-15	2.35133e-14	-1.35845	6.04893e-09	2.61368e-08	-1.06637	5.28482e-06	2.24546e-05	-1.29962	2.52703e-05	9.65262e-05	-1.0952	4.63552e-05	0.00016528	-1.23538	0.130721	0.368506	1.16858	2.59286e-06	9.51657e-06	-1.21233	0.0653068	0.179388	1.11859
ZNF281	4.65185e-15	2.42435e-14	-1.43656	7.04678e-14	3.04484e-13	-1.24446	3.89069e-11	1.65311e-10	-1.55158	2.26034e-12	8.63393e-12	-1.46032	5.23634e-07	1.86702e-06	-1.29745	2.52318e-06	7.1129e-06	-1.30427	3.93677e-06	1.44491e-05	-1.20715	6.47906e-05	0.00017797	-1.10631
WSB1	4.68463e-15	2.44144e-14	-1.28067	9.89998e-20	4.27769e-19	-1.32159	2.95046e-07	1.25362e-06	-1.44044	2.36307e-11	9.02634e-11	-1.52653	3.63568e-10	1.2963e-09	-1.43551	1.37935e-09	3.88842e-09	-1.44955	2.69435e-13	9.8891e-13	-1.49622	1.41398e-09	3.88399e-09	-1.41844
SUCLG2	4.73343e-15	2.46687e-14	-4.36365	9.68018e-14	4.18271e-13	-3.19695	5.81465e-05	0.000247058	-1.71221	2.31633e-06	8.84782e-06	-1.9734	6.76824e-10	2.41322e-09	-1.4604	1.45051e-09	4.08901e-09	-1.32624	6.9467e-07	2.54965e-06	-1.28691	0.017648	0.0484764	-1.04772
SERBP1	4.74317e-15	2.47194e-14	-1.31036	3.93435e-10	1.69999e-09	-1.14838	0.00255877	0.0108719	-1.16418	0.0103948	0.0397055	-1.10905	7.59653e-07	2.70854e-06	-1.19473	0.0183566	0.0517477	1.01961	0.000275622	0.00101162	-1.21671	0.0858107	0.235709	-1.08843
KXD1	4.79112e-15	2.49693e-14	-1.42414	5.071e-10	2.19113e-09	-1.08629	2.71566e-09	1.15385e-08	-1.35443	0.000822854	0.0031431	1.06684	2.63941e-09	9.41081e-09	-1.42736	0.000301132	0.000848896	-1.01822	3.28398e-06	1.20532e-05	-1.24865	0.118499	0.325498	1.0456
OCIAD1	4.85361e-15	2.5295e-14	-1.3395	1.65627e-05	7.15659e-05	1.00748	5.11578e-05	0.000217364	-1.23045	0.00192979	0.00737131	-1.06704	2.18295e-07	7.78331e-07	-1.30841	0.00029077	0.000819687	-1.09823	0.000194083	0.000712346	-1.21699	0.0444832	0.122189	-1.07463
TCEA1P2	4.8662e-15	2.53606e-14	-1.23303	2.36156e-25	1.02041e-24	-1.33488	0.000129854	0.000551735	-1.1712	7.43817e-11	2.8412e-10	-1.34421	0.00692067	0.0246757	1.1297	8.63858e-06	2.43523e-05	-1.07534	0.147869	0.542724	1.11399	9.80148e-05	0.000269232	-1.26095
GTF2H3	4.8662e-15	2.53606e-14	-1.73209	5.67888e-10	2.45379e-09	-1.23473	7.02777e-08	2.98602e-07	-1.45481	1.65772e-06	6.33209e-06	-1.20964	0.000293738	0.00104732	-1.34821	0.238815	0.673225	1.30966	1.20133e-05	4.40924e-05	-1.29185	0.086586	0.237838	1.10138
NIPSNAP3A	4.97286e-15	2.59165e-14	-1.47301	0.00021716	0.000938328	1.12142	4.89594e-09	2.08023e-08	-1.6158	0.000942734	0.00360101	-1.05106	1.82342e-12	6.50142e-12	-1.66815	0.0160012	0.0451077	-1.06549	2.32898e-08	8.54806e-08	-1.31491	0.0577176	0.158541	-1.00913
LTC4S	5.1847e-15	2.70205e-14	-1.74158	1.066e-16	4.60607e-16	-1.69121	0.000304739	0.0012948	-1.32932	3.75061e-06	1.43264e-05	-1.35673	1.05843e-07	3.77384e-07	-1.40891	2.08118e-17	5.86688e-17	-2.02744	0.0835642	0.306706	1.2201	0.000323356	0.000888209	-1.33534
YIPF3	5.34421e-15	2.78518e-14	-1.37923	4.68701e-06	2.02521e-05	1.05179	1.79928e-06	7.64496e-06	-1.34802	1.03526e-05	3.95445e-05	-1.09511	5.35387e-11	1.90892e-10	-1.37595	9.16863e-06	2.58465e-05	-1.10035	2.00395e-05	7.35513e-05	-1.16462	0.000632593	0.00173764	-1.08965
CCT3	5.35318e-15	2.78985e-14	-1.21846	0.150281	0.64935	1.21719	0.0979054	0.415989	-1.01899	0.199674	0.762705	1.19731	1.50269e-07	5.35784e-07	-1.17906	0.349148	0.984256	1.23512	0.0973821	0.357422	1.05892	0.0364077	0.100006	1.32932
RUFY1	5.38852e-15	2.80827e-14	-1.77078	1.14092e-10	4.92981e-10	-1.27897	1.39866e-08	5.94275e-08	-1.60527	0.000293124	0.00111966	-1.05302	7.30521e-06	2.60467e-05	-1.40337	0.00322798	0.00909973	-1.05355	5.19478e-09	1.90664e-08	1.13881	4.05441e-05	0.000111368	-1.11144
PBDC1	5.44415e-15	2.83726e-14	-1.76232	9.79687e-07	4.23313e-06	-1.09995	9.43768e-09	4.00997e-08	-1.40602	3.61056e-06	1.37915e-05	-1.16761	0.000199147	0.00071006	-1.25413	0.00681378	0.0192082	1.03226	1.89759e-10	6.96474e-10	-1.38243	0.00618269	0.0169829	1.02358
BIVM	5.62859e-15	2.93339e-14	-1.75495	0.000146651	0.000633665	1.11002	1.53952e-09	6.54126e-09	-1.57868	0.00151112	0.0057721	1.01881	7.11097e-06	2.53542e-05	-1.52913	0.0247844	0.0698678	1.05485	9.49731e-06	3.4858e-05	-1.36448	0.0791005	0.217277	1.03285
CRTAP	5.7125e-15	2.97712e-14	-1.67267	1.63358e-10	7.05856e-10	-1.22684	4.73626e-14	2.01238e-13	-1.68834	4.85416e-10	1.85417e-09	-1.29367	6.66653e-09	2.37695e-08	-1.42591	1.42443e-06	4.01549e-06	-1.23708	7.03159e-08	2.58081e-07	-1.37054	2.82034e-05	7.74705e-05	-1.15943
PAK1IP1	5.76174e-15	3.00278e-14	-1.90756	6.33704e-10	2.73818e-09	-1.2858	8.43501e-10	3.58394e-09	-1.48274	3.36226e-05	0.00012843	-1.06496	6.87307e-07	2.4506e-06	-1.49897	0.000599808	0.00169087	-1.15479	3.67586e-12	1.34915e-11	-1.45755	0.0439602	0.120752	1.13275
NBN	5.80125e-15	3.02337e-14	-1.45639	6.00077e-13	2.59288e-12	-1.18349	4.11576e-09	1.74874e-08	-1.41186	4.58335e-08	1.75073e-07	-1.23831	3.09077e-08	1.10202e-07	-1.63141	6.31591e-06	1.78047e-05	-1.2991	3.85644e-12	1.41543e-11	-1.6139	1.26353e-06	3.47073e-06	-1.30958
PCID2	5.80781e-15	3.02679e-14	-1.53416	5.46212e-06	2.36013e-05	-1.00295	6.22112e-08	2.64328e-07	-1.40205	0.0016773	0.00640689	1.01089	6.04176e-10	2.15419e-09	-1.49053	0.000986215	0.00278016	1.02742	3.06372e-07	1.12448e-06	-1.30624	0.123611	0.339539	1.04861
TRIM14	5.80781e-15	3.02679e-14	-1.81659	2.61908e-08	1.13168e-07	-1.19568	8.42209e-17	3.57845e-16	-1.81253	0.000205722	0.000785808	1.00611	7.6775e-06	2.73741e-05	-2.68194	0.00516244	0.014553	-1.33914	2.56476e-13	9.41345e-13	-2.23237	1.06066e-08	2.91347e-08	-1.58749
PCMTD1P7	5.86452e-15	3.05635e-14	-3.03049	7.94578e-11	3.4333e-10	-1.79071	3.94364e-05	0.000167561	-1.96882	0.000312022	0.00119185	-1.45683	6.82227e-06	2.43248e-05	-1.98513	9.69889e-05	0.000273414	-1.56846	2.14332e-05	7.86664e-05	-1.37235	1.4741e-06	4.04914e-06	-1.99165
RIF1	5.86452e-15	3.05635e-14	-1.44097	1.26305e-07	5.4575e-07	-1.01949	1.95105e-09	8.28981e-09	-1.54977	8.12079e-05	0.000310194	-1.12849	5.98294e-17	2.13322e-16	-1.7656	3.24838e-05	9.15725e-05	-1.09791	1.59705e-14	5.86165e-14	-1.91865	0.00438592	0.0120474	-1.19568
SYK	5.98753e-15	3.12045e-14	-1.58639	2.06661e-05	8.92961e-05	-1.00795	1.78528e-08	7.58545e-08	-1.48707	0.00090071	0.00344049	1.01177	5.05882e-08	1.80372e-07	-1.6224	0.00012533	0.000353308	-1.1925	0.00434844	0.0159601	-1.20486	0.0502232	0.137955	-1.08009
ACSL3	6.01629e-15	3.13544e-14	-1.77105	1.36449e-13	5.89584e-13	-1.46905	2.82896e-09	1.20199e-08	-1.682	1.64162e-05	6.27057e-05	-1.16267	0.000509494	0.0018166	-1.0599	3.2126e-05	9.05639e-05	-1.1314	4.04877e-09	1.48602e-08	-1.38101	0.000310388	0.000852588	-1.03488
EP400NL	6.20714e-15	3.2349e-14	-1.65391	2.52026e-11	1.08898e-10	-1.25969	1.87379e-09	7.96154e-09	-1.53952	2.66274e-13	1.0171e-12	-1.48208	0.0124094	0.0442458	-1.05253	0.0681414	0.192092	1.06675	0.00164611	0.00604172	-1.08046	0.00260195	0.00714716	-1.07937
YPEL3	6.31517e-15	3.2912e-14	-1.33818	0.000467308	0.00201919	1.13652	1.54468e-11	6.56318e-11	-1.61709	2.13932e-05	8.17168e-05	-1.12375	1.46348e-06	5.21804e-06	-1.25737	0.00620633	0.0174958	-1.00441	2.27982e-10	8.36764e-10	-1.60322	1.28934e-10	3.54162e-10	-1.56456
SUPT16HP1	6.46211e-15	3.36779e-14	-1.97208	2.49461e-15	1.0779e-14	-1.79981	1.03892e-10	4.41426e-10	-1.63993	1.23778e-19	4.72802e-19	-1.7204	3.39468e-05	0.000121037	-1.38928	0.000351414	0.000990642	-1.30575	1.68555e-07	6.18649e-07	-1.36035	2.00751e-07	5.51431e-07	-1.35203
PPDPF	6.46624e-15	3.36994e-14	-1.45648	3.72002e-14	1.60739e-13	-1.31378	0.002321	0.00986167	-1.19786	0.000409346	0.0015636	-1.12592	3.78333e-10	1.34894e-09	-1.40075	1.34385e-06	3.78834e-06	-1.29957	1.61547e-05	5.92925e-05	-1.26493	0.000742448	0.00203939	-1.27979
GPATCH11	6.71073e-15	3.49735e-14	-1.88792	1.51656e-11	6.55289e-11	-1.54081	3.44368e-08	1.46318e-07	-1.58149	3.68575e-05	0.000140786	-1.17715	1.66987e-05	5.95393e-05	-1.14545	3.75186e-06	1.05766e-05	-1.25361	0.00234382	0.00860254	-1.05854	0.0394269	0.108299	-1.00819
PSIP1	7.04109e-15	3.66952e-14	-1.2751	0.000705091	0.00304663	1.13489	0.0130478	0.0554386	-1.03278	0.0340407	0.130027	1.17604	6.28574e-05	0.000224118	-1.02831	0.0147554	0.0415958	1.13269	0.00153591	0.00563726	-1.00362	0.139862	0.38418	1.17235
ZNF148	7.1471e-15	3.72477e-14	-1.4919	7.07011e-10	3.05493e-09	-1.15616	2.0073e-08	8.52881e-08	-1.46777	0.00182762	0.00698106	1.0104	1.0274e-06	3.66318e-06	-1.32371	0.00741535	0.020904	1.02367	4.24025e-15	1.5563e-14	-1.68159	0.000124653	0.000342402	-1.15996
RNF5	7.20737e-15	3.75618e-14	-1.58035	2.40424e-06	1.03885e-05	-1.00045	3.23876e-08	1.37611e-07	-1.51851	0.000118515	0.000452698	-1.06878	2.04954e-14	7.30763e-14	-1.79103	0.000565264	0.00159349	-1.04007	4.96731e-11	1.82316e-10	-1.45313	0.000471829	0.00129604	-1.08737
AC026271.1	7.24662e-15	3.77664e-14	-1.67525	1.70021e-14	7.34643e-14	-1.47168	7.98128e-06	3.39116e-05	-1.33716	1.85676e-07	7.09237e-07	-1.28941	1.12412e-08	4.00807e-08	-1.51033	2.17027e-10	6.11804e-10	-1.59792	3.80933e-16	1.39814e-15	-1.82187	2.84138e-11	7.80484e-11	-1.54442
H2AFV	7.32716e-15	3.81861e-14	-1.24155	1.39906e-05	6.04519e-05	1.00193	0.00211808	0.00899948	-1.14057	0.16321	0.623422	1.0925	0.0233517	0.0832604	-1.06349	0.139632	0.393624	1.04858	0.0246372	0.0904261	-1.14313	0.211305	0.580421	-1.01389
MRPS7	7.32716e-15	3.81861e-14	-1.383	1.45937e-08	6.30579e-08	-1.04519	0.00252136	0.010713	-1.05145	0.000404861	0.00154647	1.04071	5.964e-07	2.12646e-06	-1.20756	0.00248107	0.00699419	1.03221	0.000523634	0.0019219	-1.04127	0.1118	0.307096	1.0779
NDUFB6	7.72728e-15	4.02714e-14	-1.37713	1.11624e-12	4.82318e-12	-1.21511	0.0584222	0.248229	1.02659	0.00173258	0.00661804	1.01684	2.78787e-09	9.94016e-09	-1.40524	1.34681e-05	3.79669e-05	-1.06765	0.000231487	0.000849629	-1.10326	0.000376318	0.00103369	-1.13118
HIP1	7.72792e-15	4.02747e-14	-1.63867	2.5406e-10	1.09777e-09	-1.24601	6.39985e-08	2.71923e-07	-1.39262	0.000399069	0.00152435	1.05415	1.65796e-07	5.91146e-07	-1.72286	1.545e-05	4.35539e-05	-1.34241	0.000206326	0.000757281	-1.44909	0.002753	0.00756208	-1.26391
SDAD1P2	7.86573e-15	4.09929e-14	-2.82473	7.56618e-08	3.26927e-07	-1.41787	3.11905e-13	1.32525e-12	-2.20411	3.02161e-10	1.15418e-09	-1.56166	8.86304e-11	3.16012e-10	-3.69657	1.33823e-05	3.77249e-05	-1.50116	1.15613e-15	4.24336e-15	-2.18421	1.34859e-08	3.70438e-08	-1.59767
PGAM1P8	7.87183e-15	4.10247e-14	-2.13221	2.87452e-10	1.24205e-09	-1.47024	1.27449e-06	5.41515e-06	-1.27588	3.03065e-09	1.15763e-08	-1.31175	1.57252e-14	5.60682e-14	-2.07301	2.54773e-12	7.18211e-12	-1.80239	1.68963e-06	6.20145e-06	-1.18264	0.00109946	0.00302003	-1.02968
TIMM8B	7.95023e-15	4.14333e-14	-1.40126	5.7489e-23	2.48405e-22	-1.56378	0.000428494	0.00182062	-1.1719	3.17646e-10	1.21333e-09	-1.35069	1.16993e-13	4.1714e-13	-1.53224	3.62321e-12	1.02139e-11	-1.4814	0.000249505	0.00091576	-1.13271	1.06935e-05	2.93733e-05	-1.32862
COG4	8.20967e-15	4.27854e-14	-1.61063	3.42028e-09	1.47787e-08	-1.13983	1.56507e-05	6.64981e-05	-1.25115	4.10169e-06	1.56674e-05	-1.1406	4.5516e-06	1.62287e-05	-1.24576	0.000187973	0.000529901	-1.05523	5.51075e-06	2.02261e-05	-1.1592	5.08658e-06	1.3972e-05	-1.18519
MYO5C	8.21952e-15	4.28367e-14	-1.84022	3.29756e-05	0.000142484	1.02105	3.3798e-06	1.43604e-05	-1.51045	4.68659e-06	1.79016e-05	-1.37307	0.238781	0.851374	1.46495	0.307502	0.866854	1.41993	0.2156	0.791319	1.34321	0.265814	0.73015	1.48902
LUC7L2	8.34564e-15	4.3494e-14	-1.33864	1.14153e-09	4.93246e-09	-1.03928	0.000357905	0.0015207	-1.11997	0.00208771	0.00797455	1.03192	4.40907e-08	1.57205e-07	-1.46544	0.00533884	0.0150503	1.02986	7.47291e-07	2.74279e-06	-1.24514	0.0188631	0.051814	1.05234
RPS3AP44	8.39337e-15	4.37427e-14	-1.25588	4.82161e-21	2.08337e-20	-1.31154	2.19698e-07	9.33471e-07	-1.19938	1.72612e-07	6.59336e-07	-1.20719	1.78229e-05	6.35474e-05	-1.1827	4.88875e-06	1.37815e-05	-1.19612	1.5981e-18	5.86552e-18	-1.25238	1.24754e-13	3.42679e-13	-1.28299
PABPC1	8.42558e-15	4.39106e-14	-1.20652	0.115743	0.500117	-1.0033	6.62089e-11	2.81314e-10	-1.23176	0.150759	0.575864	-1.00528	1.4001e-08	4.99206e-08	-1.21421	0.0559022	0.157589	-1.03394	6.24064e-22	2.2905e-21	-1.32555	0.0475728	0.130675	-1.02515
HIST1H2AC	8.50771e-15	4.43387e-14	-1.95979	1.24188e-11	5.36605e-11	-1.44766	0.010389	0.0441416	-1.36787	0.00279728	0.0106849	-1.28255	1.59625e-06	5.69143e-06	-1.54092	0.00123009	0.00346766	-1.02904	0.000196763	0.000722181	1.0523	1.39214e-05	3.824e-05	-1.29812
SYPL1	8.78722e-15	4.57953e-14	-1.33993	0.0614387	0.265471	1.14243	7.07926e-07	3.0079e-06	-1.35594	0.0325594	0.124369	1.05135	4.14713e-09	1.47866e-08	-1.20225	0.200469	0.565127	1.17233	0.00045157	0.0016574	-1.16572	0.0760559	0.208914	1.01195
PRKAG2-AS1	8.87806e-15	4.62688e-14	-2.23162	3.11604e-06	1.34641e-05	-1.06015	4.35551e-07	1.85061e-06	-1.41356	0.00169029	0.00645651	1.09457	0.000221462	0.000789622	-2.20631	0.0226144	0.0637505	-1.17535	0.00859413	0.0315431	-1.24624	0.0411708	0.11309	1.60393
UBAC2	9.14613e-15	4.76658e-14	-1.35988	1.33342e-08	5.76158e-08	-1.01319	1.43697e-05	6.10551e-05	-1.26617	0.000566141	0.00216252	-1.05528	9.28411e-10	3.31025e-09	-1.36312	0.00495076	0.0139563	1.1064	1.37765e-07	5.05639e-07	-1.24265	0.0312464	0.085829	1.04344
LSM10	9.15549e-15	4.77146e-14	-1.50548	1.21414e-08	5.24619e-08	-1.05183	2.50201e-06	1.06308e-05	-1.26111	0.000205925	0.000786584	-1.0119	3.96713e-11	1.41448e-10	-1.59346	7.03372e-05	0.000198282	-1.07615	1.92863e-05	7.07866e-05	-1.09728	0.00608612	0.0167176	1.03383
DCLRE1C	9.22377e-15	4.80705e-14	-1.79237	6.41755e-09	2.77296e-08	-1.16672	2.22357e-11	9.44769e-11	-1.61088	0.000297874	0.00113781	1.04829	1.26313e-09	4.50369e-09	-1.64495	9.27073e-06	2.61344e-05	-1.21459	9.28791e-08	3.40895e-07	-1.41363	9.35446e-06	2.56953e-05	-1.22288
CTSD	9.31394e-15	4.85404e-14	-1.37077	4.79777e-09	2.07307e-08	-1.11838	8.40201e-06	3.56992e-05	-1.23192	0.000193417	0.000738807	-1.06367	9.12782e-09	3.25453e-08	-1.42611	5.88462e-09	1.65889e-08	-1.38484	0.000302171	0.00110906	-1.0608	0.0537782	0.14772	1.05741
SELENOM	9.3652e-15	4.88075e-14	-2.03674	2.75627e-11	1.19096e-10	-1.5754	0.125815	0.534574	1.44321	0.212995	0.813589	1.3533	0.197326	0.703565	-1.04169	0.293332	0.82691	-1.00406	0.182207	0.668754	-1.14037	0.288903	0.793573	-1.01351
C1QTNF4	9.3814e-15	4.88919e-14	-1.38769	1.58494e-20	6.84838e-20	-1.56585	4.84021e-11	2.05655e-10	-1.69417	2.25447e-26	8.61151e-26	-2.25629	0.252091	0.898833	1.4433	0.339295	0.956479	1.18617	0.248177	0.910886	1.29475	0.334973	0.920118	-1.07513
ETF1	9.4138e-15	4.90608e-14	-1.30109	5.20213e-28	2.24779e-27	-1.69707	0.00284441	0.0120856	-1.00062	1.68179e-09	6.42403e-09	-1.20903	1.41921e-09	5.0602e-09	-1.39177	1.23131e-13	3.47107e-13	-1.56482	0.000233932	0.000858601	-1.14122	0.00301927	0.00829346	-1.08762
ZBTB38	9.5073e-15	4.95481e-14	-1.92245	7.52378e-06	3.25095e-05	-1.02519	2.55282e-11	1.08467e-10	-1.79028	2.9637e-06	1.13206e-05	-1.20806	0.00025397	0.000905532	-1.32934	0.0560868	0.15811	1.01111	0.000204054	0.000748941	-1.33764	0.0310224	0.0852137	-1.03272
PSMG3	9.63812e-15	5.02299e-14	-1.40008	3.3836e-12	1.46202e-11	-1.14394	2.92667e-05	0.000124351	-1.22599	0.00366008	0.0139806	1.00968	1.54047e-05	5.49256e-05	-1.08785	0.00420256	0.0118471	1.0983	2.60274e-05	9.55287e-05	-1.19969	0.0668262	0.183561	1.00436
UFSP2	1.02705e-14	5.35255e-14	-1.93871	1.9624e-13	8.47935e-13	-1.64284	2.42134e-10	1.0288e-09	-1.85857	1.56118e-09	5.96332e-09	-1.54825	1.58309e-05	5.64451e-05	-1.36339	0.000396173	0.00111682	-1.15284	2.3283e-05	8.54558e-05	-1.3597	0.000305936	0.000840359	-1.16072
MTDHP3	1.03104e-14	5.37337e-14	-1.72329	1.62046e-11	7.00186e-11	-1.40411	2.57665e-05	0.000109479	-1.54844	0.00163408	0.00624177	-1.15415	0.164569	0.58677	1.66499	0.0413054	0.116441	2.01123	0.0673176	0.247076	1.28105	0.000440692	0.00121051	-1.10517
DLG4	1.05379e-14	5.49193e-14	-2.01039	4.26768e-14	1.84402e-13	-1.7096	1.4239e-06	6.05001e-06	-1.81338	0.000296609	0.00113297	-1.2254	8.30098e-06	2.95971e-05	-1.77324	0.000978004	0.00275701	-1.26332	0.030205	0.110862	-1.18509	0.114413	0.314275	-1.04123
TMF1	1.08216e-14	5.63974e-14	-1.31047	9.53027e-12	4.11794e-11	-1.14275	2.40615e-05	0.000102235	-1.23729	7.38717e-05	0.000282172	-1.11815	0.0638461	0.227643	1.24082	0.00168146	0.00474007	-1.0353	0.00780324	0.0286403	1.04793	4.54647e-05	0.000124884	-1.11322
ASPH	1.0955e-14	5.7093e-14	-1.43036	6.1372e-11	2.65183e-10	-1.19709	8.62743e-09	3.6657e-08	-1.43419	0.000230608	0.000880865	-1.03726	5.35529e-09	1.90943e-08	-1.83676	1.13326e-06	3.19468e-06	-1.35003	1.02353e-05	3.75668e-05	-1.23892	4.7047e-05	0.000129231	-1.22324
PPM1G	1.0955e-14	5.7093e-14	-1.33058	2.28222e-16	9.86126e-16	-1.18192	0.00108034	0.00459026	-1.15355	7.59783e-05	0.000290219	-1.11842	2.6124e-10	9.3145e-10	-1.43088	3.78489e-05	0.000106697	-1.17413	0.000639077	0.00234561	-1.13668	0.29123	0.799964	1.07671
MTR	1.10651e-14	5.76666e-14	-1.67394	5.04767e-06	2.18105e-05	-1.05417	1.28189e-09	5.44661e-09	-1.45057	0.000401411	0.00153329	1.02923	1.28574e-07	4.58432e-07	-1.48449	0.00600444	0.0169266	-1.00218	8.80025e-08	3.22996e-07	-1.43074	0.00185966	0.00510819	-1.12555
PSME1	1.12132e-14	5.84385e-14	-1.34473	8.26377e-10	3.5707e-09	-1.18989	0.00790198	0.0335746	-1.15905	0.00517119	0.0197527	-1.13549	1.10103e-16	3.92574e-16	-1.53823	2.19672e-05	6.19261e-05	-1.27927	1.16697e-15	4.28313e-15	-1.65199	1.09719e-06	3.0138e-06	-1.40944
SERF1B	1.12733e-14	5.87517e-14	-1.76202	2.16039e-11	9.33482e-11	-1.32794	5.18024e-12	2.20103e-11	-1.57227	7.08116e-11	2.70483e-10	-1.38288	0.0287918	0.102657	-1.11883	0.113615	0.320282	1.0835	1.03604e-06	3.80257e-06	-1.46276	1.24814e-05	3.42843e-05	-1.3533
ZNF781	1.16169e-14	6.05426e-14	-2.09275	1.26636e-12	5.47181e-12	-1.58006	1.15446e-07	4.90518e-07	-2.12194	4.38113e-05	0.000167349	-1.36878	0.0751711	0.268023	1.05101	0.180496	0.508821	1.14842	0.013392	0.0491528	-1.47985	0.0469962	0.129091	-1.36655
HPS1	1.18781e-14	6.19037e-14	-1.34409	2.07117e-09	8.94931e-09	-1.02281	9.58542e-05	0.000407274	-1.22927	0.00109899	0.00419787	-1.00497	0.000119572	0.000426333	-1.16901	0.00652406	0.0183914	1.04103	5.51731e-08	2.02502e-07	-1.26236	0.00208767	0.00573451	-1.07783
DDX17	1.21018e-14	6.30693e-14	-1.32337	0.0198465	0.085755	1.2962	4.01356e-13	1.70532e-12	-1.52874	0.110802	0.423236	1.14488	2.22353e-05	7.92801e-05	-1.2107	0.303207	0.854746	1.08622	2.27456e-06	8.34834e-06	-1.25649	0.20896	0.573981	1.08862
RGCC	1.21496e-14	6.33185e-14	4.95335	0.0128302	0.055438	-1.77649	9.83174e-14	4.1774e-13	2.49865	0.00313168	0.0119622	-1.5327	9.89103e-10	3.52665e-09	8.62865	0.205665	0.579773	-1.29832	5.18645e-16	1.90359e-15	12.0908	0.332963	0.914598	2.43208
NUCKS1	1.22966e-14	6.40849e-14	-1.32227	3.31064e-06	1.4305e-05	-1.02869	0.0560449	0.238129	-1.03331	0.173856	0.664087	1.09102	8.21849e-10	2.9303e-09	-1.29081	0.00924061	0.0260495	1.01968	0.0108718	0.0399027	-1.198	0.0872145	0.239565	1.12749
ECHDC1	1.2715e-14	6.62651e-14	-1.4723	4.12333e-08	1.78165e-07	-1.06862	8.50382e-05	0.000361318	-1.17091	0.000165802	0.000633323	-1.03731	4.61593e-08	1.64581e-07	-1.40487	0.00138093	0.00389287	1.00873	7.57557e-09	2.78046e-08	-1.28323	0.0323095	0.0887491	1.10076
CRLF3	1.27163e-14	6.62721e-14	-1.53764	2.81058e-06	1.21442e-05	1.03025	1.51595e-08	6.44111e-08	-1.54111	6.85292e-05	0.000261765	-1.04717	6.15813e-08	2.19568e-07	-1.39674	0.000128037	0.000360938	-1.0675	4.49085e-05	0.000164828	-1.07373	0.00444514	0.0122101	1.01128
CTSA	1.28302e-14	6.68657e-14	-1.82201	3.06606e-11	1.32481e-10	-1.38182	9.21115e-12	3.91371e-11	-1.5334	4.52491e-06	1.7284e-05	-1.06818	2.3294e-13	8.30547e-13	-1.7442	3.39726e-07	9.57695e-07	-1.22063	2.4457e-05	8.97645e-05	-1.08105	0.00842471	0.0231414	-1.08536
LNPEP	1.298e-14	6.76462e-14	-1.53685	0.00242668	0.0104854	1.15849	3.61766e-10	1.5371e-09	-1.49115	0.000213965	0.000817294	1.01667	1.46961e-08	5.23991e-08	-1.433	0.00674537	0.0190153	1.01812	2.44947e-06	8.99031e-06	-1.29677	0.101596	0.279067	1.0797
AL592114.1	1.3051e-14	6.80164e-14	-1.28226	2.12789e-40	9.19441e-40	-1.91118	1.88077e-06	7.99119e-06	-1.21942	1.46545e-23	5.59766e-23	-1.80941	3.57875e-07	1.276e-06	-1.14044	3.0222e-17	8.51964e-17	-1.81612	1.61131e-06	5.91402e-06	-1.28832	2.10531e-15	5.78295e-15	-1.89242
MRPS2	1.318e-14	6.86886e-14	-1.40605	8.54762e-12	3.69334e-11	-1.14945	3.85886e-08	1.63959e-07	-1.28239	4.91473e-07	1.87731e-06	-1.1217	1.55514e-12	5.54486e-12	-1.78066	3.91956e-05	0.000110493	-1.16959	1.13362e-08	4.16072e-08	-1.39558	0.0642716	0.176544	1.02782
ASB8	1.32918e-14	6.92711e-14	-1.44513	1.84888e-07	7.98882e-07	1.00667	3.95434e-10	1.68015e-09	-1.49342	3.62704e-05	0.000138544	-1.04608	1.06206e-07	3.78677e-07	-1.37031	0.000174708	0.000492504	-1.1197	2.96603e-08	1.08862e-07	-1.2809	0.00288244	0.00791762	-1.00994
IMMT	1.33197e-14	6.94166e-14	-1.43805	1.02537e-05	4.43053e-05	1.00718	2.04462e-07	8.68735e-07	-1.28424	0.000306922	0.00117237	-1.03545	4.73733e-10	1.68909e-09	-1.43327	0.0023629	0.00666106	1.04307	1.53116e-06	5.61984e-06	-1.23845	0.00790635	0.0217175	1.02088
TXN2	1.36706e-14	7.12453e-14	-1.2926	5.73391e-09	2.47757e-08	-1.06012	0.00343047	0.0145757	-1.08873	0.00270139	0.0103187	1.00344	2.8847e-06	1.02854e-05	-1.18819	0.00525099	0.0148026	1.02915	0.00737368	0.0270637	-1.05575	0.15089	0.414471	1.03496
CTSW	1.36994e-14	7.13956e-14	-1.29053	2.17338e-10	9.39097e-10	-1.07757	6.92032e-05	0.000294037	-1.19876	0.0129359	0.0494121	-1.05359	3.99438e-06	1.4242e-05	-1.20693	0.0193983	0.0546843	1.00677	0.069533	0.255207	1.06168	0.245133	0.673343	1.07791
RPL26P30	1.3739e-14	7.16018e-14	-1.89485	1.63836e-15	7.07918e-15	-1.79071	1.50554e-14	6.39685e-14	-1.82668	5.76669e-18	2.20273e-17	-1.79268	1.04071e-06	3.71066e-06	-1.74141	0.000211055	0.000594968	-1.2854	4.41676e-11	1.62108e-10	-1.70396	1.06168e-05	2.91626e-05	-1.32719
CTR9	1.40218e-14	7.3076e-14	-1.88851	4.66815e-06	2.01706e-05	-1.13344	5.23958e-15	2.22624e-14	-2.05291	7.49863e-06	2.86429e-05	-1.1373	4.30927e-13	1.53647e-12	-1.71195	2.90915e-06	8.20094e-06	-1.16822	2.5298e-09	9.28516e-09	-1.18448	0.0395817	0.108725	1.05674
FLI1	1.41261e-14	7.36193e-14	-1.31052	0.0703656	0.304043	1.3509	9.43875e-09	4.01042e-08	-1.46294	0.0668771	0.255454	1.1639	4.92359e-06	1.75551e-05	-1.41839	0.0590876	0.166569	1.02434	3.68994e-06	1.35432e-05	-1.31381	0.124107	0.340903	1.12513
BCL7B	1.42575e-14	7.4304e-14	-1.53193	1.8013e-14	7.78326e-14	-1.40383	1.45564e-09	6.18485e-09	-1.47699	2.63273e-08	1.00564e-07	-1.27962	2.20995e-08	7.87957e-08	-1.44488	2.62136e-06	7.38966e-06	-1.17826	5.22162e-10	1.91649e-09	-1.34001	4.52723e-07	1.24356e-06	-1.26604
PRCP	1.44671e-14	7.53963e-14	-1.41162	4.1621e-10	1.7984e-09	-1.15945	1.25055e-07	5.31347e-07	-1.28094	6.85292e-05	0.000261765	1.02192	0.000143698	0.000512356	-1.2805	0.0030743	0.00866652	-1.07271	3.28889e-06	1.20712e-05	-1.16134	0.00249863	0.00686334	-1.01747
PSMD2	1.44671e-14	7.53963e-14	-1.40474	2.12144e-06	9.16653e-06	1.05256	0.000514463	0.0021859	-1.02557	0.0022219	0.00848712	1.19022	0.042278	0.150742	1.13502	0.324009	0.913388	1.35942	0.0315448	0.115779	1.12892	0.172581	0.474052	1.33092
SORD2P	1.49676e-14	7.8005e-14	-2.0408	1.511e-12	6.52887e-12	-1.62909	1.14385e-08	4.86008e-08	-1.39761	5.78289e-11	2.20892e-10	-1.40878	1.33068e-08	4.74455e-08	-1.76238	0.00444592	0.0125331	1.00069	3.12668e-10	1.14759e-09	-1.46338	1.16314e-08	3.19496e-08	-1.38256
RTL8B	1.50305e-14	7.83325e-14	-1.97323	7.25291e-09	3.13391e-08	-1.29452	0.000137954	0.00058615	-1.52975	0.115129	0.439763	1.24553	0.00556921	0.019857	-1.90934	0.0268414	0.0756663	-1.33794	0.0123206	0.0452205	-1.24172	0.151797	0.416962	1.14999
LARS	1.51192e-14	7.87949e-14	-1.21351	3.0443e-08	1.31541e-07	1.02672	0.000618571	0.00262824	-1.25099	0.100542	0.384045	1.04517	1.68796e-10	6.01842e-10	-1.30196	2.33064e-05	6.57012e-05	-1.01845	1.55986e-05	5.72518e-05	-1.15137	0.0108866	0.0299038	1.0163
SNX17	1.51607e-14	7.90115e-14	-1.31195	6.92952e-09	2.99418e-08	-1.03147	7.62059e-07	3.2379e-06	-1.27182	0.000319959	0.00122217	-1.037	4.40874e-11	1.57194e-10	-1.38252	6.8848e-08	1.94084e-07	-1.11214	0.00372512	0.0136723	-1.02429	0.0269304	0.0739736	1.02349
ELOVL1	1.51946e-14	7.91882e-14	-1.83058	1.27389e-06	5.50436e-06	-1.1087	4.09025e-11	1.7379e-10	-1.53575	5.52206e-05	0.000210929	-1.02123	1.76717e-15	6.30086e-15	-1.93949	9.80337e-06	2.76359e-05	-1.0504	7.32924e-16	2.69005e-15	-1.63866	6.64741e-05	0.000182594	-1.10021
TNFSF12	1.54647e-14	8.05957e-14	-1.64108	4.61366e-11	1.99352e-10	-1.2702	3.16344e-06	1.34411e-05	-1.60743	0.00153819	0.0058755	1.02553	4.79862e-11	1.71095e-10	-1.69765	3.90918e-10	1.10201e-09	-1.547	0.00215046	0.00789285	-1.39489	0.0278162	0.0764068	-1.1221
ZC3H4	1.57973e-14	8.23287e-14	-1.97277	3.80614e-09	1.6446e-08	-1.21327	1.85536e-12	7.88322e-12	-2.03586	1.30181e-05	4.97258e-05	-1.18529	1.20378e-10	4.29208e-10	-2.35924	1.60349e-05	4.52027e-05	-1.38229	1.4145e-18	5.19164e-18	-2.51965	1.56892e-07	4.30958e-07	-1.33372
DDX58	1.58129e-14	8.24104e-14	-1.83493	4.1567e-09	1.79607e-08	-1.20576	3.45313e-12	1.4672e-11	-2.10882	3.43857e-09	1.31345e-08	-1.51928	1.3582e-13	4.84268e-13	-2.18416	3.74584e-08	1.05596e-07	-1.36196	1.79344e-09	6.58247e-09	-2.278	8.87241e-06	2.43711e-05	-1.67382
RNMT	1.58204e-14	8.24495e-14	-1.29433	1.37705e-27	5.95009e-27	-1.57321	3.73936e-05	0.000158881	-1.35164	3.74941e-11	1.43218e-10	-1.48363	0.000183769	0.000655228	-1.01656	1.98426e-10	5.59367e-10	-1.39839	0.000316136	0.00116031	-1.20802	6.27332e-05	0.000172318	-1.27387
C5orf24	1.58204e-14	8.24495e-14	-1.57688	4.54441e-05	0.00019636	1.04867	3.32902e-11	1.41446e-10	-1.55656	3.93579e-06	1.50337e-05	-1.08831	4.15245e-05	0.000148056	-1.14366	0.0192906	0.0543805	1.04803	5.23288e-09	1.92063e-08	-1.31949	0.119507	0.328267	1.10067
KCNN4	1.58204e-14	8.24495e-14	-1.82243	2.34214e-05	0.000101202	-1.0216	8.42203e-21	3.57843e-20	-2.02769	5.3315e-12	2.0365e-11	-1.3465	5.75806e-16	2.05304e-15	-1.73281	3.71524e-06	1.04733e-05	-1.15288	1.08811e-23	3.9937e-23	-2.15597	8.45904e-08	2.32357e-07	-1.37815
REV3L	1.58204e-14	8.24495e-14	-1.67606	0.000350163	0.00151302	1.09174	3.2183e-13	1.36742e-12	-1.8876	1.00654e-08	3.84473e-08	-1.33994	1.25046e-11	4.45852e-11	-1.82627	0.000312597	0.000881218	-1.0555	1.33573e-11	4.90253e-11	-1.68683	0.000658378	0.00180846	-1.20106
ATXN2	1.67319e-14	8.71995e-14	-1.49015	0.000382311	0.00165193	1.07412	9.9125e-12	4.21171e-11	-1.60079	0.00031442	0.00120101	1.00982	3.49811e-12	1.24725e-11	-1.81919	0.00026334	0.000742362	-1.07591	6.24417e-17	2.2918e-16	-1.93295	1.06038e-08	2.91271e-08	-1.36642
PPTC7	1.68163e-14	8.76397e-14	-1.61559	1.0627e-19	4.59181e-19	-1.78149	1.3898e-06	5.90512e-06	-1.33622	1.36806e-08	5.22565e-08	-1.28683	8.69516e-07	3.10026e-06	-1.41265	3.90565e-10	1.10101e-09	-1.95248	1.30802e-07	4.80083e-07	-1.53274	4.76153e-08	1.30792e-07	-1.50755
CHTF8	1.69715e-14	8.84486e-14	-1.80365	1.69563e-06	7.32668e-06	-1.01	1.90103e-06	8.07726e-06	-1.39401	0.000186314	0.000711674	-1.0356	2.61761e-12	9.3331e-12	-1.93457	1.08577e-05	3.06082e-05	-1.20137	3.80489e-07	1.39651e-06	-1.20285	0.0184522	0.0506854	1.12682
GHITM	1.74117e-14	9.07424e-14	-1.20874	1.44724e-07	6.25338e-07	1.07205	0.000280681	0.00119258	-1.12181	0.0151552	0.0578893	1.03548	2.49177e-07	8.88441e-07	-1.2776	0.00381717	0.0107607	1.0115	0.000198332	0.000727937	-1.24411	0.181753	0.499248	1.03975
ZNF385D	1.75e-14	9.12028e-14	2.07271	1.05882e-07	4.57505e-07	1.94921	0.0414159	0.175972	1.34954	0.00799904	0.0305544	1.55818	0.00091936	0.00327798	1.81016	0.0583879	0.164597	1.57664	0.00648624	0.0238065	-1.12532	0.0119134	0.0327241	-1.09728
EGR2	1.82487e-14	9.51046e-14	12.2644	0.159684	0.689978	1.70742	6.52333e-12	2.77169e-11	8.95859	0.233828	0.893165	1.25523	2.19789e-19	7.83657e-19	22.8492	0.228287	0.643545	2.09061	1.55261e-14	5.69856e-14	12.6125	0.210479	0.578152	1.62959
ZNF195	1.84579e-14	9.61947e-14	-1.67164	5.20715e-13	2.24996e-12	-1.41193	4.55598e-16	1.93579e-15	-1.74449	1.42542e-14	5.44477e-14	-1.47888	1.93999e-07	6.91704e-07	-1.72735	6.33415e-06	1.78561e-05	-1.46759	1.80092e-12	6.60993e-12	-1.80154	1.6101e-10	4.42271e-10	-1.68807
TJP2	1.85309e-14	9.65753e-14	-1.77645	1.18389e-08	5.11549e-08	-1.12927	1.17165e-08	4.97823e-08	-1.99585	8.19211e-05	0.000312918	-1.30324	4.84079e-08	1.72599e-07	-1.55414	6.30204e-06	1.77656e-05	-1.22898	0.0323233	0.118636	1.07254	0.317272	0.871497	1.34386
PRKCI	1.88362e-14	9.81665e-14	-1.71593	4.43526e-07	1.91643e-06	-1.07447	9.38195e-09	3.98629e-08	-1.39657	2.09789e-05	8.01342e-05	-1.02833	2.55243e-08	9.10068e-08	-1.6934	0.000332236	0.000936579	-1.11779	1.81241e-07	6.65211e-07	-1.50935	0.00250597	0.00688351	-1.14606
LMNA	1.89352e-14	9.86822e-14	2.57852	0.135558	0.585732	1.40524	3.29925e-12	1.40181e-11	2.78622	0.212415	0.811373	1.3753	1.0938e-06	3.89995e-06	2.16862	0.346681	0.977301	1.15328	0.0190481	0.0699124	1.65461	0.00296895	0.00815524	-1.02789
RAB11B	1.97031e-14	1.02684e-13	-1.38619	1.13193e-11	4.89094e-11	-1.13018	3.02184e-07	1.28395e-06	-1.33721	1.49638e-05	5.71581e-05	-1.04921	9.28159e-09	3.30935e-08	-1.38888	1.99669e-05	5.62871e-05	-1.16348	1.09934e-11	4.03491e-11	-1.5531	1.51322e-05	4.15657e-05	-1.25322
CALU	1.99607e-14	1.04027e-13	-1.66487	2.35629e-09	1.01813e-08	-1.12696	3.80694e-11	1.61752e-10	-1.52801	9.99787e-06	3.81894e-05	-1.03244	4.02542e-17	1.43526e-16	-1.84847	7.77098e-10	2.19065e-09	-1.33708	1.13745e-06	4.17481e-06	-1.36695	0.00195745	0.00537682	-1.08855
SND1	2.02076e-14	1.05314e-13	-1.27925	1.06602e-06	4.60617e-06	1.00464	9.03485e-06	3.83881e-05	-1.18899	0.0055041	0.0210243	1.04316	2.50435e-09	8.92927e-09	-1.41801	0.00787266	0.0221932	-1.02915	1.6674e-05	6.11988e-05	-1.18978	0.0827449	0.227287	1.08768
WASHC5	2.03818e-14	1.06221e-13	-1.86439	3.25628e-10	1.40701e-09	-1.26805	4.24063e-10	1.8018e-09	-1.63541	9.33122e-07	3.5643e-06	-1.22891	1.63273e-07	5.82151e-07	-1.56239	0.00781067	0.0220184	1.09521	1.61109e-05	5.91318e-05	-1.25984	0.00570253	0.015664	-1.06322
AFTPH	2.04253e-14	1.06448e-13	-1.39357	2.18786e-07	9.45351e-07	-1.00631	2.24749e-08	9.54931e-08	-1.42322	2.12331e-05	8.11053e-05	-1.06929	0.000274747	0.00097961	-1.19337	0.0201738	0.0568703	1.00145	1.21953e-08	4.47606e-08	-1.16337	0.00036207	0.00099455	-1.01407
COX4I1P1	2.08318e-14	1.08567e-13	-2.24052	1.30713e-13	5.64797e-13	-2.00558	1.14358e-10	4.85894e-10	-2.04455	2.8225e-09	1.07813e-08	-1.66085	6.80059e-10	2.42475e-09	-2.66902	1.20704e-07	3.40266e-07	-2.02717	5.16613e-18	1.89613e-17	-3.10151	1.42915e-07	3.92564e-07	-1.44923
PSENEN	2.23887e-14	1.1668e-13	-1.47348	2.76474e-18	1.19462e-17	-1.55103	2.72219e-09	1.15663e-08	-1.33991	1.45888e-14	5.57257e-14	-1.50253	2.03463e-09	7.25448e-09	-1.50046	2.87825e-12	8.11385e-12	-1.60619	0.000558336	0.00204926	-1.08457	0.00113487	0.00311731	-1.06243
LAMTOR1	2.2544e-14	1.1749e-13	-1.25839	0.000127512	0.000550968	1.00347	4.18086e-06	1.7764e-05	-1.32737	0.0128902	0.0492376	-1.0329	3.54446e-05	0.000126378	-1.26464	0.042394	0.119509	-1.02872	0.0114276	0.041943	-1.02846	0.155935	0.42833	-1.04689
SLC25A36	2.26206e-14	1.17889e-13	-1.26736	3.5507e-23	1.53422e-22	-1.33852	1.35147e-06	5.74224e-06	-1.31122	1.92418e-09	7.34992e-09	-1.25448	2.49561e-07	8.89809e-07	-1.20052	2.15144e-10	6.06495e-10	-1.33406	2.11241e-08	7.75319e-08	-1.3924	1.05858e-05	2.90777e-05	-1.27017
TERF2IP	2.31889e-14	1.20851e-13	-1.25399	9.29199e-09	4.01498e-08	-1.00953	6.90275e-07	2.9329e-06	-1.37698	6.98153e-06	2.66678e-05	-1.15412	6.79146e-11	2.4215e-10	-1.38412	1.2287e-06	3.46374e-06	-1.13508	8.93618e-06	3.27985e-05	-1.26896	0.00134399	0.00369174	-1.18767
G3BP1	2.35716e-14	1.22845e-13	-1.27357	7.03968e-07	3.04178e-06	1.02584	1.33146e-05	5.65722e-05	-1.21751	0.0967234	0.36946	1.17118	3.43191e-07	1.22365e-06	-1.13873	0.0288116	0.0812204	1.19867	0.000101233	0.000371556	-1.23178	0.275419	0.756533	1.12229
TRIM25	2.39658e-14	1.249e-13	-1.88618	3.548e-08	1.53306e-07	-1.24562	1.74341e-13	7.40757e-13	-2.05255	7.89973e-07	3.0175e-06	-1.26458	1.94902e-05	6.94923e-05	-1.58722	0.000360428	0.00101605	-1.4076	9.5738e-13	3.51388e-12	-2.04407	1.46371e-06	4.02059e-06	-1.35998
BICD2	2.40275e-14	1.25222e-13	-1.56055	4.2597e-07	1.84057e-06	-1.07335	5.24717e-05	0.000222946	-1.36449	0.00267705	0.0102257	-1.02898	6.26481e-07	2.23372e-06	-1.49471	0.000154234	0.000434789	-1.25329	1.83168e-09	6.72283e-09	-1.44174	0.00105852	0.00290758	-1.12487
LGALS9	2.41636e-14	1.25931e-13	-1.34993	5.81256e-10	2.51155e-09	-1.10359	2.90149e-10	1.23281e-09	-1.64903	3.26478e-09	1.24707e-08	-1.38129	3.91626e-14	1.39634e-13	-1.80756	6.73465e-13	1.89851e-12	-1.67935	8.63689e-21	3.17e-20	-1.93855	9.24436e-15	2.53928e-14	-1.70545
CPSF6	2.45733e-14	1.28066e-13	-1.25378	8.5636e-11	3.70025e-10	-1.04103	0.0006383	0.00271206	-1.18762	0.000385605	0.00147292	-1.04987	5.40093e-08	1.9257e-07	-1.19359	1.91886e-06	5.40932e-06	-1.0963	0.000319056	0.00117103	-1.11051	0.215799	0.592767	1.12982
TPI1	2.45869e-14	1.28137e-13	-1.22615	5.51326e-05	0.000238223	-1.02253	0.0990609	0.420899	-1.05355	0.160965	0.614845	1.02792	4.71839e-05	0.000168234	-1.20633	0.270416	0.762308	1.07405	0.1116	0.409604	-1.05266	0.0383131	0.10524	1.17922
PBX2	2.5113e-14	1.30878e-13	-1.76676	8.02525e-16	3.46763e-15	-1.79613	4.74377e-09	2.01558e-08	-1.71619	9.85415e-10	3.76405e-09	-1.61247	4.22356e-08	1.50591e-07	-1.87038	7.34177e-06	2.06966e-05	-1.34203	4.64132e-12	1.70351e-11	-1.68836	2.25426e-07	6.19209e-07	-1.23732
[truncated: 13,777 more rows]
