# Supplementary material for: Mutated clones driving leukemic transformation are already detectable at the single-cell level in CD34-positive cells in the chronic phase of primary myelofibrosis
Source: NPJ Precis Oncol. 2021 Feb 4;5:4. doi: 10.1038/s41698-021-00144-9 (PMC7862275; doi:10.1038/s41698-021-00144-9)
Supplement: Supplementary file 6 — Supplementary Data file 4 [file 41698_2021_144_MOESM6_ESM.xlsx]

## Sheet: T3 vs. T1 HSC_MPP
T3 vs. T1 HSC_MPP
Ingenuity Canonical Pathways	-log(p-value)	Ratio	z-score	Molecules
TNFR1 Signaling	1.63	0.1	2	FOS,JUN,NFKBID,TNF,TNFAIP3
Pyrimidine Ribonucleotides Interconversion	1.36	0.0976	-2	AK4,CMPK2,ENTPD1,ENTPD6
Fcgamma Receptor-mediated Phagocytosis in Macrophages and Monocytes	1.93	0.0851	-2.828	ACTA2,CRK,FCGR1A,FYB1,HCK,PLD4,PLD6,PRKCD
T Cell Exhaustion Signaling Pathway	3.19	0.0857	-3	BATF,FOS,HLA-C,HLA-DRB5,HLA-F,HLA-G,IL6R,JUN,LAG3,MAPK12,PPP2R2B,PPP2R5B,STAT1,STAT2,ZAP70
Interferon Signaling	7.92	0.306	-3.317	IFI6,IFIT1,IFIT3,IFITM1,IFITM3,ISG15,MX1,OAS1,SOCS1,STAT1,STAT2

## Sheet: T3 vs. T1 MPP_GMP
T3 vs. T1 MPP_GMP
Ingenuity Canonical Pathways	-log(p-value)	Ratio	z-score	Molecules
Chemokine Signaling	1.3	0.0625	2.236	CCL5,CXCR4,FOS,GNAI1,JUN
IL-9 Signaling	2.05	0.121	-2	JAK3,PIK3R3,SOCS3,STAT1
Sperm Motility	1.6	0.0493	-2	AXL,CSF1R,HCK,JAK3,LMTK2,PLA2G4A,PLA2R1,PLAAT1,PRKCD,PRKG2,SLC12A2
Myc Mediated Apoptosis Signaling	1.44	0.08	-2	FAS,MCL1,MYC,TNFRSF1A
Role of Pattern Recognition Receptors in Recognition of Bacteria and Viruses	5.11	0.0974	-2.121	C3AR1,CCL5,CXCL8,DDX58,EIF2AK2,IFIH1,IRF7,NOD2,OAS1,OAS2,OAS3,PIK3R3,PRKCD,TNFSF10,TNFSF13B
Fc-gamma Receptor-mediated Phagocytosis in Macrophages and Monocytes	1.51	0.0638	-2.449	ACTA2,FYB1,HCK,PIK3R3,PLD6,PRKCD
Tec Kinase Signaling	5.41	0.0976	-2.496	ACTA2,DIRAS3,FAS,FOS,GNAI1,GNG2,HCK,ITGA2,JAK3,PIK3R3,PRKCD,RHOB,RHOU,STAT1,STAT2,TNFSF10
Systemic Lupus Erythematosus In B Cell Signaling Pathway	4.15	0.0691	-2.524	CXCL8,FOS,HCK,IFIH1,IFIT2,IFIT3,IRF7,ISG15,JUN,MCL1,MYC,PIK3AP1,PIK3R3,PRKCD,RASGRP3,STAT1,STAT2,TNFSF10,TNFSF13B
Type I Diabetes Mellitus Signaling	3.97	0.0991	-2.646	CD3E,CD3G,FAS,HLA-C,HLA-DRB5,HLA-F,HLA-G,SOCS1,SOCS3,STAT1,TNFRSF1A
p38 MAPK Signaling	1.54	0.0593	-2.646	DUSP1,FAS,HSPB1,MYC,PLA2G4A,STAT1,TNFRSF1A
Systemic Lupus Erythematosus In T Cell Signaling Pathway	2	0.048	-2.673	CD3E,CD3G,DIRAS3,FAS,FOS,GNAI1,HLA-C,HLA-DRB5,HLA-F,HLA-G,JUN,PIK3R3,PPP2R1B,PPP2R5B,RHOB,RHOU
T Cell Exhaustion Signaling Pathway	5.05	0.0914	-2.714	BATF,FOS,HLA-C,HLA-DRB5,HLA-F,HLA-G,IL10RA,JAK3,JUN,LAG3,PIK3R3,PPP2R1B,PPP2R5B,STAT1,STAT2,TCF7
Th1 Pathway	2.47	0.0744	-2.828	CD3E,CD3G,HLA-DRB5,IL10RA,JAK3,PIK3R3,SOCS1,SOCS3,STAT1
Dendritic Cell Maturation	1.39	0.0492	-2.828	COL2A1,FCGR1B,HLA-C,HLA-DRB5,HLA-F,PIK3R3,STAT1,STAT2,TNFRSF1A
Necroptosis Signaling Pathway	1.36	0.051	-2.828	AXL,EIF2AK2,FAS,PLA2G4A,STAT1,STAT2,TNFRSF1A,TNFSF10
Interferon Signaling	11.7	0.361	-3.606	BAK1,IFI6,IFIT1,IFIT3,IFITM1,IFITM3,ISG15,MX1,OAS1,SOCS1,STAT1,STAT2,TAP1

## Sheet: T3 vs. T1 MEP_1
T3 vs. T1 MEP_1
Ingenuity Canonical Pathways	-log(p-value)	Ratio	z-score	Molecules
PD-1, PD-L1 cancer immunotherapy pathway	2.65	0.104	3.162	CD274,HLA-B,HLA-C,HLA-DMB,HLA-DPB1,HLA-DRB5,HLA-F,HLA-G,MR1,PIK3C2B,PIK3R3
LPS/IL-1 Mediated Inhibition of RXR Function	2.65	0.0804	2	ACSL4,ALAS1,ALDH1B1,ALDH4A1,ALDH6A1,ALDH9A1,APOC1,APOE,CHST2,FMO4,GSTM2,GSTM3,GSTM5,IL1RAP,IL1RAPL1,JUN,SMOX,SULT1A2
Complement System	2.61	0.162	-2	C1R,C2,C3AR1,C5,CR1,ITGAX
Ethanol Degradation II	1.5	0.125	-2	ALDH1B1,ALDH4A1,ALDH9A1,DHRS9
Type I Diabetes Mellitus Signaling	4.73	0.135	-2.121	CASP9,GAD1,HLA-B,HLA-C,HLA-DMB,HLA-DRB5,HLA-F,HLA-G,IL1RAP,IRF1,NFKBIE,SOCS1,SOCS2,SOCS3,STAT1
Growth Hormone Signaling	2.28	0.113	-2.121	FOS,PIK3C2B,PIK3R3,PRKCD,SOCS1,SOCS2,SOCS3,STAT1
Neuroinflammation Signaling Pathway	2.61	0.0733	-2.236	ACVR1,BACE2,BMPR2,CASP1,CXCL8,FOS,GAD1,HLA-B,HLA-C,HLA-DMB,HLA-DRB5,HLA-F,IRAK3,IRF7,JUN,PIK3C2B,PIK3R3,PTGS2,SOD2,STAT1,TICAM1,TYROBP
Systemic Lupus Erythematosus In B Cell Signaling Pathway	3.47	0.0836	-2.294	CCND1,CCND3,CXCL8,FOS,HCK,IFIH1,IFIT2,IFIT3,IRF7,ISG15,JUN,MCL1,PAG1,PIK3C2B,PIK3R3,PRKCD,RASGRP3,STAT1,STAT2,SYNJ2,TICAM1,TNFSF10,TNFSF13B
Th1 Pathway	3.71	0.116	-2.309	CD274,CD4,HLA-B,HLA-DMB,HLA-DPB1,HLA-DRB5,IL10RB,IRF1,NOTCH2,PIK3C2B,PIK3R3,SOCS1,SOCS3,STAT1
GM-CSF Signaling	1.31	0.0857	-2.449	CCND1,CSF2RB,HCK,PIK3C2B,PIK3R3,STAT1
NF-kB Activation by Viruses	1.45	0.0854	-2.646	CD4,EIF2AK2,ITGB3,NFKBIE,PIK3C2B,PIK3R3,PRKCD
Role of Pattern Recognition Receptors in Recognition of Bacteria and Viruses	4.66	0.117	-3.162	C3AR1,C5,CASP1,CXCL8,DDX58,EIF2AK2,IFIH1,IRF7,OAS1,OAS2,OAS3,PIK3C2B,PIK3R3,PRKCD,RNASEL,TICAM1,TNFSF10,TNFSF13B
Interferon Signaling	10.7	0.389	-3.742	IFI35,IFI6,IFIT1,IFIT3,IFITM1,IFITM3,IRF1,ISG15,MX1,OAS1,SOCS1,STAT1,STAT2,TAP1

## Sheet: T3 vs. T1 MEP_2
T3 vs. T1 MEP_2
Ingenuity Canonical Pathways	-log(p-value)	Ratio	z-score	Molecules
PD-1, PD-L1 cancer immunotherapy pathway	8.11	0.151	3.742	B2M,CD274,HLA-A,HLA-B,HLA-C,HLA-DMB,HLA-DOA,HLA-DPA1,HLA-DPB1,HLA-DQA1,HLA-DQB1,HLA-DRA,HLA-DRB5,HLA-F,HLA-G,PIK3CG
IL-9 Signaling	2.91	0.152	-2	CISH,NFKB2,PIK3CG,SOCS3,STAT1
PEDF Signaling	1.79	0.0732	-2	NFKB2,NFKBIA,NFKBIE,PIK3CG,SOD2,TCF7L2
Role of Wnt/GSK-3Beta Signaling in the Pathogenesis of Influenza	1.35	0.0641	-2	CTNNB1,FZD2,FZD7,TCF7L2,WNT5B
Factors Promoting Cardiogenesis in Vertebrates	1.9	0.06	-2.121	ACVR1,CTNNB1,DKK1,FZD2,FZD7,LRP6,MYC,TCF7L2,WNT5B
Role of RIG1-like Receptors in Antiviral Innate Immunity	4.02	0.159	-2.236	DDX58,IFIH1,IRF7,NFKB2,NFKBIA,NFKBIE,TRIM25
Toll-like Receptor Signaling	3.23	0.105	-2.236	FOS,LY96,MAP2K6,NFKB2,NFKBIA,PPARA,TICAM1,TLR2
Basal Cell Carcinoma Signaling	1.48	0.0694	-2.236	CTNNB1,FZD2,FZD7,TCF7L2,WNT5B
Systemic Lupus Erythematosus In B Cell Signaling Pathway	3.72	0.0655	-2.357	CTNNB1,CXCL8,FCGR2C,FOS,IFIH1,IFIT3,IRF7,ISG15,ISG20,MYC,NFKB2,PAG1,PIK3CG,STAT1,STAT2,TICAM1,TNFSF10,TNFSF13B
Retinoic acid Mediated Apoptosis Signaling	5.7	0.167	-2.53	IRF1,PARP12,PARP14,PARP3,PARP9,RARG,TIPARP,TNFRSF10A,TNFRSF10B,TNFSF10
Calcium-induced T Lymphocyte Apoptosis	5.31	0.152	-2.53	CD4,HLA-A,HLA-B,HLA-DMB,HLA-DOA,HLA-DQA1,HLA-DQB1,HLA-DRA,HLA-DRB5,NR4A1
IL-15 Production	1.51	0.0579	-2.646	EPHB4,IRF1,MAP2K6,NFKB2,STAT1,TEK,TIE1
Production of Nitric Oxide and Reactive Oxygen Species in Macrophages	2.13	0.0585	-2.714	APOE,FOS,IRF1,NCF1,NFKB2,NFKBIA,NFKBIE,PIK3CG,PPARA,STAT1,TLR2
Type I Diabetes Mellitus Signaling	10.5	0.171	-2.828	HLA-A,HLA-B,HLA-C,HLA-DMB,HLA-DOA,HLA-DQA1,HLA-DQB1,HLA-DRA,HLA-DRB5,HLA-F,HLA-G,IRF1,MAP2K6,NFKB2,NFKBIA,NFKBIE,SOCS1,SOCS3,STAT1
Role of Pattern Recognition Receptors in Recognition of Bacteria and Viruses	4.51	0.0909	-2.828	CASP1,CXCL8,DDX58,IFIH1,IRF7,NFKB2,OAS1,OAS2,OAS3,PIK3CG,TICAM1,TLR2,TNFSF10,TNFSF13B
Systemic Lupus Erythematosus In T Cell Signaling Pathway	3.15	0.0571	-2.982	B2M,CASP1,FOS,GNAI1,HLA-A,HLA-B,HLA-C,HLA-DMB,HLA-DOA,HLA-DPA1,HLA-DPB1,HLA-DQA1,HLA-DQB1,HLA-DRA,HLA-DRB5,HLA-F,HLA-G,MAP2K6,PIK3CG
Th1 Pathway	8.94	0.149	-3	CD274,CD4,HLA-A,HLA-B,HLA-DMB,HLA-DOA,HLA-DPA1,HLA-DPB1,HLA-DQA1,HLA-DQB1,HLA-DRA,HLA-DRB5,IRF1,MAP2K6,PIK3CG,SOCS1,SOCS3,STAT1
PKCteta Signaling in T Lymphocytes	5.79	0.103	-3.207	CACNA1C,CACNA2D3,CD4,FOS,HLA-A,HLA-B,HLA-DMB,HLA-DOA,HLA-DQA1,HLA-DQB1,HLA-DRA,HLA-DRB5,NFKB2,NFKBIA,NFKBIE,PIK3CG
iCOS-iCOSL Signaling in T Helper Cells	5.42	0.117	-3.317	CD4,HLA-A,HLA-B,HLA-DMB,HLA-DOA,HLA-DQA1,HLA-DQB1,HLA-DRA,HLA-DRB5,NFKB2,NFKBIA,NFKBIE,PIK3CG
Neuroinflammation Signaling Pathway	7.43	0.0867	-3.545	ACVR1,B2M,CASP1,CTNNB1,CXCL8,FOS,HLA-A,HLA-B,HLA-C,HLA-DMB,HLA-DOA,HLA-DQA1,HLA-DQB1,HLA-DRA,HLA-DRB5,HLA-F,IRF7,NCF1,NFKB2,PIK3CG,PTGS2,SOD2,STAT1,TICAM1,TLR2,TYROBP
Interferon Signaling	13.2	0.389	-3.742	IFI35,IFI6,IFIT1,IFIT3,IFITM1,IFITM3,IRF1,ISG15,MX1,OAS1,SOCS1,STAT1,STAT2,TAP1
Dendritic Cell Maturation	8.22	0.115	-4.025	B2M,FCGR2C,HLA-A,HLA-B,HLA-C,HLA-DMB,HLA-DOA,HLA-DQA1,HLA-DQB1,HLA-DRA,HLA-DRB5,HLA-F,NFKB2,NFKBIA,NFKBIE,PIK3CG,RELB,STAT1,STAT2,TLR2,TYROBP

## Sheet: T2 vs. T1 HSC_MPP
T2 vs. T1 HSC_MPP
Ingenuity Canonical Pathways	-log(p-value)	Ratio	z-score	Molecules
EIF2 Signaling	1.81	0.0357	2.646	ATF3,DDIT3,MYCN,RPL10,RPL3,RPL36A,RPL7A,RPSA
PD-1, PD-L1 cancer immunotherapy pathway	1.74	0.0472	2.236	HLA-C,HLA-DRB5,HLA-F,HLA-G,SMAD3
Cyclins and Cell Cycle Regulation	1.54	0.0494	2	CCND3,CDKN2C,PPP2R2B,PPP2R5B
Type I Diabetes Mellitus Signaling	3.71	0.0721	-2	HLA-C,HLA-DRB5,HLA-F,HLA-G,IRF1,NFKB2,NFKBIE,STAT1
Ceramide Signaling	1.43	0.0455	-2	NFKB2,PPP2R2B,PPP2R5B,S1PR2
Role of PKR in Interferon Induction and Antiviral Response	3.55	0.0684	-2.121	ATF3,FCGR1A,IRF1,IRF9,NFKB2,NFKBIE,STAT1,STAT2
Dendritic Cell Maturation	6.39	0.0765	-2.887	CD83,COL2A1,CREB5,FCGR1A,FCGR1B,HLA-C,HLA-DRB5,HLA-F,IRF8,LTB,NFKB2,NFKBIE,STAT1,STAT2
Interferon Signaling	10.3	0.278	-3	IFI6,IFIT3,IFITM1,IRF1,IRF9,ISG15,MX1,OAS1,STAT1,STAT2

## Sheet: T2 vs. T1 MPP_GMP
T2 vs. T1 MPP_GMP
Ingenuity Canonical Pathways	-log(p-value)	Ratio	z-score	Molecules
Role of Pattern Recognition Receptors in Recognition of Bacteria and Viruses	2.83	0.0455	-2	IFIH1,IRF7,NFKB2,NOD2,OAS1,OAS2,TNFSF13B
Osteoarthritis Pathway	2.08	0.0332	-2	C1QTNF4,COL2A1,DDIT4,NFKB2,S100A8,S100A9,S1PR2
TREM1 Signaling	2.05	0.0533	-2	MPO,NFKB2,NLRC5,NOD2
IL-15 Production	1.37	0.0331	-2	CSF1R,IRF1,NFKB2,STAT1
Activation of IRF by Cytosolic Pattern Recognition Receptors	6.41	0.127	-2.121	IFIH1,IFIT2,IRF7,IRF9,ISG15,NFKB2,STAT1,STAT2
Type I Diabetes Mellitus Signaling	4.54	0.0721	-2.236	CD3E,CD3G,HLA-C,HLA-F,HLA-G,IRF1,NFKB2,STAT1
T Cell Exhaustion Signaling Pathway	3.18	0.0457	-2.236	HLA-C,HLA-F,HLA-G,IL10RA,IRF9,PPP2R5B,STAT1,STAT2
Systemic Lupus Erythematosus In B Cell Signaling Pathway	4.3	0.0436	-2.309	CD72,IFIH1,IFIT2,IFIT3,IRF7,IRF9,ISG15,LILRB3,NFKB2,STAT1,STAT2,TNFSF13B
Neuroinflammation Signaling Pathway	1.77	0.0267	-2.449	CSF1R,HLA-C,HLA-F,IRF7,NCF2,NFKB2,SLC1A3,STAT1
Dendritic Cell Maturation	3.74	0.0492	-2.646	COL2A1,FCGR1B,HLA-C,HLA-F,IRF8,NFKB2,RELB,STAT1,STAT2
Role of PKR in Interferon Induction and Antiviral Response	3.54	0.0598	-2.646	ATF3,IFIH1,IRF1,IRF9,NFKB2,STAT1,STAT2
Interferon Signaling	16.4	0.361	-3.464	IFI6,IFIT1,IFIT3,IFITM1,IFITM3,IRF1,IRF9,ISG15,MX1,OAS1,STAT1,STAT2,TAP1

## Sheet: T2 vs. T1 MEP_1
T2 vs. T1 MEP_1
Ingenuity Canonical Pathways	-log(p-value)	Ratio	z-score	Molecules
PD-1, PD-L1 cancer immunotherapy pathway	1.94	0.0566	2.449	CD274,HLA-B,HLA-C,HLA-DRB5,HLA-F,HLA-G
CD40 Signaling	2.99	0.0923	2.236	CD40,CD40LG,NFKBIA,NFKBIE,PTGS2,TNFAIP3
Xenobiotic Metabolism PXR Signaling Pathway	1.67	0.0417	2.121	CITED2,GSTM2,GSTM3,GSTM5,PRKAR2B,PRKCD,PRKD1,SMOX
Glioma Invasiveness Signaling	1.37	0.0541	-2	PLAU,PLAUR,PTK2,RHOU
Dendritic Cell Maturation	4.61	0.071	-2.111	CD40,CD40LG,CD83,FCER1G,HLA-B,HLA-C,HLA-DRB5,HLA-F,NFKBIA,NFKBIE,RELB,STAT1,TYROBP
Systemic Lupus Erythematosus In T Cell Signaling Pathway	1.44	0.033	-2.111	CASP3,CD40LG,FCER1G,GNAI1,HLA-B,HLA-C,HLA-DRB5,HLA-F,HLA-G,PTK2,RHOU
Interferon Signaling	9.34	0.278	-3	IFI6,IFIT1,IFITM1,IFITM3,IRF1,IRF9,ISG15,MX1,OAS1,STAT1

## Sheet: T2 vs. T1 MEP_2
T2 vs. T1 MEP_2
Ingenuity Canonical Pathways	-log(p-value)	Ratio	z-score	Molecules
PD-1, PD-L1 cancer immunotherapy pathway	5.02	0.0849	3	B2M,HLA-A,HLA-B,HLA-C,HLA-DMB,HLA-DRB5,HLA-F,HLA-G,PIK3CG
LXR/RXR Activation	1.69	0.0413	2.236	ABCG1,CD36,LY96,NFKB2,S100A8
EIF2 Signaling	2.05	0.0357	2.121	ATF3,DDIT3,PIK3CG,RPL10,RPL3,RPL36A,RPL7,RPL7A
Type I Diabetes Mellitus Signaling	6.69	0.0991	-2	HLA-A,HLA-B,HLA-C,HLA-DMB,HLA-DRB5,HLA-F,HLA-G,IRF1,NFKB2,NFKBIA,STAT1
Crosstalk between Dendritic Cells and Natural Killer Cells	6.64	0.112	-2	CD83,HLA-A,HLA-B,HLA-C,HLA-DRB5,HLA-F,HLA-G,IL15RA,NFKB2,TYROBP
iNOS Signaling	3.56	0.111	-2	IRF1,LY96,NFKB2,NFKBIA,STAT1
Role of Pattern Recognition Receptors in Recognition of Bacteria and Viruses	3.05	0.0519	-2	IFIH1,IRF7,NFKB2,OAS1,OAS2,OAS3,PIK3CG,TNFSF13B
Retinoic acid Mediated Apoptosis Signaling	2.12	0.0667	-2	IRF1,PARP12,PARP9,TNFRSF10B
Calcium-induced T Lymphocyte Apoptosis	1.98	0.0606	-2	HLA-A,HLA-B,HLA-DMB,HLA-DRB5
Pancreatic Adenocarcinoma Signaling	1.87	0.0459	-2	CDKN2A,E2F1,NFKB2,PIK3CG,STAT1
Tec Kinase Signaling	2.87	0.0488	-2.121	MS4A2,NFKB2,PIK3CG,STAT1,STAT2,TNFRSF10B,TNFRSF21,YES1
TREM1 Signaling	3.38	0.08	-2.236	CD83,CIITA,CXCL2,NFKB2,NLRC5,TYROBP
IL-8 Signaling	1.81	0.035	-2.236	ANGPT2,CDH1,CXCL1,ITGAM,NCF1,PIK3CG,TEK
IL-15 Production	1.69	0.0413	-2.236	IRF1,NFKB2,STAT1,TEK,YES1
iCOS-iCOSL Signaling in T Helper Cells	3.22	0.0631	-2.449	HLA-A,HLA-B,HLA-DMB,HLA-DRB5,NFKB2,NFKBIA,PIK3CG
Necroptosis Signaling Pathway	1.79	0.0382	-2.449	BIRC3,CYLD,IRF9,STAT1,STAT2,TNFRSF10B
PKCteta Signaling in T Lymphocytes	3.03	0.0516	-2.646	CACNA2D3,HLA-A,HLA-B,HLA-DMB,HLA-DRB5,NFKB2,NFKBIA,PIK3CG
Production of Nitric Oxide and Reactive Oxygen Species in Macrophages	1.95	0.0372	-2.646	IRF1,NCF1,NFKB2,NFKBIA,PIK3CG,S100A8,STAT1
Neuroinflammation Signaling Pathway	5.04	0.05	-2.887	B2M,BIRC3,HLA-A,HLA-B,HLA-C,HLA-DMB,HLA-DRB5,HLA-F,IRF7,NCF1,NFKB2,PIK3CG,SOD2,STAT1,TYROBP
Systemic Lupus Erythematosus In T Cell Signaling Pathway	1.93	0.03	-3.162	B2M,HLA-A,HLA-B,HLA-C,HLA-DMB,HLA-DRB5,HLA-F,HLA-G,PIK3CG,YES1
Interferon Signaling	15.4	0.361	-3.464	IFI6,IFIT1,IFIT3,IFITM1,IFITM3,IRF1,IRF9,ISG15,MX1,OAS1,STAT1,STAT2,TAP1
Systemic Lupus Erythematosus In B Cell Signaling Pathway	3.59	0.0436	-3.464	IFIH1,IFIT3,IRF7,IRF9,ISG15,NFKB2,PIK3CG,PIM2,STAT1,STAT2,TNFSF13B,YES1
Dendritic Cell Maturation	7.77	0.082	-3.742	B2M,CD83,HLA-A,HLA-B,HLA-C,HLA-DMB,HLA-DRB5,HLA-F,NFKB2,NFKBIA,PIK3CG,RELB,STAT1,STAT2,TYROBP
