# Supplementary material for: Mutated clones driving leukemic transformation are already detectable at the single-cell level in CD34-positive cells in the chronic phase of primary myelofibrosis
Source: NPJ Precis Oncol. 2021 Feb 4;5:4. doi: 10.1038/s41698-021-00144-9 (PMC7862275; doi:10.1038/s41698-021-00144-9)
Supplement: Supplementary file 7 — Supplementary Data file 5 [file 41698_2021_144_MOESM7_ESM.xlsx]

## Sheet: T3 vs. T1 HSC_MPP
T3 vs. T1 HSC_MPP
© 2000-2020 QIAGEN. All rights reserved.
Upstream Regulator	Expr Fold Change	Molecule Type	Predicted Activation State	Activation z-score	Flags	p-value of overlap	Target Molecules in Dataset
MAPK1	-1.39	kinase	Activated	6.042		2.41e-26	BST2,BTN3A3,CAV1,CCL3L3,CCL4,CD69,CDH1,CDKN1A,CXCL8,DUSP1,DUSP2,EGR1,EGR2,EGR4,EIF2AK2,ENDOD1,FOS,FOSB,GBP1,GBP5,HERC5,HLA-C,IFI44,IFI6,IFIH1,IFIT1,IFIT2,IFIT3,IFITM1,IFITM3,IRF7,ISG15,ISG20,JUN,JUNB,JUND,LAG3,LGALS3BP,LMNA,MCL1,MMP2,MYC,NR4A1,OAS1,OAS2,OAS3,OASL,PLSCR1,PTGS2,RGS2,SAMHD1,SERPINE1,SLC27A2,SP110,SPRY2,STAT1,STAT2,TNF,TNFSF10,TP53,TTC27,UBE2L6,USP18,VDR
PDGF BB		complex	Activated	4.83	bias	1.69e-17	ACTA2,AREG,ARF5,BHLHE40,CAV2,CDKN1A,CEBPD,CP,CXCL8,DUSP1,DUSP6,EGR1,EGR2,EGR3,EREG,FBLN5,FOS,FOSB,GLUL,HES1,HOMER2,ID3,IER2,IER3,JUN,JUNB,KLF6,LMNA,MCL1,MMP2,MYC,NEXN,NFIL3,NR4A1,NR4A2,NR4A3,PHLDA1,PTGS2,RGS1,RGS2,RHOB,S1PR2,SERPINE1,SGK1,SOCS3,TNFAIP3,TP53,ZFP36
EGF		growth factor	Activated	4.651	bias	1.29e-11	AREG,B4GALT1,BTG2,CAV1,CDH1,CDKN1A,CEBPD,CLCN3,CLDN7,CLU,CXCL8,CXCR4,DUSP1,DUSP6,EGR1,EGR2,EGR3,EREG,FOS,FOSB,HES1,ID1,ID2,IDS,IER2,IER3,JUN,JUNB,JUND,MCL1,MMP2,MYC,NEXN,NR4A1,NR4A2,NR4A3,NR5A1,PER1,PLSCR1,PTGS2,REN,RHOB,S100A10,SERPINE1,SOCS3,SPRY2,STAT1,TIMP3,TNFAIP3,TP53,VDR,ZFP36
TRIM24	-1.52	transcription regulator	Activated	4.463	bias	2.62e-14	CCL4,CMPK2,DDX60,DHX58,EPSTI1,GBP4,GLUL,IFI44,IFIH1,IFIT2,IFIT3,IRF7,ISG15,LGALS3BP,OAS1,OASL,SAMD9L,SAMHD1,SERPINE1,SOCS1,STAT1,STAT2,TLR2,TP53,USP18
PNPT1	-1.67	enzyme	Activated	4.325	bias	5.19e-17	CDKN1A,CMPK2,CXCL8,EIF2AK2,GBP4,IFI44,IFIH1,IFIT3,IRF7,ISG15,LGALS3BP,MYC,OAS1,PARP9,SAMD9L,STAT1,STAT2,UBE2L6,USP18,XAF1
leukotriene D4		chemical - endogenous mammalian	Activated	4.016	bias	6.81e-20	ARID5B,CCL3,CCL3L3,CCL4,CDH1,CXCL8,CYSLTR1,DUSP1,EGR1,EGR2,EGR3,KLF2,KLF4,MAP3K8,MCL1,NR4A1,NR4A2,NR4A3,PTGS2,RGS2,SIK1/SIK1B,TNF,ZFP36
IGF1		growth factor	Activated	3.909		2.5e-12	ACTA2,AKR1C1/AKR1C2,BHLHE40,BTG2,CCL3L3,CCL4,CDH1,CDKN1A,CEBPD,CITED2,CLU,COL2A1,CXCL8,DDIT4,DUSP1,DUSP6,EGR1,EGR2,EIF2AK2,ELN,FOS,FOSB,ID1,ID2,IER2,IER3,IFITM3,JUN,JUNB,KLF6,LARP6,MCL1,MMP2,MYC,NFE2,NOG,NR4A1,NR5A1,PHLDA1,PPP1R1B,PTGS2,SERPINE1,SGK1,SOCS3,TAP2,TNF,TP53,TXNIP,UGCG,ZFP36
CREB1	-1.53	transcription regulator	Activated	3.877		3.24e-10	AK4,ATF1,BHLHE40,BTG2,CCL3,CCL4,CD4,CDKN1A,CEBPD,CXCL8,CXCR4,DUSP1,EGR1,EGR2,EGR4,ENTPD1,ETV3,FGL2,FOS,FOSB,GPR12,HLA-G,ID1,IER2,IER3,IRF7,JUN,JUNB,KLF4,KLF7,MCAM,MCL1,MYC,NFIL3,NFKBID,NR4A1,NR4A2,NR4A3,PER1,PNMT,PTGS2,RASGEF1B,REN,RGS2,SERTAD1,SGK1,SHTN1,SLC16A1,TIPARP,TNF,ZFP36
Pkc(s)		group	Activated	3.782	bias	1.35e-07	ACTA2,CD4,CDKN1A,CXCL8,CXCR4,DUSP1,EGR1,EGR2,FOS,ID2,JUN,JUNB,KLF6,MMP2,NOTCH4,NR4A1,NR4A2,NR4A3,PER1,PHLDA1,PTGS2,RGS2,SERPINE1,TNF,VDR
MAP3K8	2.08	kinase	Activated	3.744		1.43e-05	ARRDC3,CCL4,CEBPD,CXCL8,DUSP6,FOS,IER3,IER5,JUN,JUNB,KDM4A,PTGS2,SESN1,SOCS3,STK17B,TNF,TXNIP
FGF2	1	growth factor	Activated	3.495	bias	4.79e-08	ACTA2,AGAP3,AREG,BTG2,CAV1,CDH1,CDKN1A,CXCR4,DUSP6,EGR1,ELN,EREG,FOS,GBP1,HES1,ID2,ID3,JUN,JUNB,LMNA,LRP6,MCAM,MMP2,MYC,NOG,NOTCH4,NR4A1,NR4A2,PRKCD,PTGS2,S100A10,SERPINE1,SOCS3,SPRY2,TIMP3,TNF,TNFSF10,TP53
GPER1		G-protein coupled receptor	Activated	3.458	bias	5.14e-11	ACTA2,BHLHE40,CDKN1A,CEBPD,DDIT4,DUSP1,EGR1,FOS,FOSB,IER2,JUN,MYC,NR4A2,TNF,TNFAIP3,ZFP36
IRF8	-10.9	transcription regulator	Activated	3.258		6.13e-11	ARID5B,CD4,CDKN1A,EGR1,EGR2,ETV3,FOS,GBP1,ID3,IFI44L,IFI6,IFIT2,IFIT3,IRF8,ISG15,KLF4,KLF6,MYC,OAS1,STAT1,STAT2,TNF,TNFSF13B,TP53
EGR1	8.45	transcription regulator	Activated	3.257	bias	7.91e-12	ACTA2,AREG,CAV1,CCL3L3,CCL4,CDH1,CDKN1A,CLU,COL2A1,CXCL8,DLG4,EGR1,EGR2,EREG,IL6R,JUN,JUNB,JUND,MYC,NR4A1,PNMT,PTGS2,SERPINE1,SGK1,SLC12A2,SOCS1,TNF,TNFSF10,TP53
INS		other	Activated	3.255		9.79e-08	ACADL,CDH1,CDKN1A,CITED2,DUSP1,EGR1,EGR2,FOS,FOSB,IER2,IER3,IGKC,JUN,JUNB,JUND,NR4A1,PTGS2,SELP,TNF,TP53,UGCG
MAPK7	1.21	kinase	Activated	3.252	bias	5.43e-07	CXCL8,DUSP1,ID1,JUN,KLF2,KLF4,MCL1,NR4A1,PTGS2,TNF,TP53
FOXO3	1.05	transcription regulator	Activated	3.249		5.61e-08	ACTA2,BTG1,CAV1,CDH1,CDKN1A,CDKN3,CXCL8,CXCR4,DDIT4,EGR1,EGR2,EGR4,FOS,FOSB,GLUL,IER3,IFIH1,JUNB,MCAM,MYC,PIK3IP1,POMC,PRKCD,SERPINE1,SESN1,SGK1,SLC40A1,TIE1,TNF,TNFSF10,TP53,TP53INP1,TXNIP
SIRT1	-1.13	transcription regulator	Activated	3.206		5.64e-08	CAV1,CD72,CDH1,CDKN1A,CDKN2C,CMPK2,DDX60,DHX58,EPDR1,GSTM3,HCK,HLA-DRB5,ID1,IFI44,IFIT3,IFITM3,IRF7,JCHAIN,KLF2,LGALS3BP,MCL1,MMP2,MYC,NLGN1,NLRC5,OAS1,OAS2,PER1,RSAD2,SERPINE1,SOCS3,SP110,STAT1,TIMP3,TNF,TP53,USP18
ERK		group	Activated	3.195	bias	6.19e-13	ACTA2,ADGRG6,AREG,BTG2,CAV1,CCL4,CDH1,CDKN1A,CEBPD,CLU,CXCL8,DUSP1,EGR1,EGR2,EIF2AK2,EREG,FOS,IER3,JUN,JUNB,KYNU,MAFF,MAL,MCAM,MCL1,MMP2,MYC,OSBPL10,PTGS2,SERPINE1,STAT1,TNF,TP53,UGCG,ZFP36
GLI3		transcription regulator	Activated	3.162		0.00013	CD69,DUSP1,DUSP2,EGR1,FOSB,JUNB,KLF13,KLF2,NFKBID,TNFAIP3
TREM1	1.32	transmembrane receptor	Activated	3.151	bias	1.02e-06	AREG,CCL3,CXCL8,CXCR4,DTL,EGR1,EGR2,EGR3,HES1,IFIT2,IL6R,ISG15,MAFF,MAP3K8,NR4A2,OASL,PHLDA1,PTGS2,RGS1,SPRY2,TLR2,TNF
CG		complex	Activated	3.128	bias	1.08e-12	ACTA2,AKR1C3,AREG,BHLHE40,BTG1,BTG2,CCDC86,CDH1,CDKN1A,CEBPD,CLU,CXCL8,CXCR4,DTL,DUSP1,DUSP6,EGR1,EREG,FGL2,FOS,GASK1B,IER3,IFIT3,JUN,JUNB,KLF4,LGALS3BP,MCAM,MCL1,MMP2,NR4A1,PHLDA1,PRKG2,PRSS2,PTGS2,PTX3,RGS2,S100A10,SPRY2,TM4SF1,TNF,TP53,XKR8
dopamine		chemical - endogenous mammalian	Activated	3.119		3.6e-07	BTG2,CCDC146,CLCN3,CXCL8,DUSP2,EGR1,EGR3,EGR4,FOS,FOSB,GPC3,GPR12,JUN,KLF4,NR4A1,NR4A3,PER1,POMC,PPP1R1B
levodopa		chemical - endogenous mammalian	Activated	3.117		0.000226	ACTA2,AIFM2,ARAP1,ARMH4,BANF1,C1GALT1C1,CLDN5,DCAF4,DGAT2,DIXDC1,DUSP1,DUSP6,EGR2,EGR4,FAM81A,FBLN1,FGFR1OP,FKBP5,FOS,FOSB,GPC3,IER3,JUNB,KLF6,KLF9,LAG3,LMNA,MSRB1,PER1,PIEZO2,PLD4,PPP1R1B,PRKG2,RIMS1,S100A10,S1PR2,SLC29A3,SLC66A1,SMIM14,TCF4,TP53
MAPK3	-1.36	kinase	Activated	3.116	bias	7.02e-11	B4GALT1,CCL3,CD69,CDKN1A,CXCL8,EGR1,EGR2,EGR4,FOS,FOSB,JUN,JUNB,JUND,MCL1,MYC,NR4A1,PTGS2,RGS2,TNF
STAT3	1.33	transcription regulator	Activated	3.108		4.09e-24	ACTA2,AREG,BATF,BST2,CCL3L3,CCL4,CDH1,CDKN1A,CEBPD,CMPK2,CXCL8,CXCR4,EGR1,EGR2,EGR3,EIF2AK2,FCGR1A,FGL2,FOS,GBP5,H2AC18/H2AC19,HERC5,HLA-DRB5,ID1,ID2,IFI44,IFI6,IFIH1,IFIT1,IFIT2,IFIT3,IFITM1,IFITM3,IKZF3,IL6R,IL7,IRF7,ISG15,ISG20,JUNB,KLF4,MCL1,MMP2,MMP7,MT-ND1,MX1,MYC,NR0B1,NR4A2,OAS1,OAS2,OAS3,OASL,PHLDA1,PLSCR1,POMC,PTAFR,PTGS2,REN,RSAD2,SALL4,SERPINE1,SGK1,SLFN5,SOCS1,SOCS3,SP110,STAT1,STAT2…
NUPR1		transcription regulator	Activated	3.084		3.9e-06	AREG,ATP6V0A1,BTG1,CITED2,CXCL8,CXCR4,EGLN1,EREG,FUCA1,HILPDA,HLTF,IFIT2,IL6R,KLF4,KLF6,LMAN2L,LMNB1,MYC,NFIB,NFIL3,NUP50,OSBPL6,PARP9,PCTP,PHLDA1,PLK3,RAB38,RASAL2,RMI1,SAMHD1,SERPINE1,SIK1/SIK1B,TANGO6,TP53,UBIAD1,VANGL1,WDCP,ZDHHC13
FOXO1	1.53	transcription regulator	Activated	3.081		4.59e-08	AIFM2,ATP6V0A1,CAV1,CCL4,CDKN1A,CDKN2C,CENPF,CITED2,CLDN5,COL2A1,CXCL8,DDIT4,EGR1,EGR2,EGR4,FOS,FOSB,IER3,JUN,JUNB,KLF2,KLF4,KLF7,MRPS18C,MYC,NKX3-1,PIK3IP1,PLSCR1,POMC,PRKCD,SERPINE1,SESN1,SGK1,SPRY2,STAT2,TIE1,TNF,TNFSF10,TP53,TXNIP
Insulin		group	Activated	3.081		5.51e-05	CAV2,CCL4,CDKN1A,DDIT4,DGAT2,DUSP1,EGR1,EGR2,FOS,FOSB,HES1,HIF3A,IFIT2,IFIT3,IRF7,JUN,KLF4,LGALS3BP,MMP2,MT-ND1,MYC,NFIL3,NR0B1,NR4A1,NR4A2,NR4A3,POMC,PRKCD,SERPINE1,SGK1,STAT1,STAT2,TLR2,TNF
ELK1	-1.04	transcription regulator	Activated	3.057	bias	9.77e-08	CDKN1A,EGR1,EGR2,EGR4,FOS,FOSB,JUN,JUNB,MCL1,PTGS2,TIPARP,TNF,ZFP36
ERK1/2		group	Activated	3.046	bias	1.78e-08	AKR1C3,AREG,CAV1,CCL3,CCL3L3,CCL4,CDKN1A,COL2A1,CXCL8,CXCR4,DUSP1,EGR1,FKBP5,FOS,FOSB,ID1,ID3,IFIT1,JUN,JUNB,JUND,KLF13,MMP2,MYC,NR4A3,POMC,PTGS2,SERPINE1,SGK1,SOCS3,TAP2,TNF
IL18	1.03	cytokine	Activated	3.044	bias	0.0036	CCL3,CCL3L3,CCL4,CD69,CDH1,CXCL8,DDIT4,DLG4,JUN,NCR3,NFIL3,PTGS2,SAMHD1,TNF
MAP2K1/2		group	Activated	3.028	bias	3.59e-07	CCL3L3,CCL4,CDH1,DUSP1,EGR1,EGR2,ELN,FOS,HSPB1,JUN,MCL1,MYC,PHLDA1,TNF
Growth hormone		group	Activated	3.026		0.000374	ARID5B,CDH1,CEBPD,CITED2,CLU,EGR1,FKBP5,FOS,FZD7,ID1,IER3,JUN,JUNB,MYC,SGK1,SOCS1,SOCS3,TNFSF10,TXNIP
ACKR2		G-protein coupled receptor	Activated	2.982	bias	3.25e-17	CCL3L3,DDX60,DHX58,EIF2AK2,IFI44,IFIT2,IFIT3,IRF7,ISG15,ISG20,OAS1,OAS2,OAS3,OASL,RSAD2,STAT1,STAT2,TNF,USP18
GNRH1		other	Activated	2.956		0.000114	EGR1,EGR2,FOS,FOSB,JUN,JUNB,NR5A1,PRKCD,PTGS2
FOXO4	-1.26	transcription regulator	Activated	2.941		0.0122	CAV1,CDKN1A,IER3,PRKCD,SERPINE1,SESN1,SGK1,TIE1,TXNIP
MEF2D	-1.18	transcription regulator	Activated	2.926	bias	0.000146	CDH1,EGR2,FOS,FOSB,JUN,JUNB,JUND,KLF2,NR4A1,ZFP36
AREG	21.8	growth factor	Activated	2.92		3.62e-08	AREG,CENPF,CXCR4,EGR1,EREG,FOS,GBP1,H2AC18/H2AC19,IFI6,IFIT2,IFIT3,ITGB8,JUN,PTAFR,PTGS2,PTX3
RAF1	-1.11	kinase	Activated	2.92	bias	4.7e-06	AREG,BTG1,CDKN1A,DUSP2,DUSP6,EGR1,EGR3,FOS,HSPB1,ID3,IER2,IER3,JUN,MCF2L,MYC,PHLDA1,PTGS2,RGS1,SPRY2,TNF,TUBA4A,TXNIP
formaldehyde		chemical - endogenous mammalian	Activated	2.905	bias	1.54e-07	EGR1,EGR2,FOS,FOSB,JUN,JUNB,JUND,PTGS2,SGK1,TNF
NR3C2		ligand-dependent nuclear receptor	Activated	2.874		6.81e-09	CCL3L3,CXCL8,CXCR4,CYP1B1,DDIT4,EGR1,FKBP5,JUNB,KLF9,MSRB1,NR4A2,PPAT,PTGS2,PTX3,RGS2,SERPINE1,SGK1,TNF,TP53,TSC22D3,TUBA4A
GAPDH	-1.62	enzyme	Activated	2.868		2.1e-13	C2,CCL3,CCL4,DUSP1,HLA-C,IFI6,IFIT2,IFITM1,OAS1,OAS2,OAS3,STAT1,TXNIP,UBE2L6,WARS1
IKZF1	1.8	transcription regulator	Activated	2.854	bias	4.69e-07	CAV1,CAV2,CCL3L3,CCL4,CDKN1A,CITED2,CYP7B1,DOCK4,DTX3L,EPSTI1,FKBP9,GP1BA,HES1,IFI6,IFIT3,KLF4,LIG4,MYC,NFE2,PGAM1,POMC,SELENOM,SPN,TNF,TXNIP,WDFY3
SMAD3	1.53	transcription regulator	Activated	2.831	bias	1.43e-08	ACTA2,AREG,ARID3A,CCL3L3,CCL4,CDH1,CDKN1A,COL2A1,DOCK4,EGR1,ELN,EREG,FOS,ID1,ID2,ID3,JUN,JUNB,JUND,MYC,NR5A1,PNMT,PTGS2,PTX3,RHOB,SERPINE1,TIMP3,TNF,ZFP36
Lh		complex	Activated	2.823		4.9e-06	ACTA2,AREG,ARL4C,CDC42EP4,CXCL8,CXCR4,DUSP1,EREG,FKBP5,FOS,GBP1,MCL1,MMP2,NR5A1,PER1,PPP2R5B,PTGS2,PTX3,RASAL2,RHOB,SGK1,STAT1,TNFAIP3,TP53
TGFA		growth factor	Activated	2.818	bias	9.49e-05	AREG,CDKN1A,CXCL8,EREG,FOS,JUNB,NR4A2,PTGS2,S100A10,SERPINE1,TP53
FCER1G	-1.62	transmembrane receptor	Activated	2.772		5.78e-06	CCL3,CCL4,CD69,CXCL8,IFIT2,MX1,PTGS2,RSAD2,TNF
PGF		growth factor	Activated	2.771	bias	7.19e-06	CCL4,CXCL8,CXCR4,DNM3OS,EGR1,EREG,FOSB,SERPINE1,TNF
Mek		group	Activated	2.759		4.81e-11	CDH1,CDKN1A,CLU,CXCL8,DUSP6,EGR1,EGR2,EGR3,EREG,FOS,HSPB1,ID1,ID2,IER2,IER3,JUN,JUNB,MAFF,MCL1,MMP2,MYC,NR4A1,PHLDA1,PPAT,PTGS2,SERPINE1,SPRY2,TNF,TNFAIP3,TP53,XAF1
fatty acid		chemical - endogenous mammalian	Activated	2.745	bias	0.0299	ACADL,CXCL8,NR4A1,NR4A2,NR4A3,PTGS2,SERPINE1,TNF
APEX1	-1.22	enzyme	Activated	2.72	bias	2.74e-09	EGR1,EGR2,EGR3,EGR4,FOS,FOSB,JUNB,NR4A1,PTGS2,RGS2,TP53
KRAS	1.16	enzyme	Activated	2.69		7.07e-14	AREG,ASCL2,CAV1,CDH1,CDKN1A,CDKN2C,CLU,CSF2RB,CXCL8,DUSP1,DUSP6,EFNA1,EGR1,EGR2,EIF2AK2,ELN,EREG,FOS,FOSB,GLUL,GPC3,GSTM3,HES1,HOPX,HSPB1,ID1,IER3,IFI6,IFIT1,IFITM1,IFITM3,IRF2,ISG15,JUN,JUNB,KLF6,LMNB1,MAN2A1,MAPK12,MCAM,MMP2,MMP7,MX1,MYC,NR0B1,NR4A1,OAS1,PHLDB2,PRKCD,PTGS2,RHEBL1,RHOB,SAMHD1,SPRY2,STAT1,STAT2,TIMP3,TLE3,TLR2,TMEM98,TNF,TNFSF10,TP53,TUBA4A
KITLG		growth factor	Activated	2.677	bias	6.36e-07	BTG1,CCL3L3,CCL4,CDKN1A,CLEC1B,CLU,CXCL8,CXCR4,EGR1,FOS,GP1BA,HCK,ID2,IRF2,KPNA2,MMP2,MRVI1,PIK3IP1,PLSCR1,PTGS2,RPS23,SOCS1,TNF,TSC22D3,TXNIP,UGCG
FOXL2		transcription regulator	Activated	2.671	bias	1.02e-05	CCL3,CCL3L3,FOS,HRH2,IER3,MAFF,NR4A3,NR5A1,PTGS2,RGS2,TNFAIP3
hydrogen peroxide		chemical - endogenous mammalian	Activated	2.643	bias	2.04e-10	ACTA2,AKR1C1/AKR1C2,BTG2,CAV1,CCL3L3,CCL4,CDH1,CDKN1A,CDKN2C,CLDN7,CLU,CXCL8,CXCR4,DDIT4,DUSP1,DUSP2,EGR1,ELN,FOS,GSTM3,ID3,IER5,IFI6,IFIT2,JUN,KLF2,KLF4,MCAM,MMP2,MYC,NFIL3,NR4A1,PRDX1,PTGS2,PTX3,RCN1,SERPINE1,SESN1,SGK1,TNF,TNFAIP3,TP53,TP53INP1,TUBA4A,TXNIP,VDR,XAF1,ZBTB7A
EPHB1		kinase	Activated	2.621	bias	1.42e-08	EGR1,EGR2,FOS,JUN,JUNB,PTGS2,SERPINE1
BMP15		growth factor	Activated	2.616		7.4e-06	AREG,EREG,ID1,ID2,ID3,PTGS2,PTX3
IL33		cytokine	Activated	2.605	bias	0.00182	AREG,CCL3,CCL3L3,CCL4,CD69,CD72,CXCL8,DGAT2,DUSP2,EGR2,HCK,JUNB,NFKBID,SOCS3,TLR2,TNF,TNFAIP3,TNFSF10
PF4	1	cytokine	Activated	2.604	bias	0.000172	ACTA2,CCL3,CCL4,CDKN1A,CXCL8,KLF4,TNF
10E,12Z-octadecadienoic acid		chemical - endogenous mammalian	Activated	2.6		0.00819	CAV1,CDKN3,CXCL8,DGAT2,EGR2,NOTCH4,NR4A1,NR4A2,NR4A3,PTGS2,RGS1,TNF
TRH	1.65	other	Activated	2.574		0.000206	DUSP1,FOS,JUN,JUNB,NR4A1,POMC,UBOX5
bisphenol A		chemical - endogenous mammalian	Activated	2.551	bias	0.000849	CDH1,CDKN1A,CITED2,CLU,DLG4,EGR1,EREG,FOS,NR4A1,NR4A2,NR4A3,POMC,PTGS2,STK17B,TP53
RELA	-1.13	transcription regulator	Activated	2.544	bias	3.04e-12	ACTA2,ASCL2,BHLHE40,BTG2,CAV1,CCL3,CD69,CDH1,CDKN1A,CITED2,COL2A1,CXCL8,CXCR4,DUSP1,EGLN1,EGR1,ELN,FOS,FOSB,GBP1,HES1,ID1,IER2,IER3,IGKC,IRF7,ISG15,JUN,JUNB,MMP7,MYC,NFKBID,NR4A1,NR4A2,NR4A3,OAS2,PLK3,PRKCD,PTGS2,PTX3,SELP,TAP2,TLR2,TNF,TNFAIP3,TP53,WASF3
TNFRSF8		transmembrane receptor	Activated	2.541		5.39e-06	CCL3,CCL4,CDKN1A,CXCL8,CXCR4,GBP1,JUNB,MAP4K3,MYC,TNF,TNFSF10
collagenase		group	Activated	2.538	bias	5.93e-08	CCL3L3,CCL4,CEBPD,EGR1,IER3,JUN,JUNB,PTX3,SELP,TNF
GATA2	-1.23	transcription regulator	Activated	2.535		0.0147	ADGRE5,CCL3L3,CD69,CDKN1A,CXCR4,F13A1,HHEX,KLF2,KLF4,MMP2,MYC,NFE2,NFIL3,NRXN2,PHLDA3,PRSS2,RGS18,SELP,SPN,TNF,TP53,ZMAT3,ZNF462
Ca2+		chemical - endogenous mammalian	Activated	2.528	bias	5.64e-10	ACTA2,CDH1,CDKN1A,CEBPD,COL2A1,CXCL8,CXCR4,CYP1B1,DUSP1,EGR1,FOS,ID1,ID3,IL6R,JUN,JUNB,JUND,KLF4,MCAM,NR4A1,NR4A3,NR5A1,PER1,PLS3,PTGS2,SELP,SERPINE1,SGK1,TCF4,TNF,UGCG,VDR
miR-124-3p (and other miRNAs w/seed AAGGCAC)		mature microRNA	Activated	2.474	bias	0.000811	ALDH9A1,ATP6V0E1,B4GALT1,CAV1,CYP1B1,EGR1,ENDOD1,HES1,IFRD2,KLF15,LMNB1,MAN2A1,OAF,QSER1,SLC16A1,SMCO4,SUCLG2,TLCD3A
TLR2	-2.67	transmembrane receptor	Activated	2.456	bias	3.22e-08	ACTA2,CCL3L3,CCL4,CD69,CDKN1A,CEBPD,CXCL8,DUSP1,GP1BA,HLA-DRB5,KLF2,MX1,POMC,PTGS2,PTX3,SELP,SLC40A1,SOCS1,SOCS3,TLR2,TNF,TNFSF10,TP53,VDR
BDNF	1.04	growth factor	Activated	2.451		5.75e-07	BHLHE40,CAV2,CDKN1A,CP,CXCR4,DUSP1,DUSP6,EGR1,EGR2,EGR3,FOS,FOSB,GLUL,GNAI1,HSPA4L,JUN,KIF5A,MAN2A1,NR4A1,NR4A3,POMC,PPP1R1B,RPS23,S100A10,SPRY2,TIPARP,TM9SF2,TMEM45A,TXNIP,YWHAG
L-glutamic acid		chemical - endogenous mammalian	Activated	2.446	bias	1.27e-06	ACTA2,CDKN1A,CLDN5,EGR1,FOS,FOSB,JUN,JUNB,MMP2,NFIL3,PER1,POMC,PTGS2,TAP2,TNF,TP53
Il3		cytokine	Activated	2.436		1.43e-06	BHLHE40,CDKN1A,COL2A1,EGR1,FOS,MCL1,MYC,NFIL3,PLA2R1,SOCS1,TP53,YWHAG,ZNF346
HBEGF	2.1	growth factor	Activated	2.433	bias	0.000625	BHLHE40,CDH1,CXCR4,EGR1,ELN,EREG,PTGS2
leukotriene C4		chemical - endogenous mammalian	Activated	2.432	bias	1.03e-09	CCL4,CXCL8,EGR1,EGR2,EGR3,FOS,PTGS2,SELP,TNF
FCGR2A	-2.23	transmembrane receptor	Activated	2.426	bias	0.000354	CCL3,CCL4,CXCL8,PTGS2,SERPINE1,TNF
NKX2-3	-1.31	transcription regulator	Activated	2.419		5.88e-16	ACTA2,AGAP3,BTG1,CDKN1A,CDKN3,CMPK2,CXCL8,DDX60,DHX58,EIF2AK2,FBXO6,GASK1B,GBP1,GMPR,H2AC18/H2AC19,HCP5,HLA-C,HLA-F,KLF2,KLF4,MMP7,PARP9,PLSCR1,PTGS2,RPS23,SAMD9,SAMD9L,SLC40A1,SP110,STAT1,STAT2,TAP2,TIPARP,UBE2L6,USP18,XAF1,ZMAT3
CHRM1		G-protein coupled receptor	Activated	2.415	bias	2.03e-06	EGR1,EGR2,EGR3,EGR4,FOS,JUN
CD244	-1.01	transmembrane receptor	Activated	2.412	bias	1.11e-07	CCL3,CCL3L3,CCL4,EGR1,FOS,TNF
STAT6	-1.27	transcription regulator	Activated	2.404		6.85e-14	AREG,CCDC86,CCL3L3,CD69,CD72,CDKN1A,CKAP4,CMPK2,CTNS,DHX58,EGR1,EGR2,EIF2AK2,EPHX1,FCGR1A,FGFR1OP,FKBP5,GATM,GBP5,GBP7,HCK,IER2,IFI44,IFI44L,IFIH1,IFIT3,IFITM3,IRF7,ISG15,ISG20,LDLRAD3,LGALS3BP,MMP2,NFIL3,OAS3,OASL,PLSCR1,PTGS2,RAB30,RASGRP3,S100A10,SELP,SERPINE1,SOCS1,STAT2,TNF,USP2,ZFP36,ZNF608
NCR2		transmembrane receptor	Activated	2.401	bias	1.9e-05	CCL4,NR4A1,NR4A2,NR4A3,PTGS2,TNF
Raf		group	Activated	2.397		6.09e-08	AREG,CDKN1A,DUSP6,EGR1,FOS,ID2,IER2,IER3,JUN,MAFF,MCL1,MYC,SPRY2,TNFAIP3
STAT5A	-1.46	transcription regulator	Activated	2.397		1.65e-08	AKR1C3,ASCL2,CCL3L3,CDH1,CDKN1A,CYP1B1,FOS,FOSB,GASK1B,H2AC18/H2AC19,ID1,ID2,IL6R,MCL1,MMP7,MYC,NR4A2,OAS1,RAB27B,SLC2A10,SNTB1,SOCS1,SOCS3,TLE4,TM4SF1,TNF,TP53,TXNIP,WARS1,YWHAG,ZFP36
MEF2C	-1.88	transcription regulator	Activated	2.392	bias	2.54e-06	CCL3L3,CCL4,CDKN1A,COL2A1,CXCR4,EGR2,FOS,FOSB,JUN,JUNB,JUND,KLF2,NR4A1,PTGS2,SIK1/SIK1B,TNNI2,ZFP36
PI3K (complex)		complex	Activated	2.39	bias	2.55e-09	CCL3,CCL4,CDH1,CDKN1A,CXCL8,CXCR4,DDIT4,DUSP1,FBLN5,FOS,IFIT1,IRF2,JUN,KLF2,MCAM,MCL1,MMP2,MYC,NR4A2,PPP1R1B,PTGS2,RGS2,RHOB,SAMHD1,SERPINE1,SGK1,SOCS3,TNF,TNFAIP3,TNFSF10,TP53,TXNIP,UGCG
STAT5a/b		group	Activated	2.382		4.65e-08	CD69,CDKN1A,CDKN2C,CLEC1B,CLU,DUSP1,DUSP2,FCGR1A,FOS,GP1BA,ID2,MCL1,MRVI1,MYC,PTGS2,SOCS1,SOCS3,STK17B,TLR2
Jnk		group	Activated	2.381	bias	1.14e-09	ACTA2,BTG1,CCL3,CCL4,CD69,CDH1,CRIP2,CXCL8,CXCR4,DUSP1,EGR1,FOS,FOSB,HES1,JUN,JUND,KLF6,MCL1,MMP2,MYC,NR4A1,PLSCR1,PTGS2,SERPINE1,SOCS3,TNF,TP53,ZFP36
CLEC7A	1.05	transmembrane receptor	Activated	2.379	bias	0.000518	CCL3L3,CCL4,CXCL8,PTGS2,SOCS1,TNF
platelet activating factor		chemical - endogenous mammalian	Activated	2.379	bias	2.04e-09	CD69,CDH1,CDKN1A,EGR1,EGR2,FOS,MMP2,NR4A1,PTAFR,PTGS2,SELP,SERPINE1,SOCS3,TNF
Tlr		group	Activated	2.367	bias	9.42e-06	CCL3,CCL4,CXCL8,DUSP1,ID2,IRF7,PTGS2,RGS1,RGS18,SOCS1,SOCS3,STAT1,TNF,TNFAIP3,TNFSF13B
Creb		group	Activated	2.352	bias	1.84e-05	ACTA2,AREG,CDKN1A,CEBPD,CXCL8,DUSP1,EGR1,EGR3,EGR4,FOS,FOSB,GSTM3,HES1,HLA-G,IER3,JUN,JUNB,MCAM,MCL1,MED31,MMP2,NR4A1,NR4A3,PER1,PTGS2,RGS2,TNF
NGLY1	-1.14	enzyme	Activated	2.349		1.54e-07	IFI44,IFI44L,IFIT1,IFIT2,IFIT3,KEAP1,OAS1,OAS3,RSAD2,USP18
IL1RN		cytokine	Activated	2.345	bias	1.47e-12	ACTA2,BTN3A1,CXCL8,GBP1,IFI44,IFI44L,IFI6,IFIH1,IFIT3,IRF7,ISG20,KLF6,MX1,OAS1,OAS2,OAS3,OASL,PTGS2,RSAD2,SAMD9,SERPINE1,STAT2,TNF,TNFSF10,USP18
NEDD9	-1.96	other	Activated	2.345		0.00287	BHLHE40,BMPR1B,CDH1,DDIT4,FOS,LIN7A,MMP2,SERPINE1,TXNIP
TLR7/8		group	Activated	2.345	bias	7.19e-06	ATP2B1-AS1,EREG,MAP3K8,PTGS2,RGS1,RRP7BP,TNF,TNFAIP3,VDR
F3		transmembrane receptor	Activated	2.333	bias	1.59e-05	AREG,CXCL8,DOCK4,DUSP2,DUSP6,EGR1,FOS,MMP2,MMP7,SERPINE1,TNF
Pka		complex	Activated	2.31	bias	2.78e-09	AREG,CAV1,CDKN1A,DUSP1,EGR1,FOS,IFI6,JUN,JUNB,KLF6,NR4A1,NR4A2,NR4A3,PNMT,POMC,PPP1R1B,PTGS2,REN,RGS2,SGK1,TNF,XAF1
NOD2	-1.47	other	Activated	2.295	bias	0.000184	AREG,CCL3,CXCL8,IER3,KLF2,MAP3K8,RASGRP3,SOCS3,TNF,TNFAIP3
MMP1		peptidase	Activated	2.29	bias	7.37e-05	CDKN1A,CXCL8,EGR1,FOS,JUN,MYC,PTGS2,SERPINE1,TNF
Ap1		complex	Activated	2.29	bias	1.25e-05	CCL3,CCL3L3,CCL4,CLU,CXCL8,DUSP6,FOS,JUN,KLF9,MMP2,MMP7,MYC,NOG,NOTCH4,PTGS2,SERPINE1,TNF,VDR
TNFSF12	-1.64	cytokine	Activated	2.288		0.144	CCL3,CCL3L3,CXCL8,KLF15,PTX3,TNF
NRAS	-1.19	enzyme	Activated	2.288		4.44e-06	CCL4,CDKN1A,CDKN3,CFH,DUSP2,DUSP6,EGR1,EPHX1,HOMER3,IFIH1,IFIT1,ISG15,JCHAIN,MCL1,PHLDA3,PTGS2,PTX3,RHOB,SESN1,STAT1,USP18
VEGFA	-1.16	growth factor	Activated	2.278	bias	1.3e-08	ACTA2,AK4,BATF,CAV1,CCL3L3,CDKN1A,CITED2,CLDN7,CXCL8,CXCR4,EGR1,FOS,FOSB,GBP1,HES1,ID1,ID3,JUNB,LAG3,LMNA,MCL1,MMP2,NOTCH4,NR4A1,NR4A2,PTGS2,RASGRP3,SERPINE1,SLC25A17,TMSB10/TMSB4X,TNF,TP53
IL3		cytokine	Activated	2.269	bias	1.6e-05	ADGRE5,AREG,BTG2,CD69,CDKN1A,CITED2,CXCL8,CXCR4,EGR1,EGR2,EGR3,EIF2AK2,FOS,GP1BA,JCHAIN,JUN,JUNB,KLF13,KLF9,MCL1,MYC,SOCS1,SOCS3,TLR2,TNF,TNFSF10,YWHAG,ZBTB7A
MIF		cytokine	Activated	2.239	bias	7.09e-05	ACTA2,CCL3L3,CCL4,CXCL8,CXCR4,DGAT2,DUSP1,FOS,IL7,JUN,MMP2,PTGS2,TNF,TP53
MAP2K7	-1.33	kinase	Activated	2.236		0.00296	CDKN1A,CXCL8,JUNB,MYC,RHOB,TNF,VDR
hydrochloric acid		chemical - endogenous mammalian	Activated	2.236	bias	0.000289	CCL3L3,CCL4,CXCL8,FOS,JUN,TNF
acetic acid		chemical - endogenous mammalian	Activated	2.234	bias	9.45e-06	EGR1,FOS,JUN,JUNB,TNF
CCL5	1.58	cytokine	Activated	2.234	bias	4.41e-08	ADGRE5,CCL3,CCL3L3,CCL4,CXCL8,CYP1B1,DUSP1,DUSP6,FOS,IER2,PPIF,SGK1,STAT1,TNF,ZFP36
CSF2		cytokine	Activated	2.233	bias	1.38e-09	ADGRE5,CCL3,CCL3L3,CCL4,CD69,CDH1,CDKN1A,CDKN2C,CFH,CSF2RB,CXCL8,CXCR4,DUSP6,EGR1,EGR2,EGR3,ELN,FCGR1A,FOS,ID2,ID3,IER3,IFITM3,IRF2,JUN,JUNB,MCL1,MMP2,MYC,NFE2,NR4A1,NR4A2,PPIF,PTGS2,SGK1,SNTB1,SOCS1,SOCS3,TCF4,TLR2,TNF,TNFAIP3,TP53,VDR,ZFP36
GNRH		group	Activated	2.233	bias	0.00138	DUSP1,EGR1,FOS,JUN,PTGS2,SGK1
TGFB1	-1.28	growth factor	Activated	2.231		3.09e-14	ACTA2,AKR1C1/AKR1C2,AREG,ARID5B,ARL4A,B4GAT1,BHLHE40,BTG1,C2,CAV1,CAV2,CCL3,CCL3L3,CCL4,CD4,CD69,CD72,CDC42EP4,CDH1,CDKN1A,CDKN2C,CDKN3,CENPF,CFH,CITED2,CLU,COL2A1,CRIP2,CXCL8,CXCR4,CYB561,DDIT4,DLL3,DOCK4,DUSP1,EGLN1,EGR1,EGR2,EGR3,ELN,EREG,F13A1,FBLN5,FCGR1A,FERMT1,FOS,FOSB,GATM,GBP1,GMPR,GPR12,HAPLN3,HES1,HHEX,HLA-DRB5,HLTF,HRH2,HSPB1,ID1,ID2,ID3,IER2,IER3,IFIH1,IFIT3,IL6R,JUN,JUNB,JUND,KLF15,…
GNAI3	1.31	enzyme	Activated	2.219	bias	0.00056	CCL3,CCL3L3,CCL4,CXCL8,TNF
ACVR1C		kinase	Activated	2.219	bias	0.000705	CDKN1A,FOS,JUNB,KLF4,SERPINE1
IL7	-2.17	cytokine	Activated	2.21	bias	0.000139	CCL3,CCL4,CD69,CDKN1A,CXCR4,IL7,KLF2,MCL1,MX1,MYC,PIK3IP1,SOCS1,SOCS3,TNF,TNFSF10
BMP6		growth factor	Activated	2.21		4.61e-06	ACTA2,CDKN1A,CDKN2C,CYP1B1,EPHX1,ID1,ID2,ID3,KLF4,NOG,POMC,PTGS2,SAP30,SERPINE1
Collagen type II		complex	Activated	2.2		0.00342	CCL3L3,MAP3K8,MMP7,NOG,TNF,TNFSF10
TXN	1.55	enzyme	Activated	2.2		0.00342	CDKN1A,CXCL8,CYP1B1,FOS,TNF,TP53
MAPK10		kinase	Activated	2.197		0.000138	CXCL8,FOS,JUN,PTGS2,TNF
NAMPT	1.17	cytokine	Activated	2.197	bias	0.0158	CXCL8,ID1,JUN,TNF,TP53
TREX1		enzyme	Activated	2.19	bias	9.78e-05	IFI44,IFIT2,ISG15,OASL,USP18
FGFR3		kinase	Activated	2.186		2.62e-05	CCL3,CCL4,CDH1,CDKN1A,DUSP6,FOS,HES1,NOG
TAC1		other	Activated	2.184	bias	0.00287	CCL4,CXCL8,CXCR4,FOS,FOSB,PTGS2,SELP,SERPINE1,TNF
GAB2	1.33	other	Activated	2.184	bias	1.35e-05	CCL3L3,CCL4,CD69,CDH1,FOS,MCL1,SERPINE1,TNF
PTK2B	1.02	kinase	Activated	2.183		2.69e-05	CDH1,CXCL8,FOS,JUN,SOCS1,TP53
MAC		complex	Activated	2.178	bias	2.03e-06	AKR1C3,AREG,EGR1,EGR2,PTGS2,RGCC,TNF,ZFP36
GDF9		growth factor	Activated	2.176		0.00862	ID1,ID2,ID3,PTGS2,PTX3
Mapk		group	Activated	2.173	bias	1.64e-05	CDKN1A,CXCL8,DLG4,EGR1,FOS,JUN,JUNB,MMP7,MYC,NR4A3,PER1,PTGS2,STAT1,TNF
corticosterone		chemical - endogenous mammalian	Activated	2.169		5.43e-06	CAV1,CDKN1A,CLDN5,DDIT4,FKBP5,FOS,GLUL,JUN,KLF9,MYC,POMC,PTGS2,SGK1,TLR2,TNF,TSC22D3
PRDM16	-1.51	transcription regulator	Activated	2.149		2.07e-07	CDKN1A,GBP4,IFI44,IFIT2,IRF7,OAS2,OAS3,SERPINE1,STAT1,STAT2
PTH		other	Activated	2.146	bias	1.71e-08	AREG,BHLHE40,CDKN1A,COL2A1,CXCR4,DUSP1,EGR2,FOS,FOSB,IL6R,JUN,LMNA,MMP2,NFIL3,NR4A1,NR4A2,PHLDB2,PPP1R1B,PTGS2,RGS1,RGS2,SOCS3,VDR
MAPK8	1.09	kinase	Activated	2.138		1.91e-08	B4GALT1,CDH1,CDKN1A,CXCL8,DUSP1,DUSP6,EGR1,FOS,JUN,JUND,KLF6,MMP2,MMP7,MYC,PTGS2,PTX3,TLR2,TNF,TNFAIP3,TP53,TSC22D3,VDR,ZFP36
norepinephrine		chemical - endogenous mammalian	Activated	2.117	bias	5.51e-06	CXCL8,CXCR4,DUSP1,EGR1,FOS,HILPDA,ID1,MAN2A1,MCAM,MMP2,NR4A1,NR4A3,PER1,POMC,PTGS2,SERPINE1,SGK1,TNF,WHRN
XIAP	-1.28	enzyme	Activated	2.117		0.00131	CDKN1A,CXCL8,PTGS2,SERPINE1,TNF
EDN1		cytokine	Activated	2.107	bias	7.83e-08	ACTA2,AREG,CDH1,CXCL8,CXCR4,EGR1,EREG,FOS,FOSB,JUN,JUNB,MCAM,MMP2,MMP7,MYC,POMC,PRKCD,PTGS2,REN,SERPINE1,SOCS1,SOCS3,TIMP3,TP53
MAP3K1	-1.23	kinase	Activated	2.1	bias	1.53e-06	CXCL8,DUSP1,EGR1,FOS,HSPB1,JUN,PRDX1,PTGS2,SERPINE1,TNF,TP53
IgG		complex	Activated	2.091		2.28e-12	CCL3,CCL4,CD69,CDKN1A,CEBPD,CLDN5,CXCL8,DUSP1,EGR1,EGR2,EGR3,FCGR1A,FOSB,HSPB1,IER2,IFIH1,IFITM1,IFITM3,ISG15,ITGB8,JUND,MYC,PLS3,PPIF,PTGS2,SERPINE1,SLC40A1,TNF,TNFAIP3,UGCG,ZFP36,ZMPSTE24
Vegf		group	Activated	2.09	bias	4.32e-10	ACTA2,ARHGAP23,BMP2K,CDH1,CDKN2C,CDKN3,CENPF,CSGALNACT1,CXCL8,CXCR4,CYYR1,DUSP6,EFNA1,EGR1,EGR3,ELN,ENTPD1,FKBP5,FOSB,GASK1B,HES1,HOPX,ID1,ISG20,ITGB8,JUN,KIF20B,MALL,MAP3K8,MCL1,MMP2,MYC,NOTCH4,NR4A1,NR4A2,NR4A3,OSBPL10,PHLDA1,PPP1R1B,PTGS2,RGCC,RGS2,SCML4,SGK1,SOCS3,TNF,UGCG
IL6R	-2.18	transmembrane receptor	Activated	2.089	bias	0.000147	ACTA2,CCL3,CDKN1A,COL2A1,CXCL8,IL6R,MCL1,MMP2,PTGS2,SOCS3,TNF
hyaluronic acid		chemical - endogenous mammalian	Activated	2.084		2.78e-07	CCL3L3,CCL4,COL2A1,CXCL8,CXCR4,FOS,JUN,MMP2,NOG,NR4A1,NR4A2,PTGS2,SERPINE1,SOCS3,TLR2,TNF,TNFAIP3
EP300	-1.17	transcription regulator	Activated	2.077	bias	1.36e-09	ACACB,ACADL,CDKN1A,CHKA,COL2A1,CXCL8,CXCR4,DUSP1,EGR1,EGR2,EPSTI1,FOS,HLA-G,ID1,ID2,ID3,JUN,LGALS3BP,LIG4,LMNA,MAP3K8,MCF2L,MMP7,MYC,NKX3-1,NR4A1,OAS3,PLEKHF1,PRKCD,PTGS2,REN,RNASEL,RSAD2,SH3GL3,SOCS3,TIPARP,TLR2,TNF,TNFAIP3,TP53,TXNIP,USP18
FGF1		growth factor	Activated	2.077		9.23e-05	CCL3,CDH1,CDKN1A,DUSP6,EGR1,FOS,FZD7,JUN,MYC,NR4A2,PTGS2,TCF4,TIMP3,TNF
CGA		other	Activated	2.073		1.05e-05	C1GALT1C1,CLDN5,CLGN,CXCL8,EGR2,HOMER2,ID1,KLF9,MMP2,NR5A1,PTGS2,SGK1,TIMP3,TP53INP1
CREBBP	-1.6	transcription regulator	Activated	2.056	bias	3.68e-12	CDH1,CDKN1A,COL2A1,CXCL8,CXCR4,DUSP1,EGR1,EGR2,EGR3,EPSTI1,FOS,FOSB,HLA-G,ISG15,JUN,JUND,KLF2,LGALS3BP,LIG4,MAP3K8,MCF2L,MYC,MYCBP,NR4A1,NR4A2,NR4A3,OAS3,PLEKHF1,PRKCD,PTGS2,REN,RGS2,RNASEL,RSAD2,SELP,SH3GL3,SOCS3,TAP2,TIPARP,TLR2,TNF,TNFAIP3,TNFSF10,USP18
IL1A		cytokine	Activated	2.055	bias	8.48e-06	BTN3A3,CCL3,CCL4,CDKN1A,CXCL8,FOS,FOSB,GBP1,IER3,JUN,JUNB,MCAM,MMP2,MYC,PDZK1IP1,POMC,PTGS2,PTX3,S100A10,SERPINE1,TLR2,TNF,TNFAIP3
Nfat (family)		group	Activated	2.053	bias	0.000714	B4GALT1,CCL3,CCL3L3,CXCL8,DLG4,EGR2,KLF6,LAG3,PTGS2,SERPINE1,TNF
PIN1	1.08	enzyme	Activated	2.053		0.00554	CDKN1A,CXCL8,HES1,MCL1,MMP2,MYC,PTGS2,TNF
RUNX3	-1.13	transcription regulator	Activated	2.047	bias	0.0271	CD4,CDKN1A,CXCL8,MMP2,MYC,RASAL2,SGPP1,TNF,UGCG
IL6		cytokine	Activated	2.023	bias	3.99e-12	ACTA2,ADGRE5,AREG,ARL4C,BATF,BST2,BTG2,CCL3L3,CCL4,CDH1,CDKN1A,CDKN3,CEBPD,CFH,CLU,COL2A1,CP,CSF2RB,CXCL8,CXCR4,CYP1B1,DUSP1,DUSP6,EGR1,EGR2,EREG,FCGR1A,FOS,GP1BA,HLA-DRB5,HOMER3,ID1,ID2,IFIT1,IFIT2,IFITM3,IL6R,IL7,JCHAIN,JUN,JUNB,JUND,LAG3,LRP6,MCL1,MMP2,MMP7,MRVI1,MYC,POMC,PTGS2,SERPINE1,SGK1,SLC12A2,SLC39A14,SLC40A1,SMOX,SOCS1,SOCS3,SP110,STAT1,TLR2,TNF,TNFSF10,TP53,WARS1,WASF3
MET		kinase	Activated	2.02	bias	2.05e-06	AREG,CCL3L3,CDH1,CDKN1A,CITED2,CXCL8,FGL2,FOS,HSPB1,JUN,KLF4,MAL,MMP2,MYC,NOTCH4,PTGS2,SOCS3
BCR (complex)		complex	Activated	2.013	bias	1.32e-05	B4GALT1,CCL3,CCL4,CD69,CXCR4,EGR1,FOS,FOSB,JUNB,KLF4,KLF9,MCL1,MYC,PTAFR,PTGS2,S100A10
Fcer1		complex	Activated	2.011	bias	7.46e-06	CCL3,CCL3L3,CCL4,CD4,CXCL8,DUSP6,FOS,IFIT2,JUN,S1PR2,TNF
miR-155-5p (miRNAs w/seed UAAUGCU)		mature microRNA	Inhibited	-2.003	bias	0.0103	CCL3,CCL4,CD69,CXCL8,MARC1,MOSPD2,PTGS2,RAB27B,SERPINE1,SOCS1,TNF,TP53INP1
ZMPSTE24	-2.03	peptidase	Inhibited	-2.005	bias	0.000115	BTG2,CDKN1A,DDIT4,LMNA,SESN1,SOCS1,SOCS3,TNF
Hdac		group	Inhibited	-2.037		1.47e-05	AREG,CDKN1A,CXCL8,CXCR4,EGR1,EGR3,FOS,IL6R,JUN,KLF6,KLF9,MYC,NOTCH4,NR4A1,SPRY2,TNF,TNFSF10,TXNIP
BRCA1	-1.18	transcription regulator	Inhibited	-2.112		1.96e-07	AREG,ASCL2,CDKN1A,CYP1B1,DDIT4,EGR1,FEN1,FKBP5,HSPB1,IFI6,IFIT1,IFIT2,IFIT3,IFITM1,IRF7,MX1,MYC,PHLDA1,PLSCR1,STAT1,TNF,TP53
E2F3	-1.01	transcription regulator	Inhibited	-2.157		0.0394	AKR1C1/AKR1C2,AKR1C3,CAV2,CDKN1A,FBLN5,ID3,MYC,NEAT1,SERPINE1,TIMP3,TM9SF2
IFNA4		cytokine	Inhibited	-2.159	bias	2.71e-08	CD69,GBP5,IFIH1,IFIT1,IFIT2,ISG15,MAP3K8,MX1,MYC,OASL,RSAD2,USP18
SPI1	-1.6	transcription regulator	Inhibited	-2.16		7.5e-17	ACTA2,ARID3A,CCL3,CCL4,CD72,CDKN1A,CMPK2,CSF2RB,DUSP6,EGR2,FOS,HES1,ID2,ID3,IFI44,IFI44L,IFI6,IFIT1,IFIT2,IFIT3,IFITM1,IFITM3,IRF7,ISG15,ISG20,JDP2,JUN,KLF13,KLF4,MCL1,MMP2,MX1,MYC,NIP7,OASL,PTGS2,RSAD2,SP110,TLR2,TNF,TNFSF10,USP18
amino acids		chemical - endogenous mammalian	Inhibited	-2.164		0.00157	FOS,FOSB,JUN,JUNB,MYC
inosine		chemical - endogenous mammalian	Inhibited	-2.183	bias	0.0304	C2,CCL3L3,IFITM3,LGALS3BP,TNF
EP400	-1.12	other	Inhibited	-2.2	bias	0.0131	CDKN1A,CENPF,MAPK12,PSRC1,TP53
ISGF3		complex	Inhibited	-2.2	bias	1.42e-08	EIF2AK2,IFIH1,IFIT2,IRF7,ISG15,RSAD2,TNFSF10
SGPL1	1.09	enzyme	Inhibited	-2.2		0.000876	IFIT1,ISG15,MX1,OAS1,PTGS2
FZD9		G-protein coupled receptor	Inhibited	-2.213	bias	0.000191	CDH1,IFI44,IRF7,ISG15,STAT1
CCN5		growth factor	Inhibited	-2.213		0.0304	ACTA2,CDH1,JUN,KLF4,SERPINE1
CBX7	-1	other	Inhibited	-2.219	bias	0.000439	AREG,CDH1,CXCL8,CYP1B1,KYNU
IFNK		cytokine	Inhibited	-2.236	bias	0.000876	EIF2AK2,IFIH1,MX1,OAS1,STAT1
PML	1.11	transcription regulator	Inhibited	-2.259		4.8e-14	ACACB,ACADL,BST2,CDKN1A,CXCR4,DDX60,EPSTI1,HSPB1,ID2,IFI44,IFI44L,IFIH1,IFIT1,IFIT3,IFITM1,IRF7,ISG15,ISG20,MAFF,MX1,OAS1,OAS2,OAS3,PLSCR1,PRDX1,STAT1,TAP2,TNFAIP3,TP53,YWHAG
ZFP36	6.41	transcription regulator	Inhibited	-2.286	bias	0.000905	CCL3L3,CDKN1A,CLCN3,FOS,IER3,JUN,PTGS2,SOCS1,TNF,ZFP36
LYN	-1.49	kinase	Inhibited	-2.391		0.00851	CCL3L3,CCL4,CDKN1A,EGR1,MYC,SOCS1,SOCS3,TNF
EBI3		cytokine	Inhibited	-2.395	bias	9.89e-05	ENTPD1,FOS,HLA-C,LAG3,MX1,MYC,STAT1,STAT2,TNFSF10
NR1H2	-1.1	ligand-dependent nuclear receptor	Inhibited	-2.425		0.0233	CCL4,CDH1,DDX60,GBP4,IFIT2,PTGS2,REN,TNF
CLEC12A	-1.31	other	Inhibited	-2.425	bias	9.85e-09	IFIT2,IFIT3,IRF7,ISG15,RSAD2,USP18
EBF1		transcription regulator	Inhibited	-2.425	bias	0.038	ACACB,CRK,IGKC,IRF7,NFIL3,SOCS1,SOCS3,STAT1,TLR2
IRF9	1.05	transcription regulator	Inhibited	-2.443		3.22e-17	CD69,CDH1,CXCL8,GBP1,IFIT1,IFIT2,IFIT3,IFITM1,IFITM3,IRF7,IRF8,ISG15,MX1,OAS2,SOCS1,SOCS3,STAT1,STAT2,TNF,TNFSF10
DUSP5	1.01	phosphatase	Inhibited	-2.449	bias	3.74e-05	DUSP2,EGR1,EGR3,EGR4,ID2,ZFP36
IFN alpha/beta		group	Inhibited	-2.59	bias	4.94e-07	CD69,FGL2,IFIT2,IFIT3,IL7,IRF7,IRF8,RSAD2,SOCS1,STAT1,STAT2,TLR2,TNFSF10,TNFSF13B
NLRP12		other	Inhibited	-2.607		0.000172	CXCL8,CXCR4,HLA-C,HLA-F,HLA-G,JUN,TNF
IFNL4		cytokine	Inhibited	-2.623	bias	5.32e-09	DHX58,IFIH1,ISG15,MX1,OAS1,OAS2,STAT1
BTNL2		transmembrane receptor	Inhibited	-2.63		0.0132	CDKN2C,ENTPD1,FGL2,GBP4,IFITM3,TNF,TNFSF10
VCAN	1.54	other	Inhibited	-2.692		6.76e-09	CDKN1A,CEACAM4,CLU,CXCL8,ELN,FBLN5,IFI44,IFI44L,IFI6,IFIT1,IFIT2,IFITM1,IRF8,MX1,OAS2,OAS3,PCSK1N,RGS2,STAT1,TNF,TP53,TTC27,XAF1
DACH1	-1.32	transcription regulator	Inhibited	-2.75		5.68e-08	CDKN1A,CXCL8,EGR1,FOS,ID1,IER2,JUN,KLF4,PTGS2,SERPINE1,TNFAIP3
FASN	-1.03	enzyme	Inhibited	-2.795	bias	0.000501	ACTA2,CAV1,CDH1,CXCL8,DDIT4,DGAT2,LRRK2,PTGS2,TNF
FOSL1	-1.05	transcription regulator	Inhibited	-2.819		1.43e-06	CCL3L3,CCL4,CXCL8,EGR1,EGR2,ELN,FOS,FOSB,JUN,JUNB,MMP2,SERPINE1,TNF
IRF5	-1.54	transcription regulator	Inhibited	-2.972	bias	4.05e-20	CCL3,CCL4,CDKN1A,CMPK2,CXCR4,DHX58,IFI44,IFIH1,IFIT1,IFIT2,IFIT3,IFITM3,IRF7,ISG15,ISG20,MYC,OAS1,OAS2,OASL,PLSCR1,PTGS2,RSAD2,SP110,STAT1,STAT2,TNF,TNFSF10,UBE2L6
MAVS	-1.54	other	Inhibited	-2.988	bias	7.62e-15	CMPK2,CXCL8,DHX58,IFIT1,IFIT2,IFIT3,IFITM3,IRF7,ISG15,ISG20,OAS1,OAS2,OASL,RSAD2,SOCS1,SOCS3,STAT1,STAT2,TNF,UBE2L6,USP18
SFTPA1		transporter	Inhibited	-3.017		2.24e-06	AKR1C1/AKR1C2,CCL3,CLEC1B,CYP1B1,EGR1,FOS,FOSB,GSTO2,KLF2,MYC,PHLDA1,SERPINE1,TNF
PARP9	-3.2	enzyme	Inhibited	-3.121	bias	6.18e-11	IFI44,IFIT1,IFIT2,IFIT3,IRF2,IRF7,ISG15,OAS2,SP110,STAT1
JAK		group	Inhibited	-3.162	bias	9.53e-10	EIF2AK2,IFI6,IFIH1,IFIT1,IFIT2,IFIT3,IFITM3,ISG15,PTGS2,RSAD2,SOCS1,SOCS3,STAT1
DUSP1	2.64	phosphatase	Inhibited	-3.242		1.16e-08	CCL3L3,CCL4,CMPK2,CXCL8,DUSP1,DUSP6,IER3,IFIT1,IFIT3,ISG20,JUN,MX1,PAQR7,PTGS2,SERPINE1,SOCS1,TLR2,TNF,ZFP36
IFN type 1		group	Inhibited	-3.389	bias	8.94e-10	BST2,CD69,CXCL8,DHX58,EIF2AK2,IFIH1,IFIT1,IFIT2,ISG15,OASL,STAT1,STAT2,TNFSF10,TNFSF13B
Ifn		group	Inhibited	-3.415	bias	3.93e-15	CD69,CFH,DHX58,EIF2AK2,FOS,IFIH1,IFIT1,IFITM1,IFITM3,IL7,IRF7,IRF8,ISG15,ISG20,MX1,OAS2,OAS3,OASL,PTAFR,RNASEL,RSAD2,SERPINE1,SOCS1,STAT1,TLR2,TNFSF13B,TP53
STAT1	-4.62	transcription regulator	Inhibited	-3.468	bias	4.19e-31	APOL4,BST2,BTG1,CCL3,CCL3L3,CCL4,CDKN1A,CEBPD,CMPK2,CXCL8,DDX60,EGR1,EIF2AK2,EPSTI1,FCGR1A,FGL2,FOS,GBP1,GBP1P1,GBP4,GBP5,HAPLN3,HES1,HLA-DRB5,IFI44,IFI44L,IFI6,IFIH1,IFIT1,IFIT2,IFIT3,IFITM1,IFITM3,IRF2,IRF7,IRF8,ISG15,JUN,KLF4,MX1,MYC,NFE2,NLRC5,OAS1,OAS2,OAS3,OASL,PARP9,PLSCR1,POMC,PTGS2,RSAD2,S100A10,SAMD9L,SAMHD1,SLFN5,SOCS1,SOCS3,SP110,STAT1,STAT2,TNF,TNFSF10,TNFSF13B,TP53,USP18,WARS1,XAF1
IFNA1/IFNA13		cytokine	Inhibited	-3.477	bias	9.68e-17	CD69,DHX58,EIF2AK2,IFI6,IFIH1,IFIT1,IFIT2,IFITM1,IRF7,ISG15,MX1,MYC,OAS1,OAS2,PLSCR1,PTGS2,RSAD2,SOCS1,STAT1,STAT2,UBE2L6
IFNG		cytokine	Inhibited	-3.487		1.13e-31	ACTA2,AREG,BST2,BTG1,BTN3A1,BTN3A2,C2,CAV1,CCL3,CCL3L3,CCL4,CD4,CD72,CDH1,CDKN1A,CEBPD,CMPK2,CP,CSF2RB,CXCL8,CXCR4,CYB561,DDX60,DLG4,DTX3L,DUSP1,EGR1,EGR2,EGR3,EIF2AK2,ELN,FBLN1,FBP1,FCGR1A,FGL2,FKBP5,FOS,FOSB,GBP1,GBP4,GBP5,GBP7,GLUL,GMPR,GPR12,HCK,HCP5,HLA-C,HLA-DRB5,HLA-F,HLA-G,HSPB1,ID1,IER2,IER3,IFI44,IFI44L,IFI6,IFIH1,IFIT1,IFIT2,IFIT3,IFITM1,IFITM3,IL6R,IL7,IRF2,IRF7,IRF8,ISG15,ISG20,JUN,J…
IFNB1		cytokine	Inhibited	-3.524		1.7e-17	APOL2,BHLHE40,BST2,BTN3A3,CCL3,CCL4,CDKN1A,CMPK2,CXCL8,DHX58,EIF2AK2,FKBP9,FOS,GBP4,GBP5,GBP7,HERC5,IFI6,IFIH1,IFIT1,IFIT2,IFIT3,IFITM1,IRF7,ISG15,ISG20,MMP2,MX1,MYC,OAS1,OAS2,PHLDB2,PTGS2,RNASEL,RSAD2,SLC39A14,SOCS1,SPRY2,STAT1,STAT2,TNF,TNFSF10,USP18,VDR,XAF1
PRL		cytokine	Inhibited	-3.554	bias	2.45e-26	AKR1C3,AKR1C4,BST2,CAV1,CD69,CDH1,CDKN1A,CEBPD,CLDN5,CLU,CMPK2,DHX58,DTX3L,EGR1,EIF2AK2,EPSTI1,FOS,GMPR,HERC5,ID1,ID2,ID3,IER3,IFI44,IFI44L,IFI6,IFIH1,IFIT1,IFIT3,IFITM1,IRF7,ISG15,JUN,MYC,OAS1,OAS2,OAS3,PAQR7,PLSCR1,RSAD2,SAMD9,SAMD9L,SAMHD1,SOCS1,SOCS3,SP110,STAT1,STAT2,TNF,TNFSF13B,TP53,USP18,VDR,XAF1,YWHAG
Interferon alpha		group	Inhibited	-3.802	bias	3.03e-28	APOL2,BST2,BTG2,CCL3,CD69,CDH1,CDKN1A,CSF2RB,CXCL8,CYB561,DDIT4,DHX58,DUSP6,EIF2AK2,EPSTI1,FBXO6,FCGR1A,FOS,GBP1,GBP5,HERC5,HLA-C,HLA-F,HLA-G,IFI44,IFI44L,IFI6,IFIH1,IFIT1,IFIT2,IFIT3,IFITM1,IFITM3,IL6R,IL7,IRF7,IRF8,ISG15,ISG20,MCL1,MX1,MYC,NCR3,NFIL3,OAS1,OAS2,OAS3,PARP9,PLSCR1,POMC,PTGS2,RNASEL,RSAD2,SAMD9,SAMD9L,SLFN5,SOCS1,SOCS3,SP110,SPRY2,STAT1,STAT2,TAP2,TENT4A,TLR2,TNF,TNFSF10,TNFSF13B,U…
IFN Beta		group	Inhibited	-3.858	bias	1.96e-19	BST2,CCL3,CD69,CDKN1A,CXCL8,DUSP1,EIF2AK2,HERC5,HLA-G,IFI44,IFI6,IFIH1,IFIT1,IFIT2,IFIT3,IFITM1,IRF7,ISG15,MX1,MYC,OAS1,OAS2,OAS3,OASL,RSAD2,SOCS1,SPRY2,STAT1,STAT2,TNF,TNFSF10,TP53,USP18,XAF1
IRF1	-1.39	transcription regulator	Inhibited	-3.931	bias	3.05e-20	CDKN1A,CMPK2,CXCL8,EIF2AK2,FGL2,HLA-G,IFI44,IFI44L,IFI6,IFIH1,IFIT1,IFIT2,IFIT3,IFITM1,IFITM3,IL7,IRF2,IRF7,ISG15,LIG4,MX1,MYC,NFE2,OAS1,OAS2,OAS3,OASL,PTGS2,RSAD2,SOCS1,SP110,STAT1,STAT2,TAP2,TNF,TNFSF10,TNFSF13B,TP53,XAF1
RNY3		other	Inhibited	-4	bias	2.23e-17	DDX60,EPSTI1,HERC5,IFI44,IFI44L,IFIT1,IFIT3,IFITM3,ISG15,MX1,OAS1,OAS2,OAS3,OASL,RSAD2,XAF1
Ifnar		group	Inhibited	-4.16	bias	5.2e-15	EIF2AK2,HLA-G,IFIH1,IFIT2,IFIT3,IFITM3,IRF7,IRF8,ISG15,ISG20,NLRC5,OAS1,OAS2,OASL,RSAD2,STAT1,STAT2,TAP2,TLR2,TNF,TNFSF10,UBE2L6,USP18,XAF1
IFNA2		cytokine	Inhibited	-4.277	bias	1.43e-22	BST2,CAV1,CCL3,CD69,CDKN1A,CMPK2,DDX60,EIF2AK2,GBP1,GBP4,HERC5,HLA-C,IFI44,IFI44L,IFI6,IFIH1,IFIT1,IFIT2,IFIT3,IFITM1,IFITM3,IRF7,ISG15,ISG20,LGALS3BP,MAL,MX1,MYC,OAS1,OAS2,OAS3,PARP9,PLSCR1,PTAFR,RSAD2,SAMD9,SAMHD1,SOCS1,SOCS3,SP110,STAT1,TNF,TNFSF10,TP53,UBE2L6,USP18,XAF1
IRF3	-1.04	transcription regulator	Inhibited	-4.3	bias	9.6e-21	CCL3,CCL3L3,CCL4,CD69,CMPK2,CXCL8,DDX60,DHX58,EIF2AK2,FCGR1A,GBP1,GBP5,HLA-F,IFI44,IFI6,IFIH1,IFIT1,IFIT2,IFIT3,IFITM3,IRF7,ISG15,ISG20,JUNB,LAG3,NLRC5,OAS1,OAS2,OAS3,OASL,RSAD2,SAMD9L,SAP30,STAT1,STAT2,TIMP3,TNF,TNFAIP3,TNFSF10,UBE2L6,USP18
IRF7	-3.64	transcription regulator	Inhibited	-4.858	bias	1.42e-23	CD69,CMPK2,DHX58,FCGR1A,GBP1,GBP4,GBP5,HERC5,IFI44,IFI44L,IFI6,IFIH1,IFIT1,IFIT2,IFIT3,IFITM1,IFITM3,IRF7,IRF8,ISG15,ISG20,MAP3K8,MCL1,MX1,OAS1,OAS2,OAS3,OASL,PLSCR1,RSAD2,SAMD9L,SAP30,SOCS1,STAT1,STAT2,TAP2,TNFSF10,TNFSF13B,UBE2L6,USP18,XAF1
IFNL1		cytokine	Inhibited	-4.993	bias	1.97e-30	BST2,CMPK2,CXCL8,DDX60,EIF2AK2,GBP1,GBP5,HERC5,HLA-C,IFI44,IFI44L,IFI6,IFIH1,IFIT1,IFIT2,IFIT3,IFITM1,IFITM3,ISG15,ISG20,LGALS3BP,MX1,OAS1,OAS2,OAS3,OASL,PLSCR1,RSAD2,SAMD9,SP110,STAT1,STAT2,TLR2,UBE2L6,USP18,XAF1

## Sheet: T3 vs. T1 MPP_GMP
T3 vs. T1 MPP_GMP
© 2000-2020 QIAGEN. All rights reserved.
Upstream Regulator	Expr Fold Change	Molecule Type	Predicted Activation State	Activation z-score	Flags	p-value of overlap	Target Molecules in Dataset
MAPK1	-1.57	kinase	Activated	5.534		5.48e-32	BTN3A3,CCL3L3,CCL5,CD69,CXCL8,DDX58,DUSP1,DUSP2,EGR1,EGR2,EGR4,EIF2AK2,EVI5,FN1,FOS,GBP1,GBP5,GNG2,HERC5,HLA-C,IFI44,IFI6,IFIH1,IFIT1,IFIT2,IFIT3,IFITM1,IFITM3,IRF7,ISG15,JUN,JUNB,JUND,LAG3,LGALS3BP,LMNA,MCL1,MMP2,MX2,MYC,NR4A1,OAS1,OAS2,OAS3,OASL,PLA2G4A,PLSCR1,POU2F2,PSAT1,PTGS2,RGS2,SAMHD1,SP110,SPRY2,STAT1,STAT2,TAP1,TNFSF10,TRANK1,TRIM22,TRIM25,UBE2L6,USP18
TRIM24	-1.65	transcription regulator	Activated	4.571	bias	6.28e-17	CCL5,CMPK2,DDX58,DDX60,DHX58,EPSTI1,GBP4,HERC6,IFI44,IFIH1,IFIT2,IFIT3,IRF7,ISG15,LGALS3BP,OAS1,OASL,RTP4,SAMD9L,SAMHD1,SOCS1,STAT1,STAT2,TAP1,USP18
PNPT1	-1.45	enzyme	Activated	4.364	bias	3.52e-25	CCL5,CMPK2,CXCL8,DDX58,EIF2AK2,GBP4,IFI44,IFIH1,IFIT3,IRF7,ISG15,LGALS3BP,MYC,OAS1,PARP14,PARP9,RTP4,SAMD9L,STAT1,STAT2,TNFRSF1A,UBE2L6,USP18,XAF1
PDGF BB		complex	Activated	4.278	bias	2.05e-14	ACTA2,ADM,AREG,CAV2,CP,CSF1R,CXCL8,DUSP1,DUSP6,EGR1,EGR2,EGR3,EREG,FN1,FOS,ID3,IER2,IER3,INHBA,JUN,JUNB,KLF6,LMNA,MCL1,MMP2,MYC,NAMPT,NEXN,NR4A1,NR4A3,PHLDA1,PTGS2,RGS1,RGS2,RHOB,SGK1,SOCS3,ZFP36
TLR2	-1.19	transmembrane receptor	Activated	3.779	bias	2.68e-06	ACTA2,CCL3L3,CCL5,CCR1,CD69,CXCL3,CXCL8,DUSP1,FN1,HLA-DRB5,KLF2,MX1,PTGS2,SLC40A1,SOCS1,SOCS3,TNFAIP8L2,TNFSF10
Ca2+		chemical - endogenous mammalian	Activated	3.639	bias	2.07e-06	ACTA2,COL2A1,CXCL8,CXCR4,DUSP1,EGR1,FN1,FOS,ID1,ID3,JUN,JUNB,JUND,KLF4,MCAM,NR4A1,NR4A3,PER1,PER2,PTGS2,SCN9A,SGK1
leukotriene D4		chemical - endogenous mammalian	Activated	3.638	bias	2.38e-14	ARID5B,CCL3,CCL3L3,CXCL8,DUSP1,EGR1,EGR2,EGR3,KLF2,KLF4,MCL1,NR4A1,NR4A3,PTGS2,RGS2,SIK1/SIK1B,ZFP36
TREM1	1.33	transmembrane receptor	Activated	3.564	bias	5.36e-08	AREG,CCL3,CCL5,CXCL3,CXCL8,CXCR4,EGR1,EGR2,EGR3,IFIT2,INHBA,ISG15,MAFF,NOD2,OASL,PHLDA1,PTGS2,RGS1,RHOU,SLC1A3,SPRY2
AREG	32.8	growth factor	Activated	3.533		4.29e-07	AREG,CXCR4,EGR1,EREG,FOS,GBP1,IFI6,IFIT2,IFIT3,ITGB8,JUN,PTAFR,PTGS2
STAT3	1.04	transcription regulator	Activated	3.483	bias	1.68e-28	ACTA2,ADM,AREG,BAK1,BATF,CCL3L3,CCL5,CCR1,CMPK2,CXCL3,CXCL8,CXCR4,EGR1,EGR2,EGR3,EIF2AK2,EME1,ENPP2,FAS,FN1,FOS,GBP5,HERC5,HERC6,HLA-DRB5,ID1,IFI44,IFI6,IFIH1,IFIT1,IFIT2,IFIT3,IFITM1,IFITM3,IRF7,ISG15,JUNB,KLF4,MCL1,MMP2,MMP7,MT-ND1,MX1,MX2,MYC,NAMPT,NR0B1,OAS1,OAS2,OAS3,OASL,PHLDA1,PLA2G4A,PLSCR1,PROCR,PTAFR,PTGS2,REN,RSAD2,SGK1,SLC1A3,SLFN5,SOCS1,SOCS3,SP110,STAT1,STAT2,TAP1,TNFSF10,TRIM22,USP…
ACKR2		G-protein coupled receptor	Activated	3.441	bias	2.48e-19	CCL3L3,CCL5,DDX58,DDX60,DHX58,EIF2AK2,IFI44,IFIT2,IFIT3,IRF7,ISG15,OAS1,OAS2,OAS3,OASL,RSAD2,STAT1,STAT2,USP18
IL1RN		cytokine	Activated	3.208	bias	3.45e-19	ACTA2,BTN3A1,BTRC,CXCL3,CXCL8,DDX58,GBP1,HERC6,IFI44,IFI44L,IFI6,IFIH1,IFIT3,IRF7,KLF6,MX1,MX2,OAS1,OAS2,OAS3,OASL,PTGS2,RSAD2,RTP4,SAMD9,STAT2,TNFSF10,TRIM22,USP18
NUPR1		transcription regulator	Activated	3.157		6.33e-05	ABHD15,ADAM22,ADM,AREG,ARHGEF26,ATP6V0A1,BTG1,CARMIL1,CXCL3,CXCL8,CXCR4,EME1,EREG,GCH1,H3C7,IFIT2,KLF4,KLF6,MRS2,MX2,MYC,PARP9,PHLDA1,RASAL2,SAMD4A,SAMHD1,SIK1/SIK1B,WDCP,ZNF296
dopamine		chemical - endogenous mammalian	Activated	3.119		1.93e-07	BTG2,CLCN3,CXCL8,DUSP2,EGR1,EGR3,EGR4,FOS,GPR12,JUN,KCNK6,KLF4,NR4A1,NR4A3,PER1,SCN9A,SLC1A3
SMAD7		transcription regulator	Activated	3.104		0.000629	ACTA2,AREG,BMPR1B,CCL5,CDKN2C,COL2A1,FAS,FN1,ID1,ID3,MMP2,MYC
MAPK7	-1.55	kinase	Activated	3.087	bias	4.24e-07	CXCL3,CXCL8,DUSP1,ID1,JUN,KLF2,KLF4,MCL1,NR4A1,PTGS2
NKX2-3	-1.19	transcription regulator	Activated	3.086		2.04e-27	ACTA2,ADM,BTG1,C1orf74,CAVIN2,CMPK2,CXCL8,DDX58,DDX60,DHX58,EIF2AK2,FBXO6,GASK1B,GBP1,GCA,GCH1,GMPR,HCP5,HELZ2,HLA-C,HLA-F,KLF2,KLF4,MMP7,NETO2,PARP14,PARP9,PLSCR1,PSAT1,PTGS2,RPS23,RTP4,SAMD9,SAMD9L,SLC40A1,SP110,STAT1,STAT2,TAP1,TIPARP,TRIM22,UBE2L6,USP18,XAF1,ZMAT3
Mek		group	Activated	3.075		6.08e-11	AXL,CLU,CSF1R,CXCL8,DDX58,DUSP6,EGR1,EGR2,EGR3,EREG,FOS,HMGA2,HSPB1,ID1,IER2,IER3,JUN,JUNB,MAFF,MCL1,MMP2,MYC,NR4A1,PHLDA1,PTGS2,SPRY2,XAF1
FOXO1	1.83	transcription regulator	Activated	3.029	bias	1.06e-05	ATP6V0A1,CDKN2C,COL2A1,CXCL8,EGR1,EGR2,EGR4,FAS,FN1,FOS,IER3,JUN,JUNB,KLF2,KLF4,KLF7,MYC,NAMPT,NKX3-1,PIK3IP1,PLSCR1,PRKAA2,PRKCD,SESN1,SGK1,SPRY2,STAT2,TNFSF10,TXNIP
APEX1	-1.32	enzyme	Activated	2.985	bias	6.08e-08	EGR1,EGR2,EGR3,EGR4,FOS,JUNB,NR4A1,PTGS2,RGS2
MAPK3	1.04	kinase	Activated	2.967	bias	8e-11	CCL3,CD69,CXCL8,EGR1,EGR2,EGR4,FN1,FOS,JUN,JUNB,JUND,MCL1,MYC,NR4A1,PLA2G4A,PTGS2,RGS2
NGLY1	-1.25	enzyme	Activated	2.91		1.94e-07	IFI44,IFI44L,IFIT1,IFIT2,IFIT3,OAS1,OAS3,RSAD2,USP18
GAST		other	Activated	2.905	bias	0.000249	AREG,EGR1,FOS,HMGB2,JUN,MMP7,PTGS2,RPL7,SIK1/SIK1B
KRAS	1.02	enzyme	Activated	2.885		5.05e-14	AREG,ASCL2,AXL,BAK1,CAVIN2,CDKN2C,CLU,CSF2RB,CXCL8,DUSP1,DUSP6,EGR1,EGR2,EIF2AK2,EREG,FAS,FN1,FOS,GSTM3,HOPX,HSPB1,ID1,IER3,IFI6,IFIT1,IFITM1,IFITM3,IRF2,ISG15,JUN,JUNB,KCNN4,KLF6,MCAM,MMP2,MMP7,MX1,MX2,MYC,NETO2,NR0B1,NR4A1,OAS1,PRKCD,PTGS2,RHOB,SAMHD1,SDC4,SPRY2,STAT1,STAT2,TAP1,TK1,TLE3,TNFSF10
AHR	1.53	ligand-dependent nuclear receptor	Activated	2.828		9.22e-05	ACTA2,ADAM19,ADM,AFMID,AREG,BTG2,CCL5,CDKN2C,DUSP6,EGR2,FAS,FN1,FOS,JUN,JUNB,KLF2,LTBP1,MMP2,MYC,PTGS2,SOCS3,TIPARP,TK1
histamine		chemical - endogenous mammalian	Activated	2.751		0.000358	AREG,CCL3,CCL5,CXCL8,CXCR4,FOS,JUN,NR4A1,PTGS2
MAP3K8	1.99	kinase	Activated	2.745		2.08e-06	CCR1,CXCL3,CXCL8,DUSP6,FOS,GCA,IER3,INHBA,JUN,JUNB,KDM4A,PTGS2,SESN1,SOCS3,STK17B,TXNIP
FOXO3	1.04	transcription regulator	Activated	2.726		8.15e-08	ACTA2,BTG1,CCNA1,CXCL8,CXCR4,EGR1,EGR2,EGR4,FN1,FOS,IER3,IFIH1,INHBA,JUNB,MCAM,MYC,NAMPT,PIK3IP1,PRKAA2,PRKCD,SESN1,SGK1,SLC40A1,TAL1,TNFRSF1A,TNFSF10,TP53INP1,TXNIP
ELK1	-1.09	transcription regulator	Activated	2.725	bias	3.52e-06	EGR1,EGR2,EGR4,FOS,JUN,JUNB,MCL1,PTGS2,TIPARP,ZFP36
STAT6	-1.23	transcription regulator	Activated	2.697		1.35e-13	ADAM19,AREG,CCDC86,CCL3L3,CCL5,CD69,CMPK2,CXCL3,DHX58,EGR1,EGR2,EIF2AK2,FKBP5,GBP5,GBP7,HCK,IER2,IFI44,IFI44L,IFIH1,IFIT3,IFITM3,IL10RA,IRF7,ISG15,LDLRAD3,LGALS3BP,MMP2,OAS3,OASL,PLSCR1,POU2F2,PTGS2,RAB30,RASGRP3,SAMD4A,SCN9A,SOCS1,STAT2,TCF7,TMEM176B,ZFP36
SIRT1	-1.4	transcription regulator	Activated	2.687		2.72e-12	ABCG1,BTRC,CCL5,CDKN2C,CMPK2,DDX58,DDX60,DHX58,FAS,FN1,GSTM3,HCK,HELZ2,HLA-DRB5,ID1,IFI44,IFIT3,IFITM3,IRF7,KLF2,LGALS3BP,LMTK2,MCL1,MMP2,MYC,OAS1,OAS2,PARP14,PER1,PRDM16,RSAD2,RTP4,SOCS3,SP110,STAT1,TAL1,TAP1,USP18,ZNF296
levodopa		chemical - endogenous mammalian	Activated	2.653		0.00166	ACTA2,AGPAT1,APBA2,AXL,CITED4,DCAF4,DIXDC1,DUSP1,DUSP6,EGR2,EGR4,FKBP5,FOS,GDF10,IER3,JUNB,KCNAB1,KLF6,KLF9,LAG3,LMNA,LMTK2,LTBP1,NAV1,PER1,PER2,PIEZO2,PRKG2,RIMS1,SLC29A3,TRIM25
EGR1	9.64	transcription regulator	Activated	2.652	bias	1.36e-10	ACTA2,AREG,CCL3L3,CCR1,CLU,COL2A1,CXCL3,CXCL8,EGR1,EGR2,EREG,FAS,FN1,JUN,JUNB,JUND,MYC,NR4A1,PNMT,PTGS2,SGK1,SLC12A2,SOCS1,TNFSF10
collagenase		group	Activated	2.646	bias	1.46e-05	ADM,CCL3L3,CXCL3,EGR1,IER3,JUN,JUNB
Lh		complex	Activated	2.644		1.87e-07	ACTA2,AREG,ARL4C,AXL,CXCL8,CXCR4,DUSP1,DUSP3,EREG,FKBP5,FOS,GBP1,MCL1,MMP2,PER1,PPP2R5B,PTGS2,RAB2A,RASAL2,RHOB,SGK1,STAT1,TK1
BTK	-1.42	kinase	Activated	2.63		8.24e-09	CD69,CXCL3,CXCL8,CXCR4,ELANE,IFI44L,IFIT1,IFIT3,IFITM1,IL10RA,ISG15,JUN,MX1,MX2,OAS2,OAS3,STAT1
FCER1G	-1.03	transmembrane receptor	Activated	2.613		7.25e-06	CCL3,CCL5,CD69,CXCL8,IFIT2,MX1,PTGS2,RSAD2
CCL5	2.94	cytokine	Activated	2.611	bias	1.32e-09	CCL3,CCL3L3,CCL5,CCR1,CXCL3,CXCL8,DUSP1,DUSP6,FOS,IER2,NAMPT,SGK1,STAT1,TUBB4B,ZFP36
DNASE2	-1.26	enzyme	Activated	2.606	bias	5.45e-10	CP,DHX58,IFIT3,IRF7,ISG15,OAS1,OAS3,RSAD2,RTP4,TNFSF10,USP18
CG		complex	Activated	2.595	bias	7.94e-14	ACTA2,ADM,AREG,BTG1,BTG2,CCDC86,CLU,CXCL3,CXCL8,CXCR4,DUSP1,DUSP6,EGR1,ENPP2,EREG,FAS,FOS,GASK1B,GDF10,HMGA2,IER3,IFIT3,INHBA,JUN,JUNB,KLF4,LGALS3BP,MCAM,MCL1,MMP2,NR4A1,PHLDA1,PRKG2,PRSS2,PTGS2,RGS2,SDC4,SPRY2,TM4SF1
CRH		cytokine	Activated	2.564	bias	0.00158	CXCL8,FOS,JUNB,NR4A1,PNMT,SGK1,SOCS3
formaldehyde		chemical - endogenous mammalian	Activated	2.548	bias	2.49e-06	EGR1,EGR2,FOS,JUN,JUNB,JUND,PTGS2,SGK1
MEF2C	-1.61	transcription regulator	Activated	2.537	bias	4.4e-05	CCL3L3,COL2A1,CXCR4,EGR2,FOS,JUN,JUNB,JUND,KLF2,NR4A1,PTGS2,SIK1/SIK1B,ZFP36
SOCS1	3.69	other	Activated	2.523	bias	4.56e-17	BAK1,CCL3,CD69,CXCL8,DDX58,DUSP1,FAS,FKBP5,FOS,GBP5,IFI44,IFIH1,IFIT1,IFIT2,IFIT3,IRF7,ISG15,JUN,MX1,OAS1,OAS2,PTGS2,RSAD2,SOCS1,SOCS3,STAT1,TRIM22,USP18
IKZF3	2.45	transcription regulator	Activated	2.52	bias	1.43e-05	CAV2,DDX58,FN1,IFI6,IFIT3,IRF7,KLF4,MYC,RTP4,SCN9A
MAP2K1/2		group	Activated	2.519	bias	5.99e-06	CCL3L3,CXCL3,DUSP1,EGR1,EGR2,FOS,HSPB1,JUN,MCL1,MYC,PHLDA1
GAPDH	-1.53	enzyme	Activated	2.517		2.83e-12	C2,CCL3,DUSP1,HLA-C,IFI6,IFIT2,IFITM1,OAS1,OAS2,OAS3,STAT1,TXNIP,UBE2L6
IKZF1	1.44	transcription regulator	Activated	2.512	bias	2.01e-07	ADAM19,AXL,CAV2,CCL3L3,CCR1,DNAJC6,DTX3L,EPSTI1,FN1,FUT10,IFI6,IFIT3,KLF1,KLF4,LIG4,MYC,NFE2,PGAM1,POU2F2,RTP4,SCN9A,TNFAIP8L2,TXNIP
Insulin		group	Activated	2.493		0.000192	CAV2,DUSP1,EGR1,EGR2,ENPP2,FN1,FOS,HIF3A,IFIT2,IFIT3,INHBA,IRF7,JUN,KLF4,LGALS3BP,MMP2,MT-ND1,MYC,NR0B1,NR4A1,NR4A3,PER2,PRKAA2,PRKCD,SGK1,STAT1,STAT2
leukotriene C4		chemical - endogenous mammalian	Activated	2.446	bias	2.89e-06	CXCL8,EGR1,EGR2,EGR3,FOS,PTGS2
EGF		growth factor	Activated	2.435	bias	2.5e-11	AQP3,AREG,BAK1,BTG2,CAVIN2,CLCN3,CLDN7,CLU,CSF1R,CXCL8,CXCR4,DUSP1,DUSP6,EGR1,EGR2,EGR3,ENAH,EREG,FN1,FOS,ID1,IDS,IER2,IER3,INHBA,ITGA2,JUN,JUNB,JUND,MCL1,MMP2,MYC,NEXN,NR4A1,NR4A3,PER1,PLSCR1,PTGS2,REN,RHOB,SOCS3,SPRY2,STAT1,ZFP36
EPHB1		kinase	Activated	2.429	bias	1.23e-07	EGR1,EGR2,FOS,JUN,JUNB,PTGS2
CNOT7	-1.63	transcription regulator	Activated	2.425	bias	2.79e-16	CMPK2,HERC6,IFI44L,IFI6,IFITM1,ISG15,LGALS3BP,OAS1,OAS2,OAS3,PLSCR1,SP110,STAT1,TAP1,UBE2L6
CHRM1		G-protein coupled receptor	Activated	2.415	bias	4.38e-07	EGR1,EGR2,EGR3,EGR4,FOS,JUN
Il3		cytokine	Activated	2.404		7.24e-08	ADAM19,COL2A1,CSF1R,EGR1,ELANE,FAS,FOS,MCL1,MYC,PLA2R1,SOCS1,TNFRSF1A,ZNF346
CD14	-4.5	transmembrane receptor	Activated	2.391	bias	1.72e-05	CCL3,CCL3L3,CCL5,CXCL8,IFIT1,IL10RA,PTGS2,SOCS1,SOCS3
chenodeoxycholic acid		chemical - endogenous mammalian	Activated	2.387		0.027	ABCG1,CXCL8,EGR1,FBP1,PTGS2,TK1
SMAD3	1.13	transcription regulator	Activated	2.383	bias	1.4e-05	ACTA2,AREG,ARID3A,CCL3L3,COL2A1,CXCL3,EGR1,EREG,FN1,FOS,ID1,ID3,JUN,JUNB,JUND,MYC,PNMT,PTGS2,RHOB,ZFP36
deoxycholate		chemical - endogenous mammalian	Activated	2.382		0.00199	CXCL8,EGR1,MCL1,NR4A1,PTGS2,SLC1A3
IRF8	-1.51	transcription regulator	Activated	2.37		2.47e-13	ARID5B,CCL5,CSF1R,DDX58,EGR1,EGR2,FAS,FOS,GBP1,GFI1B,ID3,IFI44L,IFI6,IFIT2,IFIT3,ISG15,KLF4,KLF6,MYC,OAS1,STAT1,STAT2,TK1,TNFSF13B
Growth hormone		group	Activated	2.359		0.000134	ARID5B,CLU,EGR1,FKBP5,FN1,FOS,ID1,IER3,JUN,JUNB,MYC,NAMPT,SGK1,SOCS1,SOCS3,TNFSF10,TXNIP
CREB1	-1.6	transcription regulator	Activated	2.358		1.35e-11	ADM,AK4,BAG3,BTG2,CCL3,CCNA1,CXCL8,CXCR4,DUSP1,EGR1,EGR2,EGR4,ENTPD1,FN1,FOS,FUT7,GPR12,HECA,HLA-G,ID1,IER2,IER3,INHBA,IRF7,JUN,JUNB,KLF4,KLF7,MCAM,MCL1,MYC,NEURL1B,NR4A1,NR4A3,PER1,PER2,PLA2G4A,PNMT,PTGS2,RASGEF1B,REN,RGS2,SERTAD1,SGK1,TIPARP,ZFP36
RAF1	-1.3	kinase	Activated	2.349	bias	1.26e-08	AREG,BTG1,CXCL3,DUSP2,DUSP6,EGR1,EGR3,FAS,FOS,HMGA2,HSPB1,ID3,IER2,IER3,ITGA2,JUN,MYC,NINJ1,PHLDA1,PTGS2,RGS1,SPRY2,TXNIP
PRDM16	-2.03	transcription regulator	Activated	2.321		1.78e-08	CCL5,GBP4,IFI44,IFIT2,IRF7,MX2,OAS2,OAS3,STAT1,STAT2
IGF1		growth factor	Activated	2.316	bias	1.37e-10	ACTA2,ADM,AKR1C1/AKR1C2,BAK1,BTG2,CAVIN2,CCL3L3,CCL5,CLU,COL2A1,CXCL8,DUSP1,DUSP6,EGR1,EGR2,EIF2AK2,FN1,FOS,ID1,IER2,IER3,IFITM3,JUN,JUNB,KLF6,MCL1,MGA,MMP2,MYC,NFE2,NOG,NR4A1,PHLDA1,PTGS2,SGK1,SOCS3,TAP1,TK1,TXNIP,ZFP36
NRAS	-1.13	enzyme	Activated	2.307		1.33e-08	CCL5,CD48,CFH,DUSP2,DUSP6,EGR1,FN1,HOMER3,IFIH1,IFIT1,IRX3,ISG15,ITGA2,LY86,MCL1,PHLDA3,PTGS2,RHOB,SESN1,STAT1,TAP1,USP18
CREBBP	-1.34	transcription regulator	Activated	2.286	bias	2.03e-13	CCL5,COL2A1,CXCL8,CXCR4,DUSP1,EDARADD,EGR1,EGR2,EGR3,ELANE,EPSTI1,FOS,FUT7,GFI1B,GNG2,HLA-G,IL10RA,ISG15,JUN,JUND,KLF2,LGALS3BP,LIG4,MGA,MYC,NR4A1,NR4A3,OAS3,PRKCD,PTGS2,REN,RGS2,RSAD2,RTP4,SDC4,SOCS3,TIPARP,TNFAIP8L2,TNFSF10,USP18
ERK		group	Activated	2.275	bias	1.18e-11	ACTA2,AREG,AXL,BTG2,CCR1,CLU,CXCL8,DUSP1,EGR1,EGR2,EIF2AK2,EREG,ESRRA,FAS,FN1,FOS,IER3,JUN,JUNB,MAFF,MAL,MCAM,MCL1,MMP2,MYC,OSBPL10,PTGS2,STAT1,ZFP36
ERK1/2		group	Activated	2.274	bias	9.72e-09	AREG,CCL3,CCL3L3,CCL5,COL2A1,CXCL3,CXCL8,CXCR4,DUSP1,EGR1,FKBP5,FN1,FOS,ID1,ID3,IFIT1,ITGA2,JUN,JUNB,JUND,MMP2,MYC,NAMPT,NR4A3,PTGS2,SGK1,SOCS3,TAP1
GNRH1		other	Activated	2.271		0.000106	EGR1,EGR2,FOS,INHBA,JUN,JUNB,PRKCD,PTGS2
STAT5A	-1.47	transcription regulator	Activated	2.269		0.000619	ABCG1,ASCL2,CCL3L3,FAS,FOS,GASK1B,ID1,MCL1,MMP7,MYC,OAS1,SOCS1,SOCS3,TLE4,TM4SF1,TNFRSF1A,TXNIP,ZFP36
NORAD	-1.25	other	Activated	2.236	bias	0.00254	ID3,JUN,JUNB,RHOB,SGK1
CD244	-1.57	transmembrane receptor	Activated	2.236	bias	1.34e-06	CCL3,CCL3L3,CCL5,EGR1,FOS
miR-204-5p (and other miRNAs w/seed UCCCUUU)		mature microRNA	Activated	2.236	bias	0.0223	BMPR1B,HMGA2,LTBP1,MYC,NOG
GNAI3	1.25	enzyme	Activated	2.236	bias	0.000167	CCL3,CCL3L3,CCL5,CXCL3,CXCL8
GNRH		group	Activated	2.233	bias	0.000349	DUSP1,EGR1,FOS,JUN,PTGS2,SGK1
norepinephrine		chemical - endogenous mammalian	Activated	2.225	bias	4.19e-05	CITED4,CXCL8,CXCR4,DUSP1,EGR1,FN1,FOS,ID1,MCAM,MMP2,NR4A1,NR4A3,PER1,PTGS2,SGK1
ISG15	-2.48	other	Activated	2.222	bias	2.33e-07	DDX58,IFI6,IFITM3,MX1,OAS1
PAX5		transcription regulator	Activated	2.213		0.016	CSF1R,FN1,MMP2,PGAM1,TXNIP
BMP15		growth factor	Activated	2.207		0.000264	AREG,EREG,ID1,ID3,PTGS2
Pkc(s)		group	Activated	2.205	bias	1.79e-08	ACTA2,ADM,AQP3,CXCL8,CXCR4,DUSP1,EGR1,EGR2,FAS,FN1,FOS,JUN,JUNB,KLF6,MMP2,NR4A1,NR4A3,PER1,PER2,PHLDA1,POU2F2,PTGS2,RGS2
PF4	1.46	cytokine	Activated	2.196	bias	0.00224	ACTA2,CCL3,CXCL3,CXCL8,KLF4
Raf		group	Activated	2.194		1.91e-07	AREG,DUSP6,EGR1,FOS,HMGA2,IER2,IER3,JUN,MAFF,MCL1,MYC,SPRY2
TREX1		enzyme	Activated	2.19	bias	2.8e-05	IFI44,IFIT2,ISG15,OASL,USP18
VDR	1.2	transcription regulator	Activated	2.183		0.000173	ACTA2,CXCL8,EGR1,ID1,IER3,IFI44L,ISG15,JUN,MYC,NOD2,PTGS2,REN,RGCC,SOCS1,SOCS3,TK1,TXNIP
ENG	-1.48	transmembrane receptor	Activated	2.18		0.0036	ACTA2,CXCR4,FN1,ID1,MYC
TRH	-1.29	other	Activated	2.169		0.00254	DUSP1,FOS,JUN,JUNB,NR4A1
CGA		other	Activated	2.158		0.00572	CXCL8,EGR2,ID1,KLF9,MMP2,PTGS2,SGK1,TP53INP1
ADRB		group	Activated	2.143		9.14e-07	AXL,BAK1,CAVIN2,FAS,FOS,IFIT3,JUN,JUNB,KLF4,LTBP1,NR4A1,NR4A3,OASL,PTGS2,RSAD2,SLC40A1
MIF		cytokine	Activated	2.14	bias	1.92e-05	ACTA2,C3AR1,CCL3L3,CCR1,CXCL3,CXCL8,CXCR4,DUSP1,FOS,JUN,MMP2,PTGS2,TRIM22
IL33		cytokine	Activated	2.133	bias	0.000255	ABCG1,AREG,AXL,CCL3,CCL3L3,CCL5,CD69,CXCL3,CXCL8,DUSP2,EGR2,FAS,HCK,JUNB,POU2F2,SOCS3,TNFSF10
SP110	-2.6	transcription regulator	Activated	2.132		1.49e-11	AQP3,CD3E,CLU,EGR3,IFI6,IFIH1,IFIT1,IFIT3,IFITM1,IFITM3,LMNA,MCL1,MX1,MYC,OAS1,OAS3,PLSCR1,PTAFR,STAT1,TCF7,TNFRSF1A,TXNIP
LEP		growth factor	Activated	2.071		1.54e-06	ACADL,ACTA2,ADAM8,AKR1C1/AKR1C2,AQP3,BAK1,CCL3L3,CCL5,COL2A1,DUSP6,EGR1,EGR2,FAS,FOS,JUN,JUNB,JUND,MCL1,MMP2,MMP7,MT-ND1,MYC,NAMPT,PER2,PRDM16,PRKAA2,PTGS2,SOCS3,TNFRSF1A,TNFSF10,ZFP36
Jnk		group	Activated	2.07	bias	1.56e-11	ACTA2,BTG1,BTRC,CCL3,CCL5,CD69,CRIP2,CXCL3,CXCL8,CXCR4,DUSP1,EGR1,FAS,FN1,FOS,JUN,JUND,KLF6,MCL1,MMP2,MYC,NR4A1,PLSCR1,PTGS2,RARG,SOCS3,ZFP36
LDL		complex	Activated	2.063	bias	3.43e-12	ABCG1,AXL,CCL3,CCL5,CXCL3,CXCL8,DUSP1,DUSP2,EGR1,EGR3,FAS,FOS,GNAI1,IFIT2,IFITM1,IL10RA,IRF2,IRF7,JUN,MCL1,MMP2,MX1,NAMPT,NR4A1,NR4A3,PTAFR,PTGS2,SOCS1,SOCS3,TNFAIP8L2,TNFSF10
PTGER4	1.26	G-protein coupled receptor	Activated	2.058		1.29e-15	CCL3L3,CD69,CMPK2,CP,CXCL8,CXCR4,DDX58,EGR1,GBP4,HERC6,IFIH1,IFIT2,IRF7,MAFF,MMP2,PARP14,PTGS2,RNF24,RSAD2,RTP4,SAP30,SLFN5,STXBP4,TNFSF10,TP53INP1,USP18,XAF1
MAPK8	-1.05	kinase	Activated	2.043		1.12e-05	BTRC,CCL5,CXCL8,DUSP1,DUSP6,EGR1,FOS,JUN,JUND,KLF6,MMP2,MMP7,MYC,PTGS2,TSC22D3,ZFP36
IL3		cytokine	Activated	2.037	bias	2.69e-08	APBA2,AREG,BTG2,CD3G,CD48,CD69,CSF1R,CXCL8,CXCR4,EGR1,EGR2,EGR3,EIF2AK2,FAS,FOS,JUN,JUNB,KLF1,KLF9,MCL1,MYC,RPL7,RPS7,SOCS1,SOCS3,TAL1,TK1,TNFSF10,ZBTB7A
FOXL2		transcription regulator	Activated	2.03	bias	9.58e-08	CCL3,CCL3L3,CXCL3,FAS,FOS,IER3,INHBA,MAFF,NR4A3,PTGS2,RGS2,TNFRSF1A
MAP2K1	-1.11	kinase	Activated	2.029	bias	3.34e-06	ACTA2,AREG,CCL3L3,CCL5,CXCL3,CXCL8,DUSP1,DUSP6,EGR2,FOS,JUN,JUND,MMP2,MYC,PLA2G4A,PTGS2,TK1,TNFSF10
PDX1		transcription regulator	Activated	2.021		0.000439	CXCR4,DUSP6,EGR1,GCH1,ID1,ID3,IER3,JUN,JUNB,KLF6,MT-ND1,MYC,RSAD2,TXNIP
TCR		complex	Activated	2.009	bias	2.04e-22	ADM,BATF,CCL3,CCL3L3,CCL5,CCR1,CD69,CXCL8,CXCR4,DDX58,DHX58,EGR1,EGR2,FAS,FOS,GBP4,HERC5,ID3,IFI44,IFI44L,IFI6,IFIH1,IFIT1,IFIT2,IFIT3,IRF7,ISG15,JUN,JUNB,KLF2,MCL1,MX1,MX2,MYC,NHP2,NR4A1,OAS1,OASL,PGAM1,PIK3R3,RPL7,RPL9,RPS23,RSAD2,SOCS1,SOCS3,STAT1,TLE3,TNFRSF1A,TNFSF13B,TSC22D3
BRD4	-1.51	kinase	Inhibited	-2.043	bias	0.00034	ACTA2,BTN3A2,CCR1,CXCR4,FN1,FOS,MAL,MCL1,MORC1,MYC,NAV1,ZNF485
MSC		transcription regulator	Inhibited	-2.111		2.05e-07	DDX60,EPSTI1,FUT7,GPAT3,IFI44,IFI44L,IFIT1,IRF7,PIEZO2,POU2F2,XAF1
JAK1/2		group	Inhibited	-2.138	bias	0.000496	CD69,EIF2AK2,GBP5,HLA-DRB5,IRF7,ISG15,MX1,RSAD2
FADD		other	Inhibited	-2.152	bias	1.04e-13	CXCL8,CXCR4,DDX58,DHX58,EGR1,EIF2AK2,FAS,FOS,IFIH1,IFIT2,IRF7,JUN,JUNB,KLF6,MYC,PARP11,SOCS1,STAT1,STAT2,TIPARP
EPCAM	-1.6	other	Inhibited	-2.177		0.000211	EGR1,FOS,ID1,JUN,MYC
ISGF3		complex	Inhibited	-2.2	bias	2.31e-09	EIF2AK2,IFIH1,IFIT2,IRF7,ISG15,RSAD2,TNFSF10
NLRC5	-1.9	transcription regulator	Inhibited	-2.207	bias	0.000167	DDX58,HLA-C,HLA-F,HLA-G,TAP1
IFNAR1	-1.44	transmembrane receptor	Inhibited	-2.232	bias	2.88e-21	AXL,CCL3L3,CCL5,CMPK2,CXCL3,DUSP6,EIF2AK2,GBP4,IFI44,IFI6,IFIH1,IFIT2,IFIT3,IFITM1,IRF7,ISG15,MX2,MYC,OAS1,OAS2,OAS3,OASL,PTGS2,RSAD2,RTP4,SOCS1,SOCS3,STAT1,TNFSF10,TNFSF13B,TRIM22,USP18,XAF1
IFNK		cytokine	Inhibited	-2.236	bias	0.000264	EIF2AK2,IFIH1,MX1,OAS1,STAT1
TNK1		kinase	Inhibited	-2.236	bias	5.53e-05	IFIH1,IFIT2,IRF7,OAS2,TNFSF10
MEOX2		transcription regulator	Inhibited	-2.236	bias	0.00321	CD69,CXCL3,CXCL8,ID1,ID3
DUSP5	-1.15	phosphatase	Inhibited	-2.236	bias	0.00013	DUSP2,EGR1,EGR3,EGR4,ZFP36
SASH1		other	Inhibited	-2.324	bias	3.26e-10	CMPK2,HELZ2,IFIT2,IFIT3,INHBA,IRF7,ISG15,LMO4,OASL,PTGS2,RSAD2,SAP30,SOCS1,STAT1,STAT2
BRCA1	1.12	transcription regulator	Inhibited	-2.337		5.4e-11	AREG,ASCL2,BAK1,CCL5,DDX58,DUSP3,EGR1,ENPP2,FAS,FKBP5,HMGA2,HSPB1,IFI6,IFIT1,IFIT2,IFIT3,IFITM1,IRF7,MX1,MYC,PHLDA1,PLSCR1,STAT1,TAP1
IFNE		cytokine	Inhibited	-2.343	bias	1.29e-06	HERC5,IFIH1,IFIT2,IFITM3,ISG15,MX2,PTGS2,STAT1,USP18
DACH1	-1.38	transcription regulator	Inhibited	-2.377		6.7e-07	CXCL3,CXCL8,EGR1,FOS,ID1,IER2,JUN,KLF4,PTGS2
MUC1	1.33	other	Inhibited	-2.381	bias	0.00674	CXCL8,IFIT3,IFITM1,MYC,OASL,STAT1
SGPL1	-1.15	enzyme	Inhibited	-2.401		2.06e-05	DDX58,IFIT1,ISG15,MX1,OAS1,PTGS2
NLRP12		other	Inhibited	-2.408		0.000299	CXCL8,CXCR4,HLA-C,HLA-F,HLA-G,JUN
LYN	-1.35	kinase	Inhibited	-2.408		0.00176	BAK1,CCL3L3,CCL5,EGR1,KLF1,MYC,SOCS1,SOCS3
CLEC12A	-1.44	other	Inhibited	-2.425	bias	2.04e-09	IFIT2,IFIT3,IRF7,ISG15,RSAD2,USP18
mir-181		microRNA	Inhibited	-2.433	bias	0.000898	CD69,CXCL8,DUSP6,KLF6,MCL1,PRKCD,PTGS2
IFNAR2	-1.17	transmembrane receptor	Inhibited	-2.449	bias	1.66e-14	DDX58,GBP4,HERC5,IFI44,IFI6,IFIH1,IFITM1,ISG15,MX2,OAS1,OAS2,TNFSF10,TRIM22,UBE2L6,USP18,XAF1
TGM2	1.11	enzyme	Inhibited	-2.522		2.58e-17	BTG2,CCDC169,CCL3,CXCL8,CYP2R1,DDX60,FERMT1,FFAR3,FN1,GCA,IFI6,IFIT1,IFIT2,IFIT3,IL10RA,MMP2,MYC,NLN,OAS1,OAS2,OAS3,OASL,PARP14,PARP9,PHLDA1,PLSCR1,SAMD9L,SAMHD1,SLFN5,SP110,STAT1,TAP1,TRIM22,XAF1,ZNF146
EBI3		cytokine	Inhibited	-2.576	bias	1.56e-06	ENTPD1,FOS,HLA-C,LAG3,MX1,MYC,STAT1,STAT2,TAP1,TNFSF10
IRF9	1.01	transcription regulator	Inhibited	-2.592		1.2e-16	CD69,CXCL8,GBP1,IFIT1,IFIT2,IFIT3,IFITM1,IFITM3,IRF7,ISG15,MX1,OAS2,RTP4,SOCS1,SOCS3,STAT1,STAT2,TNFSF10
POU2AF1		transcription regulator	Inhibited	-2.596	bias	0.00012	CD69,ID3,IFI44,IFI44L,IFIT3,IFITM1,KCNN4,MX1
PTX3	1.88	other	Inhibited	-2.621	bias	9.26e-06	CCL3L3,CCL5,CXCL8,EGR2,EGR3,FOS,JUN
BTNL2		transmembrane receptor	Inhibited	-2.63		0.00331	CDKN2C,ENAH,ENTPD1,GBP4,IFITM3,KCNK6,TNFSF10
SPI1	-1.56	transcription regulator	Inhibited	-2.679		3.71e-20	ACTA2,ARID3A,C3AR1,CCL3,CD3E,CMPK2,CSF1R,CSF2RB,DUSP6,EGR2,ELANE,EVI5,FOS,FUT7,HELZ2,ID3,IFI44,IFI44L,IFI6,IFIT1,IFIT2,IFIT3,IFITM1,IFITM3,IRF7,ISG15,JDP2,JUN,KLF4,MCL1,MMP2,MX1,MYC,OASL,PTGS2,RSAD2,SP110,TK1,TNFSF10,TRIM22,USP18
SHC1	1.12	other	Inhibited	-2.688		0.000333	BAK1,CD69,EGR1,FOS,HMGB2,KLF2,PHLDA1,SDC4
IFNA4		cytokine	Inhibited	-2.799	bias	9.84e-11	AP1S3,CD69,GBP5,IFIH1,IFIT1,IFIT2,ISG15,MX1,MYC,OASL,PIK3AP1,RSAD2,USP18
IFNL4		cytokine	Inhibited	-2.807	bias	8.44e-12	DDX58,DHX58,IFIH1,ISG15,MX1,OAS1,OAS2,STAT1
VCAN	-1.97	other	Inhibited	-2.824		6.32e-12	ADM,CBX6,CEACAM4,CLU,CXCL3,CXCL8,ENPP2,FAS,FN1,IFI44,IFI44L,IFI6,IFIT1,IFIT2,IFITM1,MX1,MX2,OAS2,OAS3,PARP14,RGS2,STAT1,TRIM22,XAF1
IFN type 1		group	Inhibited	-2.864	bias	1.84e-12	CCL5,CD69,CXCL8,DDX58,DHX58,EIF2AK2,IFIH1,IFIT1,IFIT2,ISG15,OASL,STAT1,STAT2,TNFSF10,TNFSF13B
EIF2AK2	-2.17	kinase	Inhibited	-2.943	bias	6.88e-14	CXCL8,DDX58,EGR1,EIF2AK2,FAS,FOS,IFI6,IFIT1,IFITM1,ISG15,LGALS3BP,MYC,OAS1,OAS3,PARP9,PLSCR1,SAMHD1,SOCS3,STAT1,UBE2L6,USP18
DUSP1	3.05	phosphatase	Inhibited	-2.952		5.45e-08	CCL3L3,CMPK2,CXCL3,CXCL8,DUSP1,DUSP6,HELZ2,IER3,IFIT1,IFIT3,JUN,MX1,PAQR7,PTGS2,SOCS1,ZFP36
FOSL1	-1.42	transcription regulator	Inhibited	-3.018		2.63e-05	ADM,AXL,CCL3L3,CXCL8,EGR1,EGR2,FOS,JUN,JUNB,MMP2
MAVS	-1.64	other	Inhibited	-3.087	bias	4.1e-17	CCL5,CMPK2,CXCL8,DDX58,DHX58,IFIT1,IFIT2,IFIT3,IFITM3,IRF7,ISG15,OAS1,OAS2,OASL,RSAD2,SOCS1,SOCS3,STAT1,STAT2,UBE2L6,USP18
PARP9	-4.17	enzyme	Inhibited	-3.121	bias	4.66e-12	IFI44,IFIT1,IFIT2,IFIT3,IRF2,IRF7,ISG15,OAS2,SP110,STAT1
JAK		group	Inhibited	-3.317	bias	2.11e-12	DDX58,EIF2AK2,IFI6,IFIH1,IFIT1,IFIT2,IFIT3,IFITM3,ISG15,PTGS2,RSAD2,SOCS1,SOCS3,STAT1
IFNA1/IFNA13		cytokine	Inhibited	-3.477	bias	4.76e-19	CD69,DHX58,EIF2AK2,IFI6,IFIH1,IFIT1,IFIT2,IFITM1,IRF7,ISG15,MX1,MYC,OAS1,OAS2,PLSCR1,PTGS2,RSAD2,SOCS1,STAT1,STAT2,UBE2L6
IRF5	-1.64	transcription regulator	Inhibited	-3.638	bias	3.54e-23	BAK1,CCL3,CCL5,CMPK2,CXCR4,DDX58,DHX58,IFI44,IFIH1,IFIT1,IFIT2,IFIT3,IFITM3,IRF7,ISG15,MYC,NAMPT,OAS1,OAS2,OASL,PLSCR1,PTGS2,RSAD2,SP110,STAT1,STAT2,TNFSF10,UBE2L6
PML	-1.19	transcription regulator	Inhibited	-3.658		9.41e-12	ACADL,CCNA1,CXCR4,DDX60,EPSTI1,FAS,HERC6,HSPB1,IFI44,IFI44L,IFIH1,IFIT1,IFIT3,IFITM1,IRF7,ISG15,MAFF,MX1,OAS1,OAS2,OAS3,PLSCR1,STAT1,TAP1
STAT1	-4.89	transcription regulator	Inhibited	-3.829	bias	1.66e-32	APOL4,AXL,BTG1,CCL3,CCL3L3,CCL5,CMPK2,CXCL3,CXCL8,DDX60,EGR1,EIF2AK2,EPSTI1,FAS,FOS,GBP1,GBP1P1,GBP4,GBP5,HAPLN3,HERC6,HLA-DRB5,IFI44,IFI44L,IFI6,IFIH1,IFIT1,IFIT2,IFIT3,IFITM1,IFITM3,IRF2,IRF7,ISG15,JUN,KLF4,MX1,MYC,NFE2,OAS1,OAS2,OAS3,OASL,PARP9,PLSCR1,PTGS2,RSAD2,RTP4,SAMD9L,SAMHD1,SLFN5,SOCS1,SOCS3,SP110,STAT1,STAT2,TAP1,TNFSF10,TNFSF13B,TRIM22,USP18,XAF1
Ifn		group	Inhibited	-3.934	bias	6.97e-16	CD69,CFH,DDX58,DHX58,EIF2AK2,FAS,FOS,IFIH1,IFIT1,IFITM1,IFITM3,IL10RA,IRF7,ISG15,MX1,OAS2,OAS3,OASL,PTAFR,RSAD2,SOCS1,STAT1,TAP1,TNFSF13B,TRIM22
RNY3		other	Inhibited	-4.123	bias	5.78e-21	DDX60,EPSTI1,HERC5,IFI44,IFI44L,IFIT1,IFIT3,IFITM3,ISG15,MX1,OAS1,OAS2,OAS3,OASL,RSAD2,RTP4,XAF1
IFN Beta		group	Inhibited	-4.147	bias	2.98e-25	BAK1,C3AR1,CCL3,CCL5,CD69,CXCL8,DDX58,DUSP1,EIF2AK2,FN1,HERC5,HLA-G,IFI44,IFI6,IFIH1,IFIT1,IFIT2,IFIT3,IFITM1,IRF7,ISG15,MX1,MX2,MYC,OAS1,OAS2,OAS3,OASL,RSAD2,SOCS1,SPRY2,STAT1,STAT2,TNFSF10,USP18,XAF1
Ifnar		group	Inhibited	-4.247	bias	2.41e-15	AXL,CCL5,DDX58,EIF2AK2,HLA-G,IFIH1,IFIT2,IFIT3,IFITM3,IRF7,ISG15,OAS1,OAS2,OASL,RSAD2,STAT1,STAT2,TAP1,TNFSF10,UBE2L6,USP18,XAF1
PRL		cytokine	Inhibited	-4.291	bias	3.1e-27	CD69,CLU,CMPK2,DDX58,DHX58,DTX3L,EGR1,EIF2AK2,EPSTI1,FN1,FOS,GMPR,HELZ2,HERC5,HERC6,ID1,ID3,IER3,IFI44,IFI44L,IFI6,IFIH1,IFIT1,IFIT3,IFITM1,IRF7,ISG15,JUN,MX2,MYC,OAS1,OAS2,OAS3,PAQR7,PAQR8,PARP14,PLSCR1,RSAD2,SAMD9,SAMD9L,SAMHD1,SOCS1,SOCS3,SP110,STAT1,STAT2,TNFSF13B,TRIM25,USP18,XAF1
IFNB1		cytokine	Inhibited	-4.299		2.06e-19	APOL2,AXL,BAK1,BTN3A3,CCL3,CCL5,CMPK2,CXCL3,CXCL8,DDX58,DHX58,EIF2AK2,FOS,GBP4,GBP5,GBP7,HERC5,HMGB2,IFI6,IFIH1,IFIT1,IFIT2,IFIT3,IFITM1,IRF7,ISG15,MMP2,MX1,MYC,NOD2,OAS1,OAS2,PARP14,PTGS2,RSAD2,SOCS1,SPRY2,STAT1,STAT2,TNFSF10,USP18,XAF1
IRF3	-1.22	transcription regulator	Inhibited	-4.366	bias	4.78e-26	CCL3,CCL3L3,CCL5,CD69,CMPK2,CXCL8,DDX58,DDX60,DHX58,EIF2AK2,FAS,FN1,GBP1,GBP5,HELZ2,HLA-F,IFI44,IFI6,IFIH1,IFIT1,IFIT2,IFIT3,IFITM3,IRF7,ISG15,JUNB,LAG3,OAS1,OAS2,OAS3,OASL,PARP14,RPS7,RSAD2,SAMD9L,SAP30,STAT1,STAT2,TAP1,TNFSF10,UBE2L6,USP18
IFNG		cytokine	Inhibited	-4.404		3.92e-35	ACTA2,ADM,AGPAT1,AREG,BAK1,BTG1,BTN3A1,BTN3A2,C2,CCL3,CCL3L3,CCL5,CCNA1,CCR1,CMPK2,CP,CSF1R,CSF2RB,CXCL3,CXCL8,CXCR4,DDX58,DDX60,DTX3L,DUSP1,EGR1,EGR2,EGR3,EIF2AK2,FAS,FBP1,FCGR1B,FKBP5,FN1,FOS,GBP1,GBP4,GBP5,GBP7,GCH1,GMPR,GNG2,GPR12,HCK,HCP5,HERC6,HLA-C,HLA-DRB5,HLA-F,HLA-G,HSPA1A/HSPA1B,HSPB1,ID1,IER2,IER3,IFI44,IFI44L,IFI6,IFIH1,IFIT1,IFIT2,IFIT3,IFITM1,IFITM3,IL10RA,INHBA,IRF2,IRF7,ISG15,JAK…
IRF1	-1.21	transcription regulator	Inhibited	-4.631	bias	1.76e-27	ADAM8,BAK1,CCL5,CMPK2,CXCL3,CXCL8,DDX58,EIF2AK2,HELZ2,HLA-G,IFI44,IFI44L,IFI6,IFIH1,IFIT1,IFIT2,IFIT3,IFITM1,IFITM3,IRF2,IRF7,ISG15,LIG4,MX1,MYC,NFE2,OAS1,OAS2,OAS3,OASL,PLAAT1,PTGS2,RSAD2,SOCS1,SP110,STAT1,STAT2,TAP1,TNFSF10,TNFSF13B,TRIM22,XAF1
Interferon alpha		group	Inhibited	-4.729	bias	2.83e-39	ADAM19,APOL2,AQP3,AXL,BAK1,BTG2,C3AR1,CCL3,CCL5,CCNA1,CCR1,CD69,CSF2RB,CXCL3,CXCL8,DDX58,DHX58,DUSP6,EIF2AK2,ENPP2,EPSTI1,FAS,FBXO6,FOS,GBP1,GBP5,HELZ2,HERC5,HERC6,HLA-C,HLA-F,HLA-G,HSPA1A/HSPA1B,IFI44,IFI44L,IFI6,IFIH1,IFIT1,IFIT2,IFIT3,IFITM1,IFITM3,IL10RA,IRF7,ISG15,MCL1,MOB3C,MX1,MX2,MYC,OAS1,OAS2,OAS3,PARP14,PARP9,PLSCR1,PTGS2,RSAD2,RTP4,SAMD9,SAMD9L,SLFN5,SOCS1,SOCS3,SP110,SPRY2,STAT1,STAT2…
IRF7	-4.33	transcription regulator	Inhibited	-5.104	bias	1.14e-33	CCL5,CCNA1,CD69,CMPK2,DDX58,DHX58,GBP1,GBP4,GBP5,HELZ2,HERC5,IFI44,IFI44L,IFI6,IFIH1,IFIT1,IFIT2,IFIT3,IFITM1,IFITM3,IRF7,ISG15,MCL1,MX1,MX2,NAMPT,OAS1,OAS2,OAS3,OASL,PARP14,PLSCR1,RSAD2,RTP4,SAMD9L,SAP30,SOCS1,STAT1,STAT2,TAP1,TNFSF10,TNFSF13B,TRIM22,UBE2L6,USP18,XAF1
IFNA2		cytokine	Inhibited	-5.11	bias	1.74e-30	BAG3,CCL3,CCL5,CD69,CMPK2,DDX58,DDX60,EIF2AK2,FAS,GBP1,GBP4,HERC5,HERC6,HLA-C,IFI44,IFI44L,IFI6,IFIH1,IFIT1,IFIT2,IFIT3,IFITM1,IFITM3,IRF7,ISG15,LGALS3BP,MAL,MX1,MX2,MYC,OAS1,OAS2,OAS3,PARP9,PLSCR1,PTAFR,RSAD2,SAMD9,SAMHD1,SOCS1,SOCS3,SP110,STAT1,TAP1,TNFRSF1A,TNFSF10,TRIM22,UBE2L6,USP18,XAF1
IFNL1		cytokine	Inhibited	-5.521	bias	5.95e-36	CMPK2,CXCL8,DDX58,DDX60,EIF2AK2,GBP1,GBP5,HERC5,HERC6,HLA-C,IFI44,IFI44L,IFI6,IFIH1,IFIT1,IFIT2,IFIT3,IFITM1,IFITM3,ISG15,LGALS3BP,MX1,OAS1,OAS2,OAS3,OASL,PLSCR1,RSAD2,RTP4,SAMD9,SP110,STAT1,STAT2,TRIM22,UBE2L6,USP18,XAF1

## Sheet: T3 vs. T1 MEP_1
T3 vs. T1 MEP_1
© 2000-2020 QIAGEN. All rights reserved.
Upstream Regulator	Expr Fold Change	Molecule Type	Predicted Activation State	Activation z-score	Flags	p-value of overlap	Target Molecules in Dataset
MAPK1	-1.63	kinase	Activated	5.602		2.73e-27	APOE,APOL6,BST2,BTN3A3,CCND1,CD69,CHST2,CXCL8,DDX58,DEPTOR,DSE,DUSP1,EGR1,EGR2,EIF2AK2,EMP1,ENDOD1,ENO3,FOS,GMNN,HBA1/HBA2,HDC,HERC5,HLA-B,HLA-C,IFI35,IFI44,IFI6,IFIH1,IFIT1,IFIT2,IFIT3,IFITM1,IFITM3,IRF7,ISG15,ITGB3,JUN,JUNB,JUND,LGALS3BP,LMNA,MCL1,MITF,MX2,NR4A1,OAS1,OAS2,OAS3,OASL,PLSCR1,PTGS2,RGS2,SAMHD1,SERPINE1,SOCS2,SP110,SPRY2,STAT1,STAT2,TAP1,TNFSF10,TP53,TRANK1,TRIM14,TRIM21,TRIM5,TTC27…
TRIM24	-1.44	transcription regulator	Activated	4.63	bias	1.55e-17	CMPK2,DDX58,DDX60,DHX58,EPSTI1,HERC6,IFI35,IFI44,IFIH1,IFIT2,IFIT3,IRF1,IRF7,ISG15,LGALS3BP,MOV10,OAS1,OASL,PCLAF,RTP4,SAMD9L,SAMHD1,SERPINE1,SOCS1,SOCS2,STAT1,STAT2,TAP1,TP53,USP18
PDGF BB		complex	Activated	4.535	bias	2.42e-11	AREG,BCL3,BHLHE40,CAV2,CCND1,CCND3,CD44,CSF1,CSRP2,CXCL8,DUSP1,DUSP6,EGR1,EGR2,EGR3,EREG,FOS,FOSL1,FOXC2,FZD2,GPR183,HOMER2,HSD3B7,JUN,JUNB,KLF6,LMNA,MCL1,NR4A1,NR4A2,NR4A3,PTGS2,RGS1,RGS2,RHOB,SERPINE1,SGK1,SLC29A1,SOCS3,SOD2,TP53,ZFP36
PNPT1	-1.78	enzyme	Activated	4.447	bias	8.89e-16	CMPK2,CXCL8,DDX58,EIF2AK2,IFI44,IFIH1,IFIT3,IRF7,ISG15,LGALS3BP,OAS1,PARP14,PARP9,RTP4,SAMD9L,STAT1,STAT2,UBE2L6,USP18,XAF1
SIRT1	1.06	transcription regulator	Activated	4.35		8.89e-13	CCND1,CCND3,CD36,CD74,CDKN2C,CMIP,CMPK2,DBP,DDX58,DDX60,DHX58,EPDR1,FOXC2,GSTM3,HCK,HELZ2,HGF,HK2,HLA-DRB5,ID1,IFI44,IFIT3,IFITM3,IRF7,KLF2,LGALS3BP,LY6E,MCL1,NEURL1,NFKBIE,NLRC5,OAS1,OAS2,PARP14,PER1,RSAD2,RTP4,SERPINE1,SFRP5,SLC29A1,SLC43A3,SOCS3,SOD2,SP110,STAT1,TAL1,TAP1,TFPI,TP53,USP18
ACKR2		G-protein coupled receptor	Activated	4.123	bias	1.64e-13	DDX58,DDX60,DHX58,EIF2AK2,IFI44,IFIT2,IFIT3,IRF7,ISG15,OAS1,OAS2,OAS3,OASL,RSAD2,STAT1,STAT2,USP18
NUPR1		transcription regulator	Activated	3.763		6.85e-07	AREG,ARHGEF26,ARMC7,BTG1,CTU1,CXCL8,CXCR4,DEPTOR,ENO2,EREG,FUCA1,GRAMD2B,HILPDA,HK2,HLTF,IFIT2,KIFC1,KLF4,KLF6,LBR,LMNB1,MX2,NUP50,PARP9,PMP22,PRNP,RAB20,RAB38,RASAL2,RMI1,SAMHD1,SERPINE1,SIK1/SIK1B,SPC25,SPDL1,SPTSSA,SYNE2,SYTL2,TCEANC2,TCTN2,TP53,TRERF1,UBIAD1,VANGL1
Pkc(s)		group	Activated	3.729	bias	2.04e-06	AHR,CCND3,CD36,CD4,CXCL8,CXCR4,DBP,DUSP1,EGR1,EGR2,FOS,FOSL1,HPGD,JUN,JUNB,KLF6,NR4A1,NR4A2,NR4A3,PDIA4,PER1,PER2,PTGS2,RGS2,SERPINE1
MAP3K8	1.62	kinase	Activated	3.649		2.65e-05	APOE,ARRDC3,CIITA,CREBL2,CXCL8,DUSP6,FOS,IER5,JUN,JUNB,PTGS2,SESN1,SLA,SOCS3,STK17B,TICAM1,TXNIP,ZC3H6
leukotriene D4		chemical - endogenous mammalian	Activated	3.638	bias	1.71e-11	CXCL8,CYSLTR1,DUSP1,EGR1,EGR2,EGR3,HLX,KLF2,KLF4,MCL1,NR4A1,NR4A2,NR4A3,PTGS2,RGS2,SIK1/SIK1B,ZFP36
CG		complex	Activated	3.596	bias	3.92e-07	ADCYAP1,AREG,BHLHE40,BTG1,BTG2,CCDC86,CCND3,CLU,CXCL8,CXCR4,DUSP1,DUSP6,EGR1,EMP1,ENPP2,EREG,FOS,GDF10,HK2,HPGD,IFIT3,ITGB3,JUN,JUNB,KLF4,LGALS3BP,MCL1,NR4A1,PRKG2,PTGS2,RGS2,SCUBE1,SPRY2,TM4SF1,TP53,UNG
IL1RN		cytokine	Activated	3.559	bias	1.74e-14	BTN3A1,CD44,CIITA,CXCL8,DDX58,HDAC9,HERC6,IFI44,IFI44L,IFI6,IFIH1,IFIT3,IRF1,IRF7,KLF6,MX1,MX2,OAS1,OAS2,OAS3,OASL,PTGS2,RSAD2,RTP4,SAMD9,SERPINE1,STAT2,TNFSF10,USP18
NKX2-3	1.9	transcription regulator	Activated	3.396		3.87e-20	ANGPT2,BTG1,CASP1,CAVIN2,CD36,CDKN3,CMPK2,CXCL8,DDX58,DDX60,DHX58,EIF2AK2,FBXO6,GMPR,H2AC18/H2AC19,HCP5,HELZ2,HLA-B,HLA-C,HLA-F,IL7R,KLF2,KLF4,LY6E,PARP14,PARP9,PIM3,PLSCR1,PTGS2,RPS23,RTP4,SAMD9,SAMD9L,SP110,STAT1,STAT2,TAP1,TIPARP,TRIM21,TRIM5,TYMP,UBE2L6,UNC93B1,USP18,XAF1
Lh		complex	Activated	3.336		5.44e-05	ACTN1,AREG,ARL4C,CASP9,CDC42EP4,CREBL2,CXCL8,CXCR4,DHRS3,DUSP1,EREG,FKBP5,FOS,HK2,MCL1,PER1,PTGS2,RASAL2,REXO5,RHOB,SGK1,SOD2,STAT1,TP53
CREB1	-1.55	transcription regulator	Activated	3.242		2.8e-07	ALAS1,APOE,ARL15,ATF1,BHLHE40,BTG2,CARS1,CCND1,CCND3,CD4,CIITA,CRHBP,CSRP2,CXCL8,CXCR4,DUSP1,EGR1,EGR2,FAM3B,FOS,GAD1,HLA-G,HPGD,ID1,IRF7,JUN,JUNB,KLF4,MCL1,NR4A1,NR4A2,NR4A3,PDE3B,PER1,PER2,PIM3,PLXNC1,PNMT,PTGS2,RASGEF1B,REN,RGS2,SGK1,SOCS2,SOD2,SYNJ2,TIPARP,TRPS1,ZFP36
EGF		growth factor	Activated	3.205	bias	1.85e-08	ACSL4,ACTN1,AREG,ARTN,BET1,BTG2,CASP1,CAVIN2,CCND1,CCND3,CD44,CLU,CXCL8,CXCR4,DUSP1,DUSP6,EGR1,EGR2,EGR3,ENAH,EREG,FOS,FOSL1,HGF,HPGD,ID1,IDS,IL7R,ITGB3,JUN,JUNB,JUND,MCL1,NR4A1,NR4A2,NR4A3,PER1,PLSCR1,PTGS2,PTK2,REN,RHOB,SERPINE1,SMAD1,SOCS3,SPRY2,STAT1,TP53,ZFP36,ZFP36L2
STAT3	1.26	transcription regulator	Activated	3.181	bias	7.65e-24	AHR,AMER1,ANGPT2,AREG,BATF,BCL3,BST2,C5,CASP1,CASP7,CCND1,CD274,CD74,CIITA,CMPK2,COL5A1,CXCL8,CXCR4,EGR1,EGR2,EGR3,EIF2AK2,ENPP2,FOS,GPR65,H2AC18/H2AC19,HERC5,HERC6,HGF,HK2,HLA-DRB5,ID1,IFI35,IFI44,IFI6,IFIH1,IFIT1,IFIT2,IFIT3,IFITM1,IFITM3,IKZF3,IL7,IRF1,IRF7,ISG15,JUNB,KLF4,LGR4,MCL1,MITF,MT-ND1,MX1,MX2,NR4A2,OAS1,OAS2,OAS3,OASL,PDIA4,PLSCR1,PTAFR,PTGS2,PTK2,REN,RSAD2,SERPINE1,SGK1,SLFN5,SOCS1,…
IGF1		growth factor	Activated	3.157	bias	3.49e-06	AKR1C1/AKR1C2,ANGPT2,BHLHE40,BTG2,CAVIN2,CCND1,CCND3,CD44,CD74,CLU,CSF1,CXCL8,DUSP1,DUSP6,EGR1,EGR2,EIF2AK2,FOS,FOXC2,HDC,HGF,ID1,IFITM3,JUN,JUNB,KLF6,MCL1,MGA,NFE2,NR4A1,PPP1R1B,PRNP,PTGS2,SERPINE1,SGK1,SOCS3,TAP1,TP53,TXNIP,ZFP36,ZFP36L2
SMAD4	-1.22	transcription regulator	Activated	3.11	bias	0.0031	ANGPT2,AREG,CCND1,CELF2,CSF1,CYB561,DOCK4,EREG,FOS,GCNT1,HHEX,ID1,IRAK3,PTGS2,RGCC,SERPINE1,SGK1,SMO,ZFP36
FOXO3	1.15	transcription regulator	Activated	3.055		1.9e-07	ACVR1,AHR,ANGPT2,BTG1,CCND1,CCND3,CDKN3,CXCL8,CXCR4,EGR1,EGR2,ENO2,FOS,FOXM1,GMNN,GSTM5,IFIH1,IL10RB,JUNB,PDE3B,PIK3IP1,PRDX3,PRKCD,PRNP,SAC3D1,SELL,SERPINE1,SESN1,SGK1,SOD2,TAL1,TNFSF10,TP53,TP53INP1,TXNIP
TREM1	1	transmembrane receptor	Activated	2.985	bias	1.1e-05	AREG,CD274,CSF1,CXCL8,CXCR4,EGR1,EGR2,EGR3,FOSL1,HSD3B7,IFIT2,IRF1,ISG15,ITGAX,MAFF,NR4A2,OASL,PTGS2,RGS1,RIN2,SPRY2,SYNJ2
STAT6	1.07	transcription regulator	Activated	2.956		1.67e-09	APOE,AREG,BCL3,CCDC86,CD69,CMPK2,CNR2,CTNS,DHX58,EGR1,EGR2,EIF2AK2,FAM118B,FKBP5,GALK2,HCK,HLA-DMB,HLX,IFI44,IFI44L,IFIH1,IFIT3,IFITM3,IRAK3,IRF1,IRF7,ISG15,LGALS3BP,MOV10,OAS3,OASL,PCYOX1L,PLSCR1,PRNP,PTGS2,RASGRP3,RNPEP,SERPINE1,SNX20,SOCS1,SOCS2,STAT2,TFEC,ZFP36,ZNF608
FOXO4	-1.09	transcription regulator	Activated	2.949		0.0287	CCND1,IL10RB,PRKCD,SELL,SERPINE1,SESN1,SGK1,SOD2,TXNIP
SMAD3	1.95	transcription regulator	Activated	2.942	bias	0.00125	AREG,ARID3A,CCND1,CIITA,DEPTOR,DOCK4,EGR1,EREG,FOS,ID1,JUN,JUNB,JUND,PMEPA1,PNMT,PTGS2,RHOB,SERPINE1,SMAD1,TPSAB1/TPSB2,ZFP36
dopamine		chemical - endogenous mammalian	Activated	2.832		0.00411	BTG2,CXCL8,EGR1,EGR3,FOS,GAD1,JUN,KCNK6,KLF4,NR4A1,NR4A3,PER1,PPP1R1B
Insulin		group	Activated	2.781		0.000205	AGTR1,APOE,BMPR2,CAV2,CCND1,CCND3,CD36,COL5A1,DUSP1,EGR1,EGR2,ENPP2,FOS,FOXC2,HIF3A,IFIT2,IFIT3,IRF7,ITGB3,JUN,KLF4,LGALS3BP,MT-ND1,NR4A1,NR4A2,NR4A3,PER2,PRKCD,PTK2,SERPINE1,SGK1,SLC29A1,SORBS1,SORT1,STAT1,STAT2
NR3C2		ligand-dependent nuclear receptor	Activated	2.772		9.35e-05	APOE,CXCL8,CXCR4,CYP1B1,ECHDC2,EGR1,FKBP5,JUNB,KLF9,NR4A2,PTGS2,RGS2,SERPINE1,SGK1,TP53,TSC22D3
KRAS	1.14	enzyme	Activated	2.688		7.03e-17	AHR,AMPD3,AREG,ASCL2,CASP1,CAVIN2,CCND1,CCND3,CD274,CD44,CD74,CDKN2C,CLU,CSF2RB,CXCL8,DHFR,DUSP1,DUSP6,EGR1,EGR2,EIF2AK2,EREG,EZH2,FOS,FOSL1,FOXM1,GMNN,GSTM3,HK2,HLA-DMB,HOPX,HSPB1,ID1,IFI6,IFIT1,IFITM1,IFITM3,IQGAP2,IRF1,IRF2,ISG15,ITGB3,IVNS1ABP,JUN,JUNB,KLF6,LMNB1,LYAR,MAN2A1,MX1,MX2,NR4A1,OAS1,P2RY14,PLEKHO2,PMP22,PRKCD,PTGS2,PTK2,RAB20,RHEBL1,RHOB,SAMHD1,SLC29A1,SLC43A3,SORT1,SPRY2,STAT1,STA…
IRF8	1	transcription regulator	Activated	2.671	bias	3.07e-08	CD4,CD74,CIITA,DDX58,EGR1,EGR2,FOS,GFI1B,IFI44L,IFI6,IFIT2,IFIT3,ISG15,KLF4,KLF6,OAS1,STAT1,STAT2,TNFSF13B,TP53,TRIM21,TYROBP
PTGER4	2.17	G-protein coupled receptor	Activated	2.647		9.26e-14	ARRDC3,CD44,CD69,CMPK2,CXCL8,CXCR4,DDX58,EGR1,HERC6,HGF,IFI35,IFIH1,IFIT2,IRF1,IRF7,MAFF,PARP14,PTGS2,RNASEL,RNF24,RSAD2,RTP4,SLFN5,TAGAP,TBC1D4,TNFSF10,TP53INP1,TRIM21,USP18,XAF1
Irgm1		other	Activated	2.646	bias	0.0017	IFIT2,IFIT3,IRF7,OAS2,OASL,RSAD2,USP18
Il3		cytokine	Activated	2.623		0.00961	BHLHE40,CCND3,CSF1,EGR1,FOS,MCL1,SOCS1,TP53
BTK	-1.36	kinase	Activated	2.622		1.15e-10	CCND3,CD274,CD69,CXCL8,CXCR4,EMP1,IFI35,IFI44L,IFIT1,IFIT3,IFITM1,IGLL1/IGLL5,IRF1,ISG15,ITGAX,ITGB3,JUN,MX1,MX2,OAS2,OAS3,STAT1,TP53
EPHB1		kinase	Activated	2.621	bias	3.95e-08	EGR1,EGR2,FOS,JUN,JUNB,PTGS2,SERPINE1
beta-estradiol		chemical - endogenous mammalian	Activated	2.618		1.06e-13	ACAA1,ACTL6A,AGTR1,AHR,ALDH4A1,ALDH6A1,APOE,AREG,ARL4A,BACE2,BATF,BHLHE40,BMPR2,BTG1,BTG2,C17orf53,CALR,CASP9,CAV2,CBX6,CCND1,CCND3,CD274,CD44,CD69,CD74,CDC42EP4,CDKN3,CELF2,CLU,CRYZ,CTSH,CXCL8,CXCR4,CXXC5,CYP1B1,DHRS9,DUSP1,DUSP6,DYNLL1,ECHDC2,EGR1,EGR2,EGR3,EMP1,ENPP2,EREG,ESRRA,EZH2,FOS,FOSL1,FOXC2,FOXM1,FUCA1,FZD2,GART,GSTM3,H2AC18/H2AC19,HBA1/HBA2,HERC6,HES6,HGF,HLA-DRB5,HPGD,HSPB1,ID1,IFI35…
STAT5A	-1.4	transcription regulator	Activated	2.616		8e-05	APOE,ASCL2,CASP9,CCND1,CCND3,CYP1B1,EZH2,FOS,H2AC18/H2AC19,ID1,IL7R,IRF1,MCL1,NR4A2,OAS1,RAB27B,RIN2,SOCS1,SOCS2,SOCS3,SYTL2,TLE4,TM4SF1,TP53,TXNIP,ZFP36
GNRH1		other	Activated	2.613	bias	0.00661	EGR1,EGR2,FOS,JUN,JUNB,PRKCD,PTGS2
5-hydroxytryptamine		chemical - endogenous mammalian	Activated	2.6	bias	0.0403	CASP9,CXCL8,CYP1B1,EGR1,FOS,GAD1,NR4A1,PTGS2,SERPINE1
BDNF	-1.09	growth factor	Activated	2.596	bias	0.00018	ADCYAP1,BHLHE40,CAV2,CD36,CXCR4,DUSP1,DUSP6,EGR1,EGR2,EGR3,FOS,GNAI1,JUN,MAN2A1,MYL4,NR4A1,NR4A3,PER2,PPP1R1B,PREP,RPS23,SOD2,SOSTDC1,SPRY2,TIPARP,TRIB2,TXNIP
Hsp27		group	Activated	2.586		0.000432	CASP9,CCND1,CD274,CSF1,CXCL8,FOS,PPP1R1B,PTGS2
PTH		other	Activated	2.582	bias	4.29e-05	AREG,BHLHE40,CCND1,CGNL1,CSF1,CXCR4,DUSP1,EGR2,FOS,JUN,LMNA,NR4A1,NR4A2,PPP1R1B,PTGS2,RGS1,RGS2,SOCS3,SORT1
TLR2	-1.82	transmembrane receptor	Activated	2.573	bias	0.0184	CD69,CXCL8,DUSP1,GP1BA,HLA-DRB5,IRAK3,IRF1,KLF2,MX1,PTGS2,SOCS1,SOCS3,TNFSF10,TP53
prostaglandin E2		chemical - endogenous mammalian	Activated	2.491		5.87e-11	AHR,ANGPT2,AREG,BTG1,CASP1,CASP7,CCND1,CD274,CD44,CD69,CSF1,CXCL8,CXCR4,DUSP1,DYNLL1,EGR1,EGR2,EREG,ESRRA,FOS,FOSL1,GCNT1,HDC,IL7R,IRF1,JUN,KLF4,LMNA,MCL1,MITF,NR4A1,NR4A2,PTGS2,PTK2,RGS2,SELL,SOCS2,SOCS3,TP53,TSC22D3
LDL		complex	Activated	2.477	bias	2e-08	APOE,CASP1,CASP7,CCND1,CD36,CXCL8,DUSP1,EGR1,EGR3,FOS,GNAI1,GPR183,IFIT2,IFITM1,IRAK3,IRF2,IRF7,ITGB3,JUN,MCL1,MX1,NR4A1,NR4A2,NR4A3,PTAFR,PTGS2,SERPINE1,SOCS1,SOCS3,SOD2,TNFSF10,TP53
PPP2CA	-1.33	phosphatase	Activated	2.449		0.0017	CASP1,CCND1,CD36,IRF1,IRF7,MYL4,PTGS2
FOXL2		transcription regulator	Activated	2.449	bias	0.0414	FOS,MAFF,NR4A3,PTGS2,RGS2,SOD2
leukotriene C4		chemical - endogenous mammalian	Activated	2.446	bias	3.02e-05	CXCL8,EGR1,EGR2,EGR3,FOS,PTGS2
IL3		cytokine	Activated	2.444	bias	7.83e-08	AREG,BTG2,CALR,CASP9,CCND1,CCND3,CD69,CSF1,CXCL8,CXCR4,EGR1,EGR2,EGR3,EIF2AK2,FOS,GART,GP1BA,HBA1/HBA2,HGF,HK2,ITGAX,ITGB3,JUN,JUNB,KLF1,KLF13,KLF9,MAN2B1,MCL1,SELL,SOCS1,SOCS3,STT3A,TAL1,TNFSF10,TPSAB1/TPSB2
CNOT7	-1.24	transcription regulator	Activated	2.425	bias	4.98e-18	BST2,C12orf75,CMPK2,HERC6,IFI35,IFI44L,IFI6,IFITM1,ISG15,LGALS3BP,OAS1,OAS2,OAS3,PLSCR1,SP110,STAT1,TAP1,UBE2L6
DNASE2	-1.66	enzyme	Activated	2.416	bias	4.46e-07	DHX58,IFIT3,IRF7,ISG15,OAS1,OAS3,RSAD2,RTP4,TNFSF10,USP18
GNRH		group	Activated	2.411	bias	0.000506	ADCYAP1,DUSP1,EGR1,FOS,JUN,PTGS2,SGK1
MMP1		peptidase	Activated	2.407	bias	0.0185	CXCL8,EGR1,FOS,JUN,PTGS2,SERPINE1
MAPK10		kinase	Activated	2.401		2.02e-05	CASP9,CD44,CXCL8,FOS,JUN,PTGS2
MEF2C	-1.77	transcription regulator	Activated	2.392	bias	0.000226	CALR,CXCR4,ECM2,EGR2,FOS,HDAC9,JUN,JUNB,JUND,KLF2,MYL4,NR4A1,PTGS2,SIK1/SIK1B,ZFP36
PGF		growth factor	Activated	2.352	bias	0.000964	CASP1,CASP7,CXCL8,CXCR4,EGR1,EREG,SERPINE1
STAT5a/b		group	Activated	2.35		4.57e-07	AHR,CAVIN2,CCND1,CD36,CD69,CDKN2C,CLU,DUSP1,EMP1,FOS,GFI1B,GP1BA,IRF1,MCL1,PARVB,PTGS2,SOCS1,SOCS3,STK17B
NGLY1	1	enzyme	Activated	2.349		6.03e-07	IFI44,IFI44L,IFIT1,IFIT2,IFIT3,KEAP1,OAS1,OAS3,RSAD2,USP18
APEX1	-1.28	enzyme	Activated	2.345	bias	1.92e-06	EGR1,EGR2,EGR3,FOS,JUNB,NR4A1,PTGS2,RGS2,TP53
GAPDH	-1.91	enzyme	Activated	2.335	bias	6.29e-09	C2,DUSP1,HLA-C,IFI6,IFIT2,IFITM1,OAS1,OAS2,OAS3,STAT1,TXNIP,UBE2L6
PIK3CG	-1.77	kinase	Activated	2.333		0.00865	C2,CD74,CXCR4,IRF1,ITGB3,NLRC5,OAS2,STAT1,TAP1,TNFSF10
platelet activating factor		chemical - endogenous mammalian	Activated	2.313	bias	6.34e-06	ANGPT2,CD69,EGR1,EGR2,FOS,NR4A1,PTAFR,PTGS2,SELL,SERPINE1,SOCS3
AHR	3.64	ligand-dependent nuclear receptor	Activated	2.297		1.09e-06	ACTL6A,ACTN1,ALDH1B1,AREG,BTG2,CCND1,CCND3,CD36,CDKN2C,CHD7,CHST2,COL5A1,CYP1B1,DHFR,DUSP6,EGR2,FOS,FOSL1,GSTM5,HDAC9,HK2,IKZF3,IRF1,JUN,JUNB,KLF2,LTBP1,MATN2,PMP22,PTGS2,SERPINE1,SOCS3,SOD2,TIPARP,TP53
SOCS1	4.1	other	Activated	2.274	bias	1.27e-12	CCND1,CCND3,CD44,CD69,CIITA,CXCL8,DDX58,DUSP1,FKBP5,FOS,IFI44,IFIH1,IFIT1,IFIT2,IFIT3,IRF1,IRF7,ISG15,JUN,MX1,OAS1,OAS2,PTGS2,RSAD2,SOCS1,SOCS3,STAT1,USP18
arachidonic acid		chemical - endogenous mammalian	Activated	2.263		0.00271	ACSL4,CD36,CLU,EGR1,FOS,FOSL1,ITGB3,JUN,KLF6,PTGS2,RGS2
TLR7/8		group	Activated	2.236	bias	0.0212	ATP2B1-AS1,EREG,LINC-PINT,PTGS2,RGS1
hyaluronic acid		chemical - endogenous mammalian	Activated	2.229	bias	0.0017	BCL3,CD44,CXCL8,CXCR4,FOS,IRAK3,JUN,NR4A1,NR4A2,PTGS2,SERPINE1,SOCS3
ISG15	-4.19	other	Activated	2.222	bias	1.78e-06	DDX58,IFI6,IFITM3,MX1,OAS1
Pkg		group	Activated	2.219		0.00109	EGR1,FOS,HK2,JUN,SOD2
LYL1	-1.45	transcription regulator	Activated	2.219		4.37e-05	ANGPT2,BTG2,CCND3,EGR1,ID1,TAL1
ACVR1C		kinase	Activated	2.219	bias	0.00137	CCND1,FOS,JUNB,KLF4,SERPINE1
TFPI2		other	Activated	2.219	bias	0.0017	ADCYAP1,AREG,BTG2,CCND1,JUNB
MAPK7	-1.6	kinase	Activated	2.215	bias	2.9e-07	CCND1,CXCL8,DLC1,DUSP1,ID1,JUN,KLF2,KLF4,MCL1,NR4A1,PTGS2,TP53
PRKCB	1.09	kinase	Activated	2.207	bias	0.00202	CCND1,EGR1,FOS,JUN,PRKCD,PTGS2,SERPINE1,SOD2
CHRM1		G-protein coupled receptor	Activated	2.207	bias	8.98e-05	EGR1,EGR2,EGR3,FOS,JUN
USP18	-5.12	peptidase	Activated	2.201	bias	8.55e-09	IFI6,IFIH1,IFITM3,IRF1,IRF7,ISG15,MX1,OAS1,SOCS1,SOCS3,TNFSF10
FCER1G	-1.85	transmembrane receptor	Activated	2.2		0.00435	CD69,CXCL8,IFIT2,MX1,PTGS2,RSAD2
IL17A		cytokine	Activated	2.196	bias	0.00644	AREG,BCL3,CCND1,CD274,CXCL8,CXCR4,EGR2,EREG,FOS,FOSL1,ISG15,JUN,KLF2,MCL1,PTGS2,SGK1,SOCS1,SOCS3,TYMP
MET		kinase	Activated	2.194	bias	8.44e-07	AREG,CCND1,CD274,CD44,CXCL8,FOS,HDC,HGF,HLX,HSPB1,JUN,KLF4,MAL,PIM3,PTGS2,SLA,SOCS3,SOD2,TRIM21
TREX1		enzyme	Activated	2.19	bias	0.000196	IFI44,IFIT2,ISG15,OASL,USP18
NTRK1	-1.38	kinase	Activated	2.164	bias	0.00207	EGR1,FOS,NR4A1,SOD2,TP53
cytokine		group	Activated	2.163	bias	2.58e-06	BCL3,CCND1,CD4,CD69,CLU,CSF1,CXCL8,DUSP1,EGR1,FOS,IRF1,JUN,PTGS2,SERPINE1,SGK1,SOCS1,SOCS2,SOCS3,SOD2,TYMP
TOB1	-1.83	transcription regulator	Activated	2.159		0.0388	CCND1,GMNN,SPDL1,TP53,UBE2T
MEF2D	1.07	transcription regulator	Activated	2.137	bias	2.11e-05	CCND1,CCND3,EGR2,FOS,HDAC9,JUN,JUNB,JUND,KLF2,NR4A1,SOD2,ZFP36
MAPK8	-1.08	kinase	Activated	2.135		0.000147	ACSL4,APOE,CASP9,CCND1,CXCL8,DUSP1,DUSP6,EGR1,FOS,FOSL1,JUN,JUND,KLF6,PTGS2,SOD2,TP53,TSC22D3,ZFP36
RUNX3	-1.73	transcription regulator	Activated	2.135	bias	0.0106	CCND1,CD4,CHST14,CIITA,CXCL8,FZD2,ITGAX,RASAL2,RHOBTB1,SPRED1,TPSAB1/TPSB2
LEP		growth factor	Activated	2.127		0.00256	AGTR1,AKR1C1/AKR1C2,ANGPT2,CASP7,CASP9,CCND1,CD36,DLK1,DUSP6,EGR1,EGR2,FOS,GOT2,ITGAX,JUN,JUNB,JUND,KIF3A,KIF3B,MCL1,MT-ND1,PER2,PRDX1,PTGS2,SERPINE1,SOCS3,SOD2,TNFSF10,TP53,TPRA1,ZFP36
GLI3		transcription regulator	Activated	2.121		0.00175	CCND1,CD69,DUSP1,EGR1,FOXC2,IRF1,JUNB,KLF13,KLF2
F3		transmembrane receptor	Activated	2.121	bias	0.000297	AREG,CASP7,CXCL8,DOCK4,DUSP6,EGR1,FOS,FOXC2,MDK,SERPINE1
formaldehyde		chemical - endogenous mammalian	Activated	2.118	bias	5.83e-06	EGR1,EGR2,FOS,FOSL1,JUN,JUNB,JUND,PTGS2,SGK1
EGR1	5.66	transcription regulator	Activated	2.115	bias	2.31e-08	AREG,CASP7,CASP9,CCND1,CD44,CLU,CSF1,CXCL8,EGR1,EGR2,EREG,FOSL1,GAD1,HPGD,JUN,JUNB,JUND,NR4A1,PNMT,PTGS2,SERPINE1,SGK1,SOCS1,SOD2,TNFSF10,TP53
FGF2	1.16	growth factor	Activated	2.114	bias	0.00263	ANGPT2,AREG,BTG2,CCND1,CCND3,CSF1,CXCR4,DUSP6,EGR1,ENPP2,EREG,FOS,FOSL1,HGF,HK2,JUN,JUNB,LMNA,MITF,NR4A1,NR4A2,PRKCD,PTGS2,SERPINE1,SOCS3,SPRY2,TFPI,TNFSF10,TP53
IRF4		transcription regulator	Activated	2.109		0.00374	CIITA,CXCR4,IL7R,IRF1,IRF7,ISG15,OAS1,PLSCR1,RHOB,STAT1,STAT2,TNFSF10,TNFSF13B,TRIM21
PTK2B	1.02	kinase	Activated	2.105		6.18e-05	CXCL8,FOS,JUN,PTK2,SOCS1,TP53
PRKCE	1.99	kinase	Activated	2.094	bias	0.00336	CCND1,CCND3,CXCL8,EGR1,FOS,JUN,JUNB,PTGS2,RGS2
sphingosine-1-phosphate		chemical - endogenous mammalian	Activated	2.071	bias	0.00318	CCND1,CD36,CD44,CXCL8,EGR1,ENPP2,FOS,JUN,PTGS2,SERPINE1
IL2		cytokine	Activated	2.07	bias	2.85e-10	AHR,AREG,BHLHE40,CARD6,CASP1,CCND1,CCND3,CD274,CD44,CD69,CD74,CDKN2C,CSF1,CSF2RB,CXCL8,CXCR4,CYSLTR1,DUSP6,EMP1,ENPP2,FOS,GART,GCNT1,HCK,HHEX,HK2,HSPA1A/HSPA1B,IKZF4,IL7R,IRF1,ITGB8,JUN,JUND,KLF1,KLF13,KLF6,LY6E,MX1,NAV1,NEAT1,NRGN,PDE3B,PIK3R3,PTGS2,RCN1,RGCC,RGS2,RHOB,SELL,SESN1,SOCS1,SOCS2,SOCS3,SPRED1,STK17B,TNFRSF21,TNFSF10,TP53,TP53INP1,TRIB2
Ins1		other	Activated	2.029		0.0116	ALAS1,CCND1,CCND3,DHFR,DLK1,DYNLL1,EGR1,EGR2,FOS,FOXC2,HK2,JUN,JUNB,LGALS3BP,PER1,PTGS2,REN,SERPINE1,SOCS2,SOCS3,SOD2
AREG	76.4	growth factor	Activated	2.027		4.57e-08	AREG,CCND1,CXCR4,EGR1,EREG,FOS,FOXM1,H2AC18/H2AC19,H2BC5,IFI6,IFIT2,IFIT3,ITGB8,JUN,KIF14,PTAFR,PTGS2
NAMPT	2.11	cytokine	Activated	2.019	bias	0.00148	CXCL8,ID1,JUN,MITF,SOCS2,TFPI,TP53
PDGFB	-1	growth factor	Activated	2.016	bias	0.000925	CXCL8,EGR1,FOS,HDAC7,KLF2,NOTCH2,NR4A1,PTGS2,SMAD1
CREM	1.26	transcription regulator	Activated	2.01		1.07e-05	APOE,BHLHE40,BTG2,CCND1,CXCL8,DUSP1,EGR1,EGR2,FOS,JUNB,MCL1,NR4A1,NR4A2,PDP2,PER1,REN,RHOB,SIK1/SIK1B,TIPARP
Jnk		group	Activated	2.009	bias	1.41e-05	BTG1,CCND1,CD44,CD69,CELF2,CXCL8,CXCR4,DUSP1,EGR1,FOS,JUN,JUND,KLF6,MCL1,NR4A1,PLSCR1,PTGS2,PTK2,SERPINE1,SOCS3,SOD2,TP53,ZFP36
MITF	-3.83	transcription regulator	Inhibited	-2.111	bias	0.00115	APOE,CD44,CXCL8,FOS,GMPR,HPGD,IVNS1ABP,KAZN,KIFC1,MITF,MYL4,ORC6,RMI1,SERPINE1,SORT1,SPC25,TMEM251,TP53,TPSAB1/TPSB2,TXNIP
TIMP3	-1.03	other	Inhibited	-2.121	bias	0.000762	EGR2,FOS,JUN,KLF4,LTBP1,SERPINE1,SMAD1,STAT1
IFNA4		cytokine	Inhibited	-2.159	bias	1.36e-07	CD274,CD69,IFIH1,IFIT1,IFIT2,ISG15,MX1,OASL,PMEPA1,RSAD2,TREML2,USP18
OGT	1.04	enzyme	Inhibited	-2.2		0.168	ARTN,CCND1,FOS,FOXM1,JUN,TP53
CFTR		ion channel	Inhibited	-2.2		0.111	ACAA1,CXCL8,HPGD,PTGS2,SOCS3,STAT1
DACH1	-1.34	transcription regulator	Inhibited	-2.204	bias	0.000134	CXCL8,EGR1,FOS,ID1,JUN,KLF4,PTGS2,SERPINE1
CGAS	-1.23	enzyme	Inhibited	-2.207	bias	1.03e-07	CXCL8,IFI44,IFIT2,IFIT3,IRF7,ISG15,OAS1,RSAD2,USP18
carbon monoxide		chemical - endogenous mammalian	Inhibited	-2.219		0.0949	EGR1,HGF,PRDX1,PTGS2,SERPINE1
histone deacetylase		complex	Inhibited	-2.219	bias	0.0192	CCND1,CXCR4,JUNB,KEAP1,PER1
PTX3	-1.41	other	Inhibited	-2.224	bias	0.00573	CXCL8,EGR2,EGR3,FOS,JUN
TNK1		kinase	Inhibited	-2.236	bias	0.000379	IFIH1,IFIT2,IRF7,OAS2,TNFSF10
TMEM173	-1.48	other	Inhibited	-2.316	bias	5.32e-07	CXCL8,HDC,HOPX,IFI44,IFIT2,IFIT3,IFITM3,IRF7,ISG15,OAS1,OASL,RSAD2,USP18
DDX58	-2.18	enzyme	Inhibited	-2.376	bias	1.69e-14	CD4,CXCL8,DDX58,EIF2AK2,IFI35,IFI44,IFIH1,IFIT1,IFIT2,IFIT3,IRF1,IRF7,ISG15,KLF4,OAS1,PTGS2,RSAD2,SOCS1,SOCS3,STAT1,STAT2,TNFSF10
EBF1		transcription regulator	Inhibited	-2.382	bias	0.0379	GFI1B,HK2,IGLL1/IGLL5,IRF1,IRF7,PDE3B,PIK3R3,SOCS1,SOCS3,STAT1
NLRC5	-3.1	transcription regulator	Inhibited	-2.387	bias	0.000116	DDX58,HLA-B,HLA-C,HLA-F,HLA-G,TAP1
SGPL1	-1.49	enzyme	Inhibited	-2.401		0.000201	DDX58,IFIT1,ISG15,MX1,OAS1,PTGS2
ISGF3		complex	Inhibited	-2.412	bias	7.92e-10	EIF2AK2,IFIH1,IFIT2,IRF1,IRF7,ISG15,RSAD2,TNFSF10
CLEC12A	-1.81	other	Inhibited	-2.425	bias	2.39e-08	IFIT2,IFIT3,IRF7,ISG15,RSAD2,USP18
FADD		other	Inhibited	-2.433	bias	1.76e-10	CASP7,CXCL8,CXCR4,DDX58,DHX58,EGR1,EIF2AK2,FOS,FOXM1,IFIH1,IFIT2,IRF7,JUN,JUNB,KLF6,LY6E,SOCS1,STAT1,STAT2,TIPARP
KLF11	-1.36	transcription regulator	Inhibited	-2.433		0.0668	APOL6,CXCR4,HGF,ITGB3,ITGB8,LTBP1,SERPINE1,SOD2,STAT1
IFNK		cytokine	Inhibited	-2.449	bias	0.000201	EIF2AK2,IFIH1,IRF1,MX1,OAS1,STAT1
IFNAR2	-1.12	transmembrane receptor	Inhibited	-2.449	bias	1.33e-09	DDX58,HERC5,IFI44,IFI6,IFIH1,IFITM1,ISG15,MX2,OAS1,OAS2,TNFSF10,UBE2L6,USP18,XAF1
CD247		transmembrane receptor	Inhibited	-2.449	bias	0.0388	ALAS1,MTHFS,NFE2,TFEC,UBE2L6,XAF1
FOSL1	-2.58	transcription regulator	Inhibited	-2.458		0.000173	CCND1,CD44,CXCL8,EGR1,EGR2,FOS,FOSL1,HPGD,JUN,JUNB,SERPINE1
DUSP1	3.32	phosphatase	Inhibited	-2.461		5.92e-07	APOL6,CMPK2,CXCL8,DUSP1,DUSP6,FOSL1,HELZ2,IFIT1,IFIT3,IRF1,JUN,MX1,PAQR7,PTGS2,SERPINE1,SOCS1,SOD2,ZFP36
DOCK8	-1.24	other	Inhibited	-2.5	bias	7.22e-09	CMPK2,HDC,HELZ2,IFIT2,IFIT3,IRF1,IRF7,ISG15,LMO4,PTGS2,RGS1,RSAD2,SOCS1,STAT1,STAT2,TRIM21
mir-181		microRNA	Inhibited	-2.621	bias	0.00225	CD69,CXCL8,DUSP6,EZH2,KLF6,MCL1,PRKCD,PTGS2
IFN alpha/beta		group	Inhibited	-2.622	bias	2.83e-06	CD69,IFIT2,IFIT3,IL7,IRF1,IRF7,LY6E,RSAD2,SOCS1,STAT1,STAT2,TNFSF10,TNFSF13B,TRIM21
SFTPA1		transporter	Inhibited	-2.646		0.0349	AKR1C1/AKR1C2,CYP1B1,EGR1,FOS,HBA1/HBA2,KLF2,SERPINE1
MSC		transcription regulator	Inhibited	-2.673		2.86e-08	AMPD3,DDX60,EPSTI1,HGF,IFI44,IFI44L,IFIT1,IRF7,PAG1,PDP1,PIEZO2,SELL,SYNE2,XAF1
SAMSN1	-1.5	other	Inhibited	-2.683	bias	2.7e-10	BATF,CMPK2,HDC,HELZ2,IFIT2,IFIT3,IRF1,IRF2,IRF7,ISG15,LMO4,OASL,PTGS2,RGCC,RSAD2,SOCS1,SOCS3,STAT1,STAT2,TRIM21
tretinoin		chemical - endogenous mammalian	Inhibited	-2.689		5.79e-13	AGTR1,AHR,ALAS1,ALDH9A1,APOE,AREG,BCL3,BHLHE40,BMPR2,BTG1,BTG2,C12orf29,C3AR1,CALR,CASP1,CASP7,CASP9,CCDC169,CCND1,CCND3,CD274,CD36,CD44,CD74,CDKN2C,CDKN3,CXCL8,CXCR4,DDX58,DDX60,DHRS3,DHRS9,DHX33,DHX58,DLC1,DUSP1,DYNLL1,EGR1,EIF2AK2,ENPP2,FOS,FOSL1,GMNN,GRASP,HLA-B,HLA-C,HLA-DMB,HNRNPF,HOTAIRM1,HSPB1,ID1,IFI35,IFI44,IFI44L,IFI6,IFIH1,IFIT1,IFIT2,IFIT3,IFITM1,IL1RAPL1,IRF1,ISG15,ITGAX,ITGB3,JUN,K…
EIF2AK2	-2.03	kinase	Inhibited	-2.692	bias	4.86e-16	BHLHE40,CASP9,CCND1,CXCL8,DDX58,EGR1,EIF2AK2,FOS,H2BC5,IFI35,IFI6,IFIT1,IFITM1,IRF1,ISG15,LGALS3BP,OAS1,OAS3,PARP9,PLSCR1,SAMHD1,SOCS3,SOD2,STAT1,TP53,UBE2L6,USP18
IFNE		cytokine	Inhibited	-2.714	bias	5.65e-07	BST2,HERC5,IFIH1,IFIT2,IFITM3,ISG15,MX2,PTGS2,STAT1,TRIM5,USP18
PARP9	-3.94	enzyme	Inhibited	-2.744	bias	1.79e-13	CD74,IFI44,IFIT1,IFIT2,IFIT3,IRF1,IRF2,IRF7,ISG15,OAS2,SP110,STAT1
PML	1.01	transcription regulator	Inhibited	-2.793		2.13e-12	ACSL4,APOE,BST2,CCND1,CIITA,CXCR4,DDX60,EPSTI1,HERC6,HLA-DMB,HSPB1,IFI35,IFI44,IFI44L,IFIH1,IFIT1,IFIT3,IFITM1,IRF7,ISG15,MAFF,MX1,OAS1,OAS2,OAS3,PLSCR1,PRDX1,STAT1,TAP1,TP53
VCAN	4.99	other	Inhibited	-2.802		1.07e-09	APOE,C1R,CASP1,CBX6,CLU,CXCL8,ENPP2,IFI44,IFI44L,IFI6,IFIT1,IFIT2,IFITM1,MX1,MX2,OAS2,OAS3,PARP14,PTK2,RGS2,SOD2,SORT1,STAT1,TP53,TTC27,XAF1
IFNL4		cytokine	Inhibited	-2.807	bias	2.24e-10	DDX58,DHX58,IFIH1,ISG15,MX1,OAS1,OAS2,STAT1
JAK		group	Inhibited	-2.887	bias	2.6e-12	DDX58,EIF2AK2,HES6,IFI6,IFIH1,IFIT1,IFIT2,IFIT3,IFITM3,ISG15,PTGS2,RSAD2,SOCS1,SOCS2,SOCS3,STAT1
L-triiodothyronine		chemical - endogenous mammalian	Inhibited	-2.923		0.000329	ACOT11,APOC1,BCL3,CCND1,CD36,CD44,CDC42EP4,CLU,CTSH,DBP,DLK1,DUSP1,EGR1,EGR2,ENPP2,FKBP10,FOS,HBA1/HBA2,ID1,ITGB3,KLF9,LMNA,NR4A1,NRGN,PER1,PRDX3,PTAFR,PTGS2,PYGL,REN,RGS2,SERPINE1,SORBS1,TP53
SPI1	-1.93	transcription regulator	Inhibited	-3.016		2.89e-13	ARID3A,C3AR1,CCND1,CIITA,CMPK2,CSF1,CSF2RB,DUSP6,EGR2,EPX,FOS,HDAC7,HELZ2,HOTAIRM1,IFI44,IFI44L,IFI6,IFIT1,IFIT2,IFIT3,IFITM1,IFITM3,IL7R,IRAK3,IRF7,ISG15,JUN,KLF13,KLF4,LBR,LY6E,MCL1,MX1,OASL,PTGS2,RSAD2,SP110,TFEC,TNFSF10,USP18
JAK1/2		group	Inhibited	-3.053	bias	3.28e-06	CD69,CD74,CIITA,DGKG,EIF2AK2,HLA-DRB5,IRF1,IRF7,ISG15,ITPKA,MX1,RGS14,RSAD2
TGM2	-1.03	enzyme	Inhibited	-3.109	bias	2.68e-16	BTG2,C12orf29,CCDC169,CCND1,CD36,CD74,CXCL8,DDX60,DHX33,HLA-B,IFI35,IFI6,IFIT1,IFIT2,IFIT3,ITGAX,ITGB3,LY6E,NLN,OAS1,OAS2,OAS3,OASL,PARP14,PARP9,PLEKHO2,PLSCR1,SAMD9L,SAMHD1,SELL,SIGLEC12,SLFN5,SP110,STAT1,TAP1,TOR1B,TP53,TTC27,TYROBP,XAF1,ZNF146
Hdac		group	Inhibited	-3.142		2.47e-06	AGTR1,AHR,AREG,CCND1,CXCL8,CXCR4,EGR1,EGR3,EZH2,FOS,FOSL1,GAD1,HPGD,JUN,KLF6,KLF9,NR4A1,SMO,SPRY2,TNFSF10,TXNIP
SASH1		other	Inhibited	-3.153	bias	1.44e-09	CMPK2,HDC,HELZ2,HHEX,IFIT2,IFIT3,IRF1,IRF7,ISG15,LMO4,OASL,PTGS2,RSAD2,SOCS1,STAT1,STAT2,TRIM21
BRCA1	-1.06	transcription regulator	Inhibited	-3.256		2.73e-05	AREG,ASCL2,CCND1,CYP1B1,DDX58,EGR1,ENPP2,FKBP5,HSPB1,IFI6,IFIT1,IFIT2,IFIT3,IFITM1,IRF7,MX1,PLSCR1,STAT1,TAP1,TP53
IFNA1/IFNA13		cytokine	Inhibited	-3.41	bias	1.24e-16	CD274,CD69,DHX58,EIF2AK2,IFI6,IFIH1,IFIT1,IFIT2,IFITM1,IRF1,IRF7,ISG15,MX1,OAS1,OAS2,PLSCR1,PTGS2,RSAD2,SOCS1,STAT1,STAT2,UBE2L6
MAVS	-1.31	other	Inhibited	-3.478	bias	1.46e-12	CMPK2,CXCL8,DDX58,DHX58,IFIT1,IFIT2,IFIT3,IFITM3,IRF7,ISG15,OAS1,OAS2,OASL,RSAD2,SOCS1,SOCS3,STAT1,STAT2,UBE2L6,USP18
IFN type 1		group	Inhibited	-3.662	bias	5.24e-11	BST2,CD69,CXCL8,DDX58,DHX58,EIF2AK2,IFIH1,IFIT1,IFIT2,IRF1,ISG15,OASL,STAT1,STAT2,TNFSF10,TNFSF13B
Ifn		group	Inhibited	-3.966	bias	3.2e-17	APOBEC3A,CD44,CD69,DDX58,DHX58,EIF2AK2,FOS,HGF,IFIH1,IFIT1,IFITM1,IFITM3,IL7,IRF1,IRF7,ISG15,MX1,OAS2,OAS3,OASL,PTAFR,RNASEL,RSAD2,SERPINE1,SOCS1,STAT1,TAP1,TNFSF13B,TP53,TRIM21,TYMP
IRF5	-1.36	transcription regulator	Inhibited	-4.23	bias	2.49e-13	CMPK2,CXCR4,DDX58,DHX58,IFI44,IFIH1,IFIT1,IFIT2,IFIT3,IFITM3,IRF7,ISG15,OAS1,OAS2,OASL,PLSCR1,PTGS2,RSAD2,SP110,STAT1,STAT2,TNFSF10,UBE2L6
RNY3		other	Inhibited	-4.359	bias	2.47e-21	DDX60,EPSTI1,HERC5,IFI44,IFI44L,IFIT1,IFIT3,IFITM3,ISG15,LY6E,MX1,OAS1,OAS2,OAS3,OASL,RSAD2,RTP4,TRIM6,XAF1
IFNB1		cytokine	Inhibited	-4.367	bias	4.14e-15	APOL1,APOL2,APOL3,APOL6,BHLHE40,BST2,BTN3A3,CARD6,CASP1,CD274,CMPK2,CXCL8,DDX58,DHX58,EIF2AK2,FOS,HERC5,IFI6,IFIH1,IFIT1,IFIT2,IFIT3,IFITM1,IRF1,IRF7,ISG15,ITGAX,ITGB3,MX1,NFKBIE,OAS1,OAS2,PARP14,PTGS2,RNASEL,RSAD2,SOCS1,SPRY2,STAT1,STAT2,TNFSF10,TRIM14,TRIM21,USP18,XAF1
STAT1	-4.82	transcription regulator	Inhibited	-4.551	bias	4.91e-28	ANGPT2,APOE,APOL4,APOL6,BST2,BTG1,C1R,CASP1,CCND1,CCND3,CD274,CIITA,CMPK2,CXCL8,DDX60,EGR1,EIF2AK2,EPSTI1,FOS,GBP1P1,HERC6,HLA-DRB5,IFI35,IFI44,IFI44L,IFI6,IFIH1,IFIT1,IFIT2,IFIT3,IFITM1,IFITM3,IRF1,IRF2,IRF7,ISG15,ITGAX,JUN,KLF4,LY6E,MX1,NFE2,NLRC5,OAS1,OAS2,OAS3,OASL,PARP9,PLSCR1,PTGS2,RSAD2,RTP4,SAMD9L,SAMHD1,SLFN5,SOCS1,SOCS3,SORT1,SP110,STAT1,STAT2,TAP1,TNFSF10,TNFSF13B,TP53,TRIM21,TYMP,USP1…
IFN Beta		group	Inhibited	-4.604	bias	3.72e-22	BST2,C3AR1,CD274,CD69,CD74,CXCL8,DDX58,DUSP1,EIF2AK2,HERC5,HLA-B,HLA-G,IFI35,IFI44,IFI6,IFIH1,IFIT1,IFIT2,IFIT3,IFITM1,IRF1,IRF7,ISG15,MX1,MX2,OAS1,OAS2,OAS3,OASL,RSAD2,SOCS1,SPRY2,STAT1,STAT2,TNFSF10,TP53,TRIM14,USP18,XAF1
IRF3	-1.37	transcription regulator	Inhibited	-4.747	bias	1.77e-14	CD274,CD69,CMPK2,CXCL8,DDX58,DDX60,DHX58,EIF2AK2,HELZ2,HLA-F,IFI44,IFI6,IFIH1,IFIT1,IFIT2,IFIT3,IFITM3,IRF1,IRF7,ISG15,JUNB,NLRC5,OAS1,OAS2,OAS3,OASL,PARP14,PRNP,RSAD2,SAMD9L,STAT1,STAT2,TAP1,TNFSF10,UBE2L6,USP18
Ifnar		group	Inhibited	-4.772	bias	1.43e-17	CASP1,CD274,CD74,DDX58,EIF2AK2,HLA-G,IFI35,IFIH1,IFIT2,IFIT3,IFITM3,IRF1,IRF7,ISG15,NLRC5,OAS1,OAS2,OASL,RSAD2,STAT1,STAT2,TAP1,TNFSF10,TRIM21,UBE2L6,UNC93B1,USP18,XAF1
PRL		cytokine	Inhibited	-4.963	bias	1.68e-26	AKR1C4,BST2,CCND1,CCND3,CD69,CLU,CMPK2,COL5A1,CTSH,DDX58,DHX58,DTX3L,EGR1,EIF2AK2,EPSTI1,FOS,GMPR,HELZ2,HERC5,HERC6,ID1,IFI35,IFI44,IFI44L,IFI6,IFIH1,IFIT1,IFIT3,IFITM1,IRF1,IRF7,ISG15,JUN,LY6E,MX2,OAS1,OAS2,OAS3,PAQR7,PAQR8,PARP14,PDIA4,PIM3,PLSCR1,RSAD2,SAMD9,SAMD9L,SAMHD1,SOCS1,SOCS2,SOCS3,SP110,STAT1,STAT2,TNFSF13B,TP53,TRIM14,USP18,XAF1
IRF1	-2.31	transcription regulator	Inhibited	-5.038	bias	4.16e-26	APOL6,C1R,CASP1,CASP7,CCND1,CD274,CIITA,CMPK2,CXCL8,DDX58,EIF2AK2,HELZ2,HLA-G,IFI35,IFI44,IFI44L,IFI6,IFIH1,IFIT1,IFIT2,IFIT3,IFITM1,IFITM3,IL7,IRF1,IRF2,IRF7,ISG15,LIG4,MX1,NFE2,OAS1,OAS2,OAS3,OASL,PTGS2,RSAD2,SELL,SOCS1,SP110,STAT1,STAT2,TAP1,TNFSF10,TNFSF13B,TP53,TRIM21,XAF1
IFNG		cytokine	Inhibited	-5.123		7.4e-30	AGTR1,AHR,APOL1,APOL6,AREG,BCL3,BST1,BST2,BTG1,BTN3A1,BTN3A2,C1R,C2,CARD6,CASP1,CASP7,CASP9,CCND1,CCND3,CD274,CD36,CD4,CD44,CD74,CIITA,CMPK2,CSF1,CSF2RB,CTSH,CXCL8,CXCR4,CYB561,DBP,DDX58,DDX60,DTX3L,DUSP1,EGR1,EGR2,EGR3,EIF2AK2,FKBP5,FOS,FZD2,GAD1,GART,GMPR,HCK,HCP5,HDAC9,HERC6,HK2,HLA-B,HLA-C,HLA-DMB,HLA-DRB5,HLA-F,HLA-G,HSPA1A/HSPA1B,HSPB1,ID1,IFI35,IFI44,IFI44L,IFI6,IFIH1,IFIT1,IFIT2,IFIT3,IFI…
Interferon alpha		group	Inhibited	-5.401	bias	8.6e-35	APOBEC3A,APOL1,APOL2,APOL3,BCL3,BST2,BTG2,C3AR1,CASP1,CCND1,CCND3,CD274,CD69,CIITA,CSF2RB,CXCL8,CYB561,DDX58,DHX58,DUSP6,EIF2AK2,ENPP2,EPSTI1,FBXO6,FOS,HELZ2,HERC5,HERC6,HLA-B,HLA-C,HLA-F,HLA-G,HSPA1A/HSPA1B,IFI35,IFI44,IFI44L,IFI6,IFIH1,IFIT1,IFIT2,IFIT3,IFITM1,IFITM3,IGLL1/IGLL5,IL7,IL7R,IRF1,IRF7,ISG15,MCL1,MX1,MX2,NFE2L3,OAS1,OAS2,OAS3,PARP14,PARP9,PARVG,PLSCR1,PTGS2,RNASEL,RSAD2,RTP4,SAMD9,S…
IFNA2		cytokine	Inhibited	-5.601	bias	9.02e-26	APOL6,BST2,C1R,CD274,CD69,CMPK2,DDX58,DDX60,EIF2AK2,HERC5,HERC6,HLA-B,HLA-C,IFI35,IFI44,IFI44L,IFI6,IFIH1,IFIT1,IFIT2,IFIT3,IFITM1,IFITM3,IL10RB,IRF1,IRF7,ISG15,LGALS3BP,LY6E,MAL,MX1,MX2,OAS1,OAS2,OAS3,PARP9,PLSCR1,PTAFR,RSAD2,SAMD9,SAMHD1,SOCS1,SOCS2,SOCS3,SP110,STAT1,TAP1,TNFSF10,TP53,TRIM14,TRIM21,UBE2L6,USP18,XAF1
IFNL1		cytokine	Inhibited	-5.688	bias	4.46e-32	APOL6,BST2,CMPK2,CXCL8,DDX58,DDX60,EIF2AK2,HERC5,HERC6,HLA-B,HLA-C,IFI35,IFI44,IFI44L,IFI6,IFIH1,IFIT1,IFIT2,IFIT3,IFITM1,IFITM3,ISG15,LGALS3BP,MX1,OAS1,OAS2,OAS3,OASL,PLSCR1,RSAD2,RTP4,SAMD9,SP110,STAT1,STAT2,TRIM14,UBE2L6,USP18,XAF1
IRF7	-3.88	transcription regulator	Inhibited	-5.835	bias	6.16e-25	C5,CD69,CMPK2,DDX58,DHX58,HELZ2,HERC5,IFI35,IFI44,IFI44L,IFI6,IFIH1,IFIT1,IFIT2,IFIT3,IFITM1,IFITM3,IRF1,IRF7,ISG15,ITGAX,MCL1,MX1,MX2,OAS1,OAS2,OAS3,OASL,PARP14,PLSCR1,RSAD2,RTP4,SAMD9L,SOCS1,STAT1,STAT2,TAP1,TNFSF10,TNFSF13B,TOR1B,TRIM21,TRIM5,UBE2L6,USP18,XAF1

## Sheet: T3 vs. T1 MEP_2
T3 vs. T1 MEP_2
© 2000-2020 QIAGEN. All rights reserved.
Upstream Regulator	Expr Fold Change	Molecule Type	Predicted Activation State	Activation z-score	Flags	p-value of overlap	Target Molecules in Dataset
MAPK1	-1.25	kinase	Activated	5.825		3.96e-33	APOE,APOL6,BST2,BTN3A3,CD69,CDH1,CHST2,CISH,CTNNB1,CXCL8,DDX58,DEPTOR,DUSP1,EGR1,EGR2,EPCAM,FOS,GBP1,HDC,HERC5,HLA-B,HLA-C,HOMER1,IFI27,IFI35,IFI44,IFI6,IFIH1,IFIT1,IFIT3,IFITM1,IFITM3,IRF7,ISG15,ISG20,JUNB,JUND,LGALS3BP,LOX,MYC,NR4A1,OAS1,OAS2,OAS3,OASL,PARP12,PDGFB,PLSCR1,PTGER2,PTGS2,SERPINE1,SP110,STAT1,STAT2,TAP1,TNFRSF10B,TNFSF10,TRANK1,TRIM14,TRIM21,TRIM22,TRIM25,TRIM5,USP18
SIRT1	-1.25	transcription regulator	Activated	4.675		1.96e-16	ABCB1,ABCG1,CD36,CD74,CDH1,CDKN2C,CMPK2,CTNNB1,DBP,DDX58,DDX60,DKK1,GABARAPL1,GSTM3,HLA-A,HLA-DQA1,HLA-DQB1,HLA-DRB5,ID1,IFI44,IFIT3,IFITM3,IRF7,KLF2,LGALS3BP,MYC,NFKBIE,NLRC5,OAS1,OAS2,PARP12,PARP14,PER1,RELB,RSAD2,RTP4,SERPINE1,SFRP5,SOCS3,SOD2,SP110,STAT1,TAP1,TNFRSF10B,USP18
PNPT1	-1.78	enzyme	Activated	4.55	bias	9.7e-21	CMPK2,CXCL8,DDX58,GBP4,IFI44,IFIH1,IFIT3,IRF7,ISG15,LGALS3BP,MYC,OAS1,PARP12,PARP14,PARP9,RTP4,SAMD9L,STAT1,STAT2,USP18,XAF1
PDGF BB		complex	Activated	4.478		4.66e-08	AREG,BHLHE40,CXCL8,DUSP1,EGR1,EGR2,EGR3,EREG,FOS,FZD2,GPR183,ID3,JUNB,KLF6,MICOS10-NBL1/NBL1,MYC,NR4A1,NR4A2,NR4A3,PTGS2,RGS1,SERPINE1,SGK1,SOCS3,SOD2,TGM2,VCAN,ZFP36
TRIM24	-1.35	transcription regulator	Activated	4.419		2.47e-20	CA2,CMPK2,DDX58,DDX60,EPSTI1,GBP4,HERC6,IFI35,IFI44,IFIH1,IFIT3,IRF1,IRF7,ISG15,LGALS3BP,OAS1,OASL,PARP12,RTP4,SAMD9L,SERPINE1,SOCS1,STAT1,STAT2,TAP1,TLR2,TRIM26,USP18
IL1RN		cytokine	Activated	3.895	bias	1.85e-21	BTN3A1,CIITA,CXCL8,DDX58,GBP1,HERC6,HLA-DQB1,IFI27,IFI44,IFI44L,IFI6,IFIH1,IFIT3,IRF1,IRF7,ISG20,KLF6,MX1,OAS1,OAS2,OAS3,OASL,PTGS2,RSAD2,RTP4,SERPINE1,STAT2,TCF7L2,TNFSF10,TRIM22,USP18
STAT3	1.17	transcription regulator	Activated	3.557		1.08e-32	AHR,AREG,BST2,CASP1,CD274,CD74,CDH1,CIITA,CMPK2,CTSL,CXCL8,CXCR4,DKK1,EGR1,EGR2,EGR3,FGL2,FOS,FST,HERC5,HERC6,HLA-A,HLA-DQA1,HLA-DRB5,ID1,ID2,IFI27,IFI35,IFI44,IFI6,IFIH1,IFIT1,IFIT3,IFITM1,IFITM3,IKZF3,IL7,IRF1,IRF7,ISG15,ISG20,JUNB,KLF4,LGR4,LOX,MT-ND1,MX1,MYC,NR4A2,OAS1,OAS2,OAS3,OASL,PDGFB,PLSCR1,PTAFR,PTGS2,RSAD2,S1PR1,SERPINE1,SGK1,SLFN5,SOCS1,SOCS3,SOD2,SP110,STAT1,STAT2,TAP1,TNFRSF10B,TNF…
dopamine		chemical - endogenous mammalian	Activated	3.385		0.000335	BTG2,CACNA2D3,CXCL8,EGR1,EGR3,FOS,FST,KLF4,NCF1,NR4A1,NR4A3,PER1
VEGFA	-1.02	growth factor	Activated	3.38	bias	4.23e-06	CD36,CITED2,CTNNB1,CXCL8,CXCR4,EGR1,EPHB4,FOS,GBP1,HLA-DQB1,HLX,ID1,ID3,JUNB,NR4A1,NR4A2,PDGFB,PIK3CG,PTGS2,SCO2,SERPINE1,SOD2,TEK
leukotriene D4		chemical - endogenous mammalian	Activated	3.378	bias	5.5e-12	CDH1,CXCL8,CYSLTR1,DUSP1,EGR1,EGR2,EGR3,HLX,KLF2,KLF4,NR4A1,NR4A2,NR4A3,PTGS2,ZFP36
ACKR2		G-protein coupled receptor	Activated	3.357	bias	9.31e-14	DDX58,DDX60,IFI44,IFIT3,IRF7,ISG15,ISG20,OAS1,OAS2,OAS3,OASL,RSAD2,STAT1,STAT2,USP18
SP110	-2.52	transcription regulator	Activated	3.273		9.06e-11	BST2,CD74,EGR3,IFI27,IFI6,IFIH1,IFIT1,IFIT3,IFITM1,IFITM3,LY96,MX1,MYC,OAS1,OAS3,PLSCR1,PTAFR,STAT1,TNFRSF21,TRIM5,TXNIP
NKX2-3	-1.4	transcription regulator	Activated	3.258		1e-20	ANKRD55,BTG1,CASP1,CD36,CMPK2,CXCL8,DDX58,DDX60,FBXO6,GBP1,GIMAP7,HCP5,HLA-B,HLA-C,HLA-F,IL7R,KLF2,KLF4,LGMN,PARP12,PARP14,PARP9,PLSCR1,PTGS2,RPS23,RTP4,SAMD9L,SP110,STAT1,STAT2,TAP1,TIPARP,TRIM21,TRIM22,TRIM5,UACA,USP18,XAF1
EGF		growth factor	Activated	3.211		7.83e-08	ACSL4,AREG,ARTN,BTG2,CASP1,CDH1,CISH,CXCL8,CXCR4,DUSP1,EGR1,EGR2,EGR3,EPCAM,EREG,FOS,FST,ID1,ID2,IDS,IL7R,JUNB,JUND,MYC,NCF1,NR4A1,NR4A2,NR4A3,PER1,PLSCR1,PTGS2,SERPINE1,SOCS3,STAT1,TGM2,VCAN,ZFP36
NUPR1		transcription regulator	Activated	3.128		0.00624	AREG,ARHGEF26,B3GNT5,BCL9,BTG1,CITED2,CXCL8,CXCR4,DEPTOR,EREG,KLF4,KLF6,MYC,NUP50,OSBPL6,PARP9,PCTP,PLEKHM3,RELB,SERPINE1,SLC16A10,ST3GAL2,VANGL1
EGR1	7.47	transcription regulator	Activated	3.111	bias	1.86e-08	ABCB1,ALOX5AP,AREG,CDH1,CXCL8,EGR1,EGR2,EREG,JUNB,JUND,MYC,NR4A1,PF4,PNMT,PTGS2,SERPINE1,SGK1,SOCS1,SOD2,TIAM1,TNFSF10
AREG	30.9	growth factor	Activated	3.094		8.76e-05	AREG,CXCR4,EGR1,EREG,FOS,GBP1,IFI6,IFIT3,PTAFR,PTGS2
Pkc(s)		group	Activated	3.087		6.95e-08	AHR,CACNA1C,CD36,CD4,CTNNB1,CXCL8,CXCR4,DBP,DUSP1,EGR1,EGR2,FOS,ID2,JUNB,KLF6,NR4A1,NR4A2,NR4A3,PER1,PPARA,PTGS2,SERPINE1
TGFB1	1.1	growth factor	Activated	3.052		6.45e-15	ABCG1,ACVR1,ADORA2B,AHR,AKR1C1/AKR1C2,ALOX5AP,ALPP,APOE,AREG,ARL4A,B2M,B4GAT1,BHLHE40,BTG1,CASP1,CD36,CD4,CD69,CDC42EP4,CDH1,CDKN2C,CIITA,CITED2,CNN2,CTNNB1,CXCL8,CXCR4,CYB561,DBP,DEPTOR,DUSP1,EGR1,EGR2,EGR3,EPCAM,EREG,FOS,FZD2,GAL,GBP1,GCLC,GZMA,HLA-DQA1,HLA-DQB1,HLA-DRB5,HMGA2,HRH2,HSPG2,ID1,ID2,ID3,IFI27,IFIH1,IFIT3,IRF1,ITGB5,JUNB,JUND,KLF15,KLF2,KLF4,KLF9,LOX,MS4A2,MYC,NCF1,NFKBIA,NR4A1,NR4A…
STAT6	-1.02	transcription regulator	Activated	3.037		4.43e-13	ANKRD55,ANXA1,APOE,AREG,CA2,CCDC86,CD69,CISH,CMPK2,CPOX,EGR1,EGR2,FKBP5,GBP7,HLA-DMB,HLX,IFI44,IFI44L,IFIH1,IFIT3,IFITM3,IRF1,IRF7,ISG15,ISG20,KCTD12,LGALS3BP,NFKBIA,OAS3,OASL,PLSCR1,PPARA,PTGS2,SCO2,SELENBP1,SERPINE1,SNX20,SOCS1,STAT2,TFEC,ZFP36
FGF2	1.1	growth factor	Activated	3.018		4.3e-05	AREG,BTG2,CDH1,CTNNB1,CTSL,CXCR4,DKK1,EGR1,EPCAM,EREG,FOS,GBP1,ID2,ID3,JUNB,LOX,LRP6,MYC,NR4A1,NR4A2,PDGFB,PTGS2,SERPINE1,SMIM3,SOCS3,TNFSF10
IRF8	1.08	transcription regulator	Activated	3.013		1.64e-12	B2M,CD4,CD74,CIITA,DDX58,EGR1,EGR2,FOS,GBP1,ID3,IFI44L,IFI6,IFIT3,ISG15,KLF4,KLF6,MYC,OAS1,STAT1,STAT2,TNFSF13B,TRIM21,TYROBP
MAPK14	1.26	kinase	Activated	3.004		5.47e-07	ALOX5AP,AREG,CDH1,CXCL8,DKK1,DUSP1,EREG,FOS,JUNB,JUND,LRP6,MAP2K6,PPARGC1B,PTGS2,SGK1,SOCS3,SOD2,TGM2,ZFP36
platelet activating factor		chemical - endogenous mammalian	Activated	2.943		9.6e-09	CD69,CDH1,EGR1,EGR2,FOS,NFKBIA,NR4A1,PTAFR,PTGS2,SELL,SERPINE1,SOCS3
IL10RA	-1.79	transmembrane receptor	Activated	2.911		1.68e-07	ABCB1,ABCG1,CA2,CD36,CD69,COL14A1,GPR171,GSTM2,GSTM5,HLA-A,IL15RA,IRF1,IRF7,LMO4,NLRC5,PF4,RSAD2,S1PR1,SELENBP1,SELL,SOCS3,STAT1,TAP1,TFEC,TGM2,TLR2
NGLY1	-1.1	enzyme	Activated	2.91		1.8e-07	IFI27,IFI44,IFI44L,IFIT1,IFIT3,OAS1,OAS3,RSAD2,USP18
D-glucose		chemical - endogenous mammalian	Activated	2.907		5.51e-05	ABCB1,ABCG1,ANXA1,CACNA1C,CASP1,CD36,CTNNB1,CXCL8,CXCR4,DUSP1,EGR1,FOS,FST,GABARAPL1,ID1,JUNB,LY96,MT-ND1,MYC,NCF1,NR4A1,NR4A2,NR4A3,PGAM1,PPARA,PTGS2,RELB,SERPINE1,SGK1,SLC39A6,SOD2,SORBS1,TGM2,TLR2,TXNIP
NRAS	-1.08	enzyme	Activated	2.905		0.000706	B2M,CTNNB1,EGR1,HLA-A,IFI35,IFIH1,IFIT1,ISG15,KCTD12,PTGS2,RNASE6,STAT1,TAP1,USP18
KRAS	1.07	enzyme	Activated	2.882		3.51e-14	AHR,AREG,B2M,CASP1,CD274,CD74,CDH1,CDKN2C,CTNNB1,CXCL8,DUSP1,EGR1,EGR2,EPCAM,EPHB4,EREG,FOS,GCLC,GSTM3,HLA-DMB,HOPX,ID1,IFI6,IFIT1,IFITM1,IFITM3,IRF1,ISG15,JUNB,KCNN4,KLF6,LOX,LTBP4,MICOS10-NBL1/NBL1,MX1,MYC,NCF1,NFKB2,NFKBIA,NR4A1,OAS1,P2RY14,PTGS2,ST3GAL2,STAT1,STAT2,TAP1,TLE3,TLR2,TMEM98,TNFRSF10A,TNFRSF10B,TNFSF10,VCAN,VMP1
EDN1		cytokine	Activated	2.865	bias	2.22e-09	ANXA1,AREG,CDH1,CTNNB1,CXCL8,CXCR4,EGR1,EREG,FOS,FST,JUNB,MYC,NCF1,PPARA,PTGER2,PTGS2,RAMP3,SELL,SERPINE1,SOCS1,SOCS3,TGM2,VCAN
SOCS1	2.68	other	Activated	2.855	bias	3.63e-17	CD69,CIITA,CISH,CXCL8,DDX58,DUSP1,FKBP5,FOS,IFI27,IFI44,IFIH1,IFIT1,IFIT3,IRF1,IRF7,ISG15,ISG20,MX1,OAS1,OAS2,PTGS2,RSAD2,SOCS1,SOCS3,STAT1,TGM2,TRIM22,USP18
APEX1	-1.27	enzyme	Activated	2.813	bias	8.55e-07	ABCB1,EGR1,EGR2,EGR3,FOS,JUNB,NR4A1,PTGS2
NEDD9	-1.05	other	Activated	2.813		0.00193	ARMC4,BHLHE40,CDH1,FOS,LIN7A,SERPINE1,SLC14A1,TXNIP
10E,12Z-octadecadienoic acid		chemical - endogenous mammalian	Activated	2.811		0.0086	CD36,CXCL8,EGR2,NR4A1,NR4A2,NR4A3,PANK1,PTGS2,RGS1,SORBS1
INS		other	Activated	2.773		0.000248	CD36,CDH1,CITED2,DEPTOR,DUSP1,EGR1,EGR2,FOS,GABARAPL1,JUNB,JUND,NR4A1,PTGS2
mir-21		microRNA	Activated	2.772		1.5e-06	BTG2,CD274,CDH1,DBP,EGR2,EIF4E3,FGL2,GBP7,HMGA2,IRF1,MYC,NLRC5,OAS2,OAS3,PGAM1,PPARA,SLC16A10,SOD2,STAT1,STAT2,TAP1,TIAM1,TLR2
CEBPA		transcription regulator	Activated	2.765		3.99e-14	ABCB1,AKR1C1/AKR1C2,ALOX5AP,ANXA1,ARL4C,BTG1,BTG2,CA2,CDH1,CIITA,CXCL8,CXCR4,EGR2,FOS,GAL,GBP1,GP9,HLA-B,ID1,ID2,IFI27,IFI6,IKZF3,ISG15,ITGB5,JUNB,KLF4,MSI2,MYC,NR4A2,OAS2,PPARA,PTAFR,PTGS2,SERPINE1,SOCS3,SOD2,THRB,TIAM1,TNFRSF10A,TNFRSF19,TNFSF10,TSC22D3,VCAN
IGF1		growth factor	Activated	2.757		4.48e-07	ADORA2B,AKR1C1/AKR1C2,BHLHE40,BTG2,CD74,CDH1,CISH,CITED2,CTNNB1,CXCL8,DUSP1,EGR1,EGR2,FOS,HDC,ID1,ID2,IFITM3,ITGB5,JUNB,KLF6,MYC,NFE2,NFKBIA,NR4A1,PTGS2,SERPINE1,SGK1,SLC12A7,SOCS3,TAP1,TXNIP,ZFP36
arachidonic acid		chemical - endogenous mammalian	Activated	2.753		0.00575	ABCG1,ACSL4,CD36,EGR1,FOS,KLF6,NFKBIA,PTGS2
cyclic AMP		chemical - endogenous mammalian	Activated	2.665		6.01e-06	CA2,EGR1,EGR2,EPCAM,FOS,JUNB,LGALS3BP,MYC,NR4A1,NR4A2,PER1,PNMT,PTGER2,PTGS2,SERPINE1,SOCS3,SOD2,STAT1,TNFRSF10B,TNFSF10,TXNIP
Tgf beta		group	Activated	2.65		2.86e-09	BHLHE40,CASP1,CD69,CDH1,CIITA,CTNNB1,CXCL8,CXCR4,EGR2,FOS,FST,GCLC,HSPG2,ID1,ID3,JUNB,KRT1,LOX,MYC,NR4A2,PDGFB,PTGER2,PTGS2,SERPINE1,SGK1,SOCS3,TLR2,TNFSF10
CNOT7	-1.33	transcription regulator	Activated	2.621	bias	1.01e-26	B2M,BST2,CMPK2,HERC6,IFI27,IFI35,IFI44L,IFI6,IFITM1,ISG15,LGALS3BP,OAS1,OAS2,OAS3,PARP12,PLSCR1,PPM1K,SLC14A1,SP110,STAT1,TAP1
prostaglandin E2		chemical - endogenous mammalian	Activated	2.62		4.31e-11	ABCG1,ADORA2B,AHR,AREG,BTG1,CASP1,CD274,CD69,CDH1,CXCL8,CXCR4,DUSP1,EGR1,EGR2,EREG,FOS,FST,HDC,IL15RA,IL7R,IRF1,KLF4,MYC,NFKBIA,NR4A1,NR4A2,PIK3CG,PTGER2,PTGS2,SELL,SOCS3,TSC22D3
IL17A		cytokine	Activated	2.57		4.32e-05	AREG,CD274,CDH1,CXCL8,CXCR4,CYTH3,EGR2,EREG,FOS,ISG15,KLF2,LOX,MYC,PPARA,PTGS2,SGK1,SOCS1,SOCS3,TLR2
YBX1	-1.07	transcription regulator	Activated	2.565		3.29e-05	ABCB1,ALKAL2,APOL2,FOS,HLA-DQB1,HLA-DRA,ID1,KLF4,PDGFB,PTGS2,TRIM14
NGF		growth factor	Activated	2.563		0.00708	BTG2,CDH1,DUSP1,EGR1,EGR2,FOS,GAL,ID1,JUNB,MYC,NR4A1,PNMT,SMIM3
MAPK8	-1.29	kinase	Activated	2.476		2.35e-06	ABCB1,ACSL4,APOE,CDH1,CXCL8,DUSP1,EGR1,FOS,JUND,KLF6,MYC,PPARGC1B,PTGS2,SOD2,TLR2,TSC22D3,ZFP36
leukotriene C4		chemical - endogenous mammalian	Activated	2.446	bias	2.75e-06	CXCL8,EGR1,EGR2,EGR3,FOS,PTGS2
GSK3B	-1.45	kinase	Activated	2.442		0.000295	CTNNB1,CXCL8,FOS,KIF3A,MYC,NFE2L3,PTGS2,SERPINE1,TCF7L2,TNFRSF10B,TNFSF10
EPHB1		kinase	Activated	2.429	bias	1.17e-07	EGR1,EGR2,FOS,JUNB,PTGS2,SERPINE1
SAMHD1	-1.4	enzyme	Activated	2.425	bias	4.16e-07	DDX58,IFI27,IFI6,MX1,NFKB2,NFKBIA
BMP15		growth factor	Activated	2.423		1.96e-05	AREG,EREG,ID1,ID2,ID3,PTGS2
Ngf		group	Activated	2.388		0.00696	DUSP1,EGR1,FOS,NR4A1,NR4A2,SERPINE1
ERK		group	Activated	2.385		5.86e-09	AREG,BTG2,CDH1,CTNNB1,CXCL8,DUSP1,EGR1,EGR2,EREG,FOS,FST,GCLC,HOMER1,JUNB,KYNU,MAFF,MYC,PTGS2,SELL,SERPINE1,STAT1,TGM2,TNFRSF10B,VCAN,ZFP36
IL3		cytokine	Activated	2.38		9.81e-07	ALOX5AP,AREG,BTG2,CD69,CISH,CITED2,CXCL8,CXCR4,EGR1,EGR2,EGR3,FOS,GZMA,HLA-A,JUNB,KLF1,KLF9,MS4A2,MYC,NCF1,SELL,SOCS1,SOCS3,TLR2,TNFSF10,TPSAB1/TPSB2
MAPK7	-1.34	kinase	Activated	2.373		3.81e-06	CXCL8,DUSP1,ID1,KLF2,KLF4,NR4A1,PTGER2,PTGS2,TEK
PGF		growth factor	Activated	2.368		8.26e-06	ALOX5AP,CASP1,CXCL8,CXCR4,EGR1,EREG,FST,SERPINE1
SMAD4	1.06	transcription regulator	Activated	2.353		7.65e-08	AREG,CDH1,CITED2,CTNNB1,CYB561,EREG,FOS,FST,HMGA2,HRH2,ID1,ID2,ITGB5,KLF15,MYC,NFKBIA,PDGFB,PTGS2,RGCC,SERPINE1,SGK1,TNFRSF10A,ZFP36
formaldehyde		chemical - endogenous mammalian	Activated	2.351	bias	2.59e-05	EGR1,EGR2,FOS,JUNB,JUND,PTGS2,SGK1
TAB1	-1.28	enzyme	Activated	2.351		3.2e-09	CXCL8,GBP1,IFIH1,IFIT1,IRF7,PTGS2,SERPINE1,TNFSF10,TNFSF13B,XAF1
HMGA1	1.03	transcription regulator	Activated	2.331		0.0151	ARL4A,B2M,EGR1,FOS,ID3,JUNB,KLF2,MYC,PTGS2
Insulin		group	Activated	2.291		0.000167	APOE,CD36,CTNNB1,DUSP1,EGR1,EGR2,FOS,GCLC,IFIT3,IRF7,KLF4,LGALS3BP,MT-ND1,MYC,NCF1,NFKBIA,NR4A1,NR4A2,NR4A3,PPARA,PPARGC1B,SERPINE1,SGK1,SORBS1,STAT1,STAT2,TLR2
PRDM16	1.44	transcription regulator	Activated	2.28		2.93e-06	GBP4,IFI44,IRF7,OAS2,OAS3,SERPINE1,STAT1,STAT2
CREM	-1.07	transcription regulator	Activated	2.264		4.95e-05	APOE,BHLHE40,BTG2,CXCL8,DUSP1,EGR1,EGR2,FOS,HLA-DRA,JUNB,NR4A1,NR4A2,PER1,TIPARP
PPP2CA	-1.58	phosphatase	Activated	2.236		0.00014	CASP1,CD36,GZMA,IRF1,IRF7,MYC,PTGS2
TLR7/8		group	Activated	2.236	bias	0.000591	ATP2B1-AS1,CA2,EREG,NFKBIA,PTGS2,RGS1
BMP6		growth factor	Activated	2.23		0.00356	CDKN2C,CYP1B1,ID1,ID2,ID3,KLF4,PTGS2,SERPINE1
ISG15	-3.91	other	Activated	2.222		2.23e-07	DDX58,IFI6,IFITM3,MX1,OAS1
RNF31		enzyme	Activated	2.219		0.0419	AREG,CXCL8,CXCR4,EGR3,IL15RA
KAT5	1.18	transcription regulator	Activated	2.219	bias	0.0188	CXCL8,CXCR4,EREG,MYC,PTCRA,RGS1,SOD2
HBEGF	1.39	growth factor	Activated	2.219		0.000869	BHLHE40,CDH1,CXCR4,EGR1,EREG,PTGS2
DNASE2	-1.43	enzyme	Activated	2.213	bias	1.37e-07	IFIT3,IRF7,ISG15,OAS1,OAS3,RSAD2,RTP4,TNFSF10,USP18
PSEN1	1.12	peptidase	Activated	2.213		0.0283	ABCC6,ABCG1,APOE,CD74,CTNNB1,DBP,DUSP1,EGR1,FOS,HOMER1,IRF7,MYC,PGAM1,PTGS2,SOCS1,TIPARP,TNFRSF10B
KL		enzyme	Activated	2.207		0.00476	CTNNB1,EGR1,IRF7,MYC,SOD2
N4BP1	-1.39	other	Activated	2.207		2.51e-06	HLA-A,HLA-B,JUNB,NFKB2,RELB
Lh		complex	Activated	2.203		8.68e-06	AREG,ARL4C,CDC42EP4,CTNNB1,CXCL8,CXCR4,DUSP1,EREG,FKBP5,FOS,FST,GBP1,GNLY,ITGB5,PER1,PTGS2,RAB2A,SGK1,SOD2,STAT1
USP18	-2.97	peptidase	Activated	2.201	bias	1.04e-10	IFI6,IFIH1,IFITM3,IRF1,IRF7,ISG15,MX1,OAS1,SOCS1,SOCS3,TNFSF10
TGFA		growth factor	Activated	2.197		4.76e-05	AREG,CASP1,CTNNB1,CXCL8,EREG,FOS,JUNB,NR4A2,PTGS2,SERPINE1
ethanol		chemical - endogenous mammalian	Activated	2.181		1.52e-05	ABCG1,CACNA1C,CD36,CXCL8,CXCR4,DKK1,DUSP1,EGR1,FOS,GNAI1,HLA-A,ID1,IRF7,KLF6,MYC,NCF1,PPARA,PTGS2,RGCC,SERPINE1,SGK1,SOD2,STAT1,TLR2,TP53INP1,TSC22D3
histamine		chemical - endogenous mammalian	Activated	2.179		0.0063	AREG,CTNNB1,CXCL8,CXCR4,FOS,NR4A1,PTGS2
TWIST1		transcription regulator	Activated	2.17		0.0273	CDH1,CXCL8,EPCAM,FOS,ITGB5,KCNN4,RELB,TNFRSF21,VCAN
SMAD7		transcription regulator	Activated	2.165		0.000582	ACVR1,AREG,CDKN2C,CITED2,DEPTOR,FST,ID1,ID2,ID3,MYC,NFKBIA,SERPINE1
SMAD3	1.28	transcription regulator	Activated	2.165		6.04e-08	AREG,CDH1,CIITA,CTNNB1,DEPTOR,EGR1,EREG,FOS,FST,GZMA,ID1,ID2,ID3,ITGB5,JUNB,JUND,MYC,PDGFB,PNMT,PTGS2,S1PR1,SERPINE1,TPSAB1/TPSB2,ZFP36
Smad		complex	Activated	2.164	bias	0.000384	ID1,ID2,ID3,MYC,SERPINE1
NLRX1	-1.48	other	Activated	2.16		3.79e-05	IRF1,NFKB2,NFKBIA,NFKBIE,OAS1,RELB,STAT1,STAT2
CGA		other	Activated	2.158		0.00543	CXCL8,EGR2,ID1,KLF9,PTGS2,SFRP5,SGK1,TP53INP1
ETV4		transcription regulator	Activated	2.143		0.00216	CDH1,CTNNB1,CXCL8,CXCR4,PTGS2
PTH		other	Activated	2.141		3.79e-05	AREG,BHLHE40,CGNL1,CTNNB1,CXCR4,DUSP1,EGR2,FOS,NR4A1,NR4A2,PTGS2,RAMP3,RGS1,SLC43A2,SOCS3
CREB1	-1.53	transcription regulator	Activated	2.121		1.31e-08	ALKAL2,APOE,ATF1,BHLHE40,BTG2,CACNA1C,CD4,CIITA,CXCL8,CXCR4,DUSP1,EGR1,EGR2,FGL2,FOS,GAL,GPR63,HLA-A,HLA-DQB1,HLA-DRA,HLA-G,HOMER1,ID1,IRF7,JUNB,KLF4,MYC,NR4A1,NR4A2,NR4A3,PDE3B,PER1,PLXNC1,PNMT,PTGS2,RASGEF1B,SGK1,SOD2,TIPARP,ZFP36
IgG		complex	Activated	2.086		9.36e-07	APOE,B2M,CD69,CXCL8,DDX58,DUSP1,EGR1,EGR2,EGR3,FST,IFIH1,IFITM1,IFITM3,ISG15,JUND,MYC,PTGS2,S1PR1,SERPINE1,ZFP36
norepinephrine		chemical - endogenous mammalian	Activated	2.068		2.17e-06	CHST2,CXCL8,CXCR4,DUSP1,EGR1,FOS,FST,ID1,NFKBIA,NR4A1,NR4A3,PADI4,PER1,PTGS2,SERPINE1,SGK1,WHRN
SPP1		cytokine	Activated	2.05		0.049	CA2,CDH1,CXCL8,FOS,ITGB5,LOX,MYC,PTGS2,SERPINE1
Ca2+		chemical - endogenous mammalian	Activated	2.043		3.46e-10	ABCB1,AHR,CDH1,CXCL8,CXCR4,CYP1B1,DBP,DUSP1,EGR1,FOS,HDC,HOMER1,ID1,ID3,IRF1,JUNB,JUND,KLF4,KRT1,NFKBIA,NR4A1,NR4A3,PER1,PPARA,PTGS2,SERPINE1,SGK1,TNFRSF10B
TLR2	-2.95	transmembrane receptor	Activated	2.035		3.71e-05	CD69,CISH,CXCL8,DUSP1,HLA-DQA1,HLA-DRB5,IL15RA,IRF1,KLF2,MX1,PTGS2,SOCS1,SOCS3,TLR2,TNFAIP8L2,TNFSF10
CRH		cytokine	Activated	2.021		0.000283	CXCL8,FOS,JUNB,KRT1,NR4A1,PNMT,SGK1,SOCS3
CLDN7	1.04	other	Activated	2.008		0.00034	APOE,CXCL8,DENND5A,DKK1,FZD2,HLA-B,IFI44,IFI6,LGR4,MX1,SLC25A22
5-hydroxytryptamine		chemical - endogenous mammalian	Activated	2.007		0.0108	CXCL8,CYP1B1,EGR1,FOS,MYC,NR4A1,PTGS2,SERPINE1
Nfat (family)		group	Activated	2.007	bias	6.98e-05	CXCL8,DHRS9,EGR2,FGF18,KLF6,PDE3B,PDGFB,PTGS2,RELB,SERPINE1,SOD2
ERK1/2		group	Activated	2.002		8.05e-09	ABCC6,AREG,B2M,CACNA1C,CXCL8,CXCR4,DKK1,DUSP1,EGR1,FKBP5,FOS,HLA-A,ID1,ID3,IFIT1,JUNB,JUND,MYC,NR4A3,PTGER2,PTGS2,SERPINE1,SGK1,SLC12A7,SOCS3,TAP1,TNFRSF10B,VCAN
DDX58	-2.28	enzyme	Inhibited	-2.011	bias	2.75e-18	CD4,CXCL8,DDX58,IFI27,IFI35,IFI44,IFIH1,IFIT1,IFIT3,IRF1,IRF7,ISG15,ISG20,KLF4,OAS1,PTGS2,RSAD2,SOCS1,SOCS3,STAT1,STAT2,TNFSF10
FOSL1	-1.47	transcription regulator	Inhibited	-2.066		0.0034	CXCL8,EGR1,EGR2,FOS,GCLC,JUNB,SERPINE1
MSC		transcription regulator	Inhibited	-2.111		1.87e-07	DDX60,EPSTI1,GPAT3,IFI27,IFI44,IFI44L,IFIT1,IRF7,PAG1,SELL,XAF1
VCAN	5.91	other	Inhibited	-2.111		8.12e-09	APOE,CASP1,CXCL8,FST,IFI44,IFI44L,IFI6,IFIT1,IFITM1,MX1,NFKBIA,OAS2,OAS3,PARP14,SOD2,STAT1,TCF7L2,TRIM22,VCAN,XAF1
SFTPA1		transporter	Inhibited	-2.121		0.00096	AKR1C1/AKR1C2,CYP1B1,EGR1,FOS,KLF2,LOX,MYC,SERPINE1
MEOX2		transcription regulator	Inhibited	-2.177		0.0031	CD69,CXCL8,ID1,ID3,ITGB5
EPCAM	-2.64	other	Inhibited	-2.177		1.48e-05	CDH1,EGR1,EPCAM,FOS,ID1,MYC
IFIH1	-3.59	enzyme	Inhibited	-2.208	bias	5.35e-12	CD4,CISH,CXCL8,EGR1,IFI27,IFI44L,IFIT1,IRF7,ISG15,NFKBIA,OAS1,OAS2,RSAD2,USP18
CLEC12A	-1.27	other	Inhibited	-2.213	bias	2.23e-07	IFIT3,IRF7,ISG15,RSAD2,USP18
FZD9		G-protein coupled receptor	Inhibited	-2.213	bias	5.3e-05	CDH1,IFI44,IRF7,ISG15,STAT1
Hsp90		group	Inhibited	-2.215		0.0766	AHR,CD4,CD69,CIITA,MYC
CBX7	-1.4	other	Inhibited	-2.219	bias	0.000125	AREG,CDH1,CXCL8,CYP1B1,KYNU
AICAR		chemical - endogenous mammalian	Inhibited	-2.224		0.0578	ABCG1,CTNNB1,PPARA,SERPINE1,SOCS3
RXRA	-1.32	ligand-dependent nuclear receptor	Inhibited	-2.229		0.00218	ABCB1,ABCG1,AKR1C1/AKR1C2,APOE,ARL4C,CD36,DLK1,FOS,GCLC,KLF9,PDGFB,PNMT,PPARA,RARG,SORBS1,TNFRSF10B,VCAN
FMR1	-1.24	translation regulator	Inhibited	-2.236		0.183	CLSTN3,CTNNB1,CYP1B1,EGR3,SLC38A1,SYT5
IFNK		cytokine	Inhibited	-2.236	bias	0.000254	IFIH1,IRF1,MX1,OAS1,STAT1
LRPAP1	1.16	other	Inhibited	-2.236		0.000384	CDH1,CXCL8,PTGS2,SERPINE1,SORL1
IFNAR2	-1.09	transmembrane receptor	Inhibited	-2.236	bias	2.93e-13	DDX58,GBP4,HERC5,IFI44,IFI6,IFIH1,IFITM1,ISG15,OAS1,OAS2,TGM2,TNFSF10,TRIM22,USP18,XAF1
DUSP5	1.47	phosphatase	Inhibited	-2.236	bias	0.000125	CA2,EGR1,EGR3,ID2,ZFP36
TMEM173	-1.03	other	Inhibited	-2.287	bias	4e-09	CGAS,CXCL8,HDC,HOPX,IFI44,IFIT3,IFITM3,IRF7,ISG15,OAS1,OASL,RSAD2,USP18
SMARCB1	1.02	transcription regulator	Inhibited	-2.318		4.05e-05	ABCB1,BTG1,CA8,CDH1,CDKN2C,COL14A1,CXCR4,FOS,FZD7,IFITM1,IL15RA,MX1,MYC,OAS1,OAS3
BTNL2		transmembrane receptor	Inhibited	-2.333		0.000129	CD74,CDKN2C,CHD7,EPCAM,FGL2,GBP4,IFITM3,SELL,TNFSF10
IFNAR1	-1.39	transmembrane receptor	Inhibited	-2.344		1.3e-24	B2M,CD274,CGAS,CIITA,CMPK2,GBP4,HLA-A,IFI44,IFI6,IFIH1,IFIT3,IFITM1,IRF1,IRF7,ISG15,MYC,OAS1,OAS2,OAS3,OASL,PARP12,PTGS2,RSAD2,RTP4,SERPINE1,SOCS1,SOCS3,SOD2,STAT1,TGM2,TLR2,TNFSF10,TNFSF13B,TRIM22,USP18,XAF1
PRKCA	1.24	kinase	Inhibited	-2.349		6.48e-07	ARL4C,CIITA,EGR1,FOS,ID1,ID2,ID3,IFIT1,IFIT3,MYC,NFKBIA,OASL,PTGS2,RSAD2,SERPINE1
SASH1		other	Inhibited	-2.357	bias	1.64e-13	CITED2,CMPK2,FGL2,HDC,IFIT3,IL15RA,IRF1,IRF7,ISG15,ISG20,LMO4,OASL,PTGS2,RSAD2,SOCS1,STAT1,STAT2,TRIM21
EBF1		transcription regulator	Inhibited	-2.382		0.00791	CRK,IGLL1/IGLL5,IRF1,IRF7,PDE3B,SOCS1,SOCS3,STAT1,TLR2
SOX4	-1.09	transcription regulator	Inhibited	-2.387		2.86e-05	B3GNT5,CASP1,CD74,CGAS,CTNNB1,EIF4E3,FOS,GPR171,GPR183,HLA-DQB1,KYNU,MEX3A,SELL,TIAM1,TMEM98,TNFRSF19
FGF7	-1.5	growth factor	Inhibited	-2.395		0.0105	IL7,IRF1,NFE2L3,PTAFR,SERPINE1,STAT1
SGPL1	-1.53	enzyme	Inhibited	-2.592		1.23e-06	ABCB1,DDX58,IFIT1,ISG15,MX1,OAS1,PTGS2
IFNL4		cytokine	Inhibited	-2.623	bias	8.07e-10	DDX58,IFIH1,ISG15,MX1,OAS1,OAS2,STAT1
IL27		cytokine	Inhibited	-2.67		4.7e-23	AHR,B2M,BST2,CD274,CD69,CD74,CIITA,CXCL8,EGR1,EGR2,FOS,HLA-A,HLA-B,HLA-C,HLA-DMB,HLA-DOA,HLA-DPA1,HLA-DQA1,HLA-DQB1,HLA-DRA,ID2,IL15RA,IRF1,MX1,MYC,OAS1,PTGS2,SOCS1,SOCS3,STAT1,STAT2,TAP1,TNFSF10,TNFSF13B
PARP9	-4.61	enzyme	Inhibited	-2.729	bias	1.21e-15	CD74,HLA-DQA1,HLA-DQB1,IFI44,IFIT1,IFIT3,IRF1,IRF7,ISG15,OAS2,SP110,STAT1
IFNA1/IFNA13		cytokine	Inhibited	-2.751		8.64e-18	CD274,CD69,IFI27,IFI6,IFIH1,IFIT1,IFITM1,IRF1,IRF7,ISG15,MX1,MYC,OAS1,OAS2,PLSCR1,PTGS2,RSAD2,SOCS1,STAT1,STAT2
NLRC5	-2.82	transcription regulator	Inhibited	-2.756		2.77e-08	B2M,DDX58,HLA-A,HLA-B,HLA-C,HLA-F,HLA-G,TAP1
POU2AF1		transcription regulator	Inhibited	-2.78	bias	1.61e-05	CD69,HLA-DRA,ID3,IFI44,IFI44L,IFIT3,IFITM1,KCNN4,MX1
IFN alpha/beta		group	Inhibited	-2.881	bias	2.14e-10	CD69,FGL2,HLA-A,IFIT3,IL15RA,IL7,IRF1,IRF7,RSAD2,SOCS1,STAT1,STAT2,TLR2,TNFSF10,TNFSF13B,TRIM21
JAK1/2		group	Inhibited	-2.887	bias	2.41e-07	CD69,CD74,CIITA,HLA-DQA1,HLA-DRA,HLA-DRB5,IRF1,IRF7,ISG15,MX1,RSAD2,WIPF3
DUSP1	2.96	phosphatase	Inhibited	-2.97		1.01e-09	APOL6,CMPK2,CXCL8,DKK1,DUSP1,IFIT1,IFIT3,IRF1,ISG20,MX1,PAQR7,PDGFB,PTGS2,SERPINE1,SOCS1,SOD2,TLR2,ZFP36
JAK		group	Inhibited	-3		3.41e-11	DDX58,IFI6,IFIH1,IFIT1,IFIT3,IFITM3,ISG15,PTGER2,PTGS2,RSAD2,SOCS1,SOCS3,STAT1
MAVS	-1.33	other	Inhibited	-3.064	bias	5.68e-16	CGAS,CMPK2,CXCL8,DDX58,IFIT1,IFIT3,IFITM3,IRF7,ISG15,ISG20,OAS1,OAS2,OASL,PARP12,RSAD2,SOCS1,SOCS3,STAT1,STAT2,USP18
SPI1	-1.36	transcription regulator	Inhibited	-3.14		4.12e-16	CIITA,CMPK2,EGR2,FOS,HDAC7,ID2,ID3,IFI27,IFI44,IFI44L,IFI6,IFIT1,IFIT3,IFITM1,IFITM3,IL7R,IRF7,ISG15,ISG20,KLF4,MT1G,MX1,MYC,NCF1,OASL,PARP12,PIK3CG,PTCRA,PTGS2,RSAD2,SP110,TFEC,TLR2,TNFSF10,TRIM22,USP18
PML	-1.57	transcription regulator	Inhibited	-3.244		3.78e-18	ACSL4,APOE,BST2,CIITA,CXCR4,DDX60,EPSTI1,HERC6,HLA-DMB,HLA-DRA,ID2,IFI27,IFI35,IFI44,IFI44L,IFIH1,IFIT1,IFIT3,IFITM1,IRF7,ISG15,ISG20,MAFF,MX1,OAS1,OAS2,OAS3,PLSCR1,STAT1,TAP1,UBE2M
IFN type 1		group	Inhibited	-3.258		2.56e-11	BST2,CD69,CGAS,CXCL8,DDX58,IFIH1,IFIT1,IRF1,ISG15,OASL,STAT1,STAT2,TNFSF10,TNFSF13B
tretinoin		chemical - endogenous mammalian	Inhibited	-3.263		6.76e-20	ABCG1,AHR,ALDH9A1,ANXA1,APOE,AREG,BHLHE40,BTG1,BTG2,CA2,CA8,CACNA1C,CASP1,CD274,CD36,CD74,CDH1,CDKN2C,CITED2,CTNNB1,CTSL,CXCL8,CXCR4,DDX58,DDX60,DHRS9,DKK1,DUSP1,EGR1,EPCAM,FOS,FST,GBP4,GZMA,HLA-A,HLA-B,HLA-C,HLA-DMB,HOXA3,ID1,ID2,ID3,IFI27,IFI35,IFI44,IFI44L,IFI6,IFIH1,IFIT1,IFIT3,IFITM1,IL1RAPL1,IRF1,ISG15,KLF1,KLF15,KLF4,KLF9,KRT1,LGALS3BP,LRP6,MS4A3,MYC,NCF1,NFE2,OAS1,OAS2,OAS3,OASL,PADI4,PAR…
CIITA	-3.88	transcription regulator	Inhibited	-3.3		3.49e-09	B2M,CD74,HLA-A,HLA-B,HLA-DMB,HLA-DOA,HLA-DPA1,HLA-DQA1,HLA-DQB1,HLA-DRA,HLA-DRB5
EBI3		cytokine	Inhibited	-3.359		1.6e-15	B2M,CD274,CIITA,FOS,HLA-A,HLA-B,HLA-C,HLA-DMB,HLA-DPA1,HLA-DQA1,HLA-DRA,IRF1,MX1,MYC,STAT1,STAT2,TAP1,TNFSF10
Ifn		group	Inhibited	-3.73		3.2e-20	B2M,CD69,DDX58,FOS,HLA-A,IFIH1,IFIT1,IFITM1,IFITM3,IL15RA,IL7,IRF1,IRF7,ISG15,ISG20,MX1,OAS2,OAS3,OASL,PTAFR,RSAD2,SERPINE1,SOCS1,STAT1,TAP1,TLR2,TNFSF13B,TRIM21,TRIM22
IRF5	-1.47	transcription regulator	Inhibited	-3.85	bias	3.25e-17	CMPK2,CXCR4,DDX58,IFI44,IFIH1,IFIT1,IFIT3,IFITM3,IRF7,ISG15,ISG20,MYC,OAS1,OAS2,OASL,PARP12,PLSCR1,PTGS2,RSAD2,SP110,STAT1,STAT2,TNFSF10
TGM2	-3.24	enzyme	Inhibited	-4.041		4.25e-14	BTG2,CA2,CD36,CD74,CXCL8,DDX60,HLA-B,IFI35,IFI6,IFIT1,IFIT3,MS4A3,MYC,OAS1,OAS2,OAS3,OASL,PADI4,PARP14,PARP9,PLSCR1,SAMD9L,SELL,SLFN5,SP110,STAT1,SWT1,TAP1,TRIM22,TYROBP,XAF1
STAT1	-4.71	transcription regulator	Inhibited	-4.229		1.7e-40	APOE,APOL4,APOL6,B2M,BST2,BTG1,CASP1,CD274,CIITA,CMPK2,CXCL8,DDX60,EGR1,EPSTI1,FGL2,FOS,GBP1,GBP1P1,GBP4,HERC6,HLA-DQA1,HLA-DRB5,IFI27,IFI35,IFI44,IFI44L,IFI6,IFIH1,IFIT1,IFIT3,IFITM1,IFITM3,IL15RA,IRF1,IRF7,ISG15,KCTD12,KLF4,LY96,MS4A3,MX1,MYC,NFE2,NLRC5,OAS1,OAS2,OAS3,OASL,PARP9,PF4,PLSCR1,PPARGC1B,PTGS2,RSAD2,RTP4,SAMD9L,SLFN5,SOCS1,SOCS3,SP110,STAT1,STAT2,TAP1,TNFRSF10B,TNFSF10,TNFSF13B,TRIM2…
RNY3		other	Inhibited	-4.243	bias	7.07e-23	DDX60,EPSTI1,HERC5,IFI44,IFI44L,IFIT1,IFIT3,IFITM3,ISG15,MX1,OAS1,OAS2,OAS3,OASL,RSAD2,RTP4,TRIM6,XAF1
IFNB1		cytokine	Inhibited	-4.349		3.02e-21	APOL2,APOL3,APOL6,BHLHE40,BST2,BTN3A3,CASP1,CD274,CMPK2,CXCL8,DDX58,FOS,GBP4,GBP7,HERC5,HLA-A,IFI27,IFI6,IFIH1,IFIT1,IFIT3,IFITM1,IRF1,IRF7,ISG15,ISG20,MX1,MYC,NFKBIE,OAS1,OAS2,PARP12,PARP14,PTGS2,RSAD2,SOCS1,STAT1,STAT2,TNFRSF10A,TNFSF10,TRIM14,TRIM21,USP18,XAF1
Ifnar		group	Inhibited	-4.424	bias	2.16e-22	B2M,CASP1,CD274,CD74,DDX58,HLA-A,HLA-G,IFI35,IFIH1,IFIT3,IFITM3,IRF1,IRF7,ISG15,ISG20,NLRC5,OAS1,OAS2,OASL,RSAD2,STAT1,STAT2,TAP1,TLR2,TNFSF10,TRIM21,USP18,XAF1
IRF3	-1.14	transcription regulator	Inhibited	-4.427	bias	3.61e-22	B2M,CD274,CD69,CMPK2,CXCL8,DDX58,DDX60,FST,GBP1,HLA-F,IFI27,IFI44,IFI6,IFIH1,IFIT1,IFIT3,IFITM3,IRF1,IRF7,ISG15,ISG20,JUNB,NLRC5,OAS1,OAS2,OAS3,OASL,PARP12,PARP14,RSAD2,SAMD9L,SORL1,STAT1,STAT2,TAP1,TNFSF10,TPST1,USP18
PRL		cytokine	Inhibited	-4.523		2.29e-28	AKR1C4,B2M,BST2,CD69,CDH1,CISH,CMPK2,DDX58,DTX3L,EGR1,EPSTI1,FOS,HERC5,HERC6,ID1,ID2,ID3,IFI35,IFI44,IFI44L,IFI6,IFIH1,IFIT1,IFIT3,IFITM1,IRF1,IRF7,ISG15,MICOS10-NBL1/NBL1,MYC,OAS1,OAS2,OAS3,PAQR7,PAQR8,PARP12,PARP14,PLSCR1,PPM1K,RSAD2,SAMD9L,SOCS1,SOCS3,SP110,STAT1,STAT2,TNFSF13B,TRIM14,TRIM25,USP18,XAF1
IFN Beta		group	Inhibited	-4.645	bias	1.61e-26	BST2,CD274,CD69,CD74,CXCL8,DDX58,DUSP1,HERC5,HLA-A,HLA-B,HLA-G,IFI27,IFI35,IFI44,IFI6,IFIH1,IFIT1,IFIT3,IFITM1,IL15RA,IRF1,IRF7,ISG15,MX1,MYC,OAS1,OAS2,OAS3,OASL,RSAD2,SOCS1,STAT1,STAT2,TNFSF10,TRIM14,USP18,XAF1
IRF1	-3.08	transcription regulator	Inhibited	-5.154	bias	4.69e-32	APOL6,B2M,CASP1,CD274,CIITA,CMPK2,CXCL8,DDX58,FGL2,HLA-G,IFI27,IFI35,IFI44,IFI44L,IFI6,IFIH1,IFIT1,IFIT3,IFITM1,IFITM3,IL7,IRF1,IRF7,ISG15,LIG4,MX1,MYC,NFE2,OAS1,OAS2,OAS3,OASL,PF4,PTGS2,RSAD2,SELL,SOCS1,SP110,STAT1,STAT2,TAP1,TNFSF10,TNFSF13B,TRIM21,TRIM22,XAF1
IRF7	-4.57	transcription regulator	Inhibited	-5.309	bias	2.35e-30	CD69,CMPK2,DDX58,GBP1,GBP4,HERC5,IFI35,IFI44,IFI44L,IFI6,IFIH1,IFIT1,IFIT3,IFITM1,IFITM3,IL15RA,IRF1,IRF7,ISG15,ISG20,MX1,OAS1,OAS2,OAS3,OASL,PARP12,PARP14,PLSCR1,RSAD2,RTP4,SAMD9L,SOCS1,STAT1,STAT2,TAP1,TNFSF10,TNFSF13B,TPST1,TRIM21,TRIM22,TRIM5,USP18,XAF1
IFNL1		cytokine	Inhibited	-5.354	bias	1.2e-40	APOL6,BST2,CMPK2,CXCL8,DDX58,DDX60,GBP1,HERC5,HERC6,HLA-B,HLA-C,IFI27,IFI35,IFI44,IFI44L,IFI6,IFIH1,IFIT1,IFIT3,IFITM1,IFITM3,ISG15,ISG20,LGALS3BP,MX1,OAS1,OAS2,OAS3,OASL,PLSCR1,RSAD2,RTP4,SP110,STAT1,STAT2,TLR2,TRIM14,TRIM22,USP18,XAF1
Interferon alpha		group	Inhibited	-5.381		1.96e-41	APOL2,APOL3,B2M,BST2,BTG2,CASP1,CD274,CD69,CD81,CDH1,CGAS,CIITA,CISH,CXCL8,CYB561,DDX58,EPSTI1,FBXO6,FOS,GBP1,HERC5,HERC6,HLA-A,HLA-B,HLA-C,HLA-F,HLA-G,IFI27,IFI35,IFI44,IFI44L,IFI6,IFIH1,IFIT1,IFIT3,IFITM1,IFITM3,IGLL1/IGLL5,IL15RA,IL7,IL7R,IRF1,IRF7,ISG15,ISG20,MX1,MYC,NFE2L3,NFKBIA,OAS1,OAS2,OAS3,PARP12,PARP14,PARP9,PLSCR1,PPM1K,PTGS2,RSAD2,RTP4,SAMD9L,SLC1A5,SLFN5,SOCS1,SOCS3,SP110,STAT1,STAT…
IFNA2		cytokine	Inhibited	-5.466	bias	2.79e-39	ANXA1,APOL6,B2M,BST2,CD274,CD69,CISH,CMPK2,CORO2A,DDX58,DDX60,GBP1,GBP4,HERC5,HERC6,HLA-A,HLA-B,HLA-C,IFI27,IFI35,IFI44,IFI44L,IFI6,IFIH1,IFIT1,IFIT3,IFITM1,IFITM3,IRF1,IRF7,ISG15,ISG20,LGALS3BP,MT1G,MX1,MYC,OAS1,OAS2,OAS3,PARP12,PARP9,PLSCR1,PTAFR,RSAD2,SOCS1,SOCS3,SP110,STAT1,TAP1,TGM2,TNFRSF10B,TNFSF10,TRIM14,TRIM21,TRIM22,USP18,XAF1,ZBTB11
IFNG		cytokine	Inhibited	-5.538		2.46e-44	ABCB1,ADORA2B,AHR,ALKAL2,ALOX5AP,APOL6,AREG,B2M,BST2,BTG1,BTN3A1,BTN3A2,CASP1,CD274,CD36,CD4,CD74,CDH1,CGAS,CIITA,CISH,CMPK2,CTNNB1,CXCL8,CXCR4,CYB561,DBP,DDX58,DDX60,DKK1,DTX3L,DUSP1,EGR1,EGR2,EGR3,FGL2,FKBP5,FOS,FZD2,GBP1,GBP4,GBP7,HCP5,HERC6,HLA-A,HLA-B,HLA-C,HLA-DMB,HLA-DOA,HLA-DQA1,HLA-DQB1,HLA-DRA,HLA-DRB5,HLA-F,HLA-G,HSPG2,ID1,IFI27,IFI35,IFI44,IFI44L,IFI6,IFIH1,IFIT1,IFIT3,IFITM1,IFITM3,I…

## Sheet: T2 vs. T1 HSC_MPP
T2 vs. T1 HSC_MPP
© 2000-2020 QIAGEN. All rights reserved.
Upstream Regulator	Expr Fold Change	Molecule Type	Predicted Activation State	Activation z-score	p-value of overlap	Target Molecules in Dataset
TRIM24	-1.06	transcription regulator	Activated	3.199	9.11e-10	EPSTI1,GLUL,IFIT3,IRF1,IRF7,IRF9,ISG15,OAS1,OASL,PCLAF,PLEC,SAMHD1,STAT1,STAT2
MYC	-1.18	transcription regulator	Activated	3.117	1.18e-08	CCND3,CD69,CLDN7,CLU,COL2A1,COX6A1,DDIT3,DDIT4,DUSP1,DUSP5,FBLN5,FKBP5,FOSL1,GADD45B,GLUL,IER3,IFI44L,IFI6,IFIT3,IGLL1/IGLL5,IRF7,IRF9,ISG20,KLF10,KLF6,MAN2A1,MX1,MYCN,OAS1,OASL,PMAIP1,REN,RHOB,RPL10,RPL3,RPL7A,RPSA,RSAD2,SLC22A4,SLC38A1,ST3GAL1,STAT1,TNFSF13B,TOB1,TXNIP
IL1RN		cytokine	Activated	2.998	6.68e-14	ATF3,CXCL1,GBP1,IFI44L,IFI6,IFIT3,IRF1,IRF7,IRF9,ISG20,KLF6,MX1,OAS1,OAS3,OASL,PMAIP1,RSAD2,S100A9,STAT2
NKX2-3	2.24	transcription regulator	Activated	2.84	1.06e-06	AGAP3,BTG1,GBP1,GIMAP7,HCP5,HLA-C,HLA-F,KLF2,PARP9,PMAIP1,PTPRE,STAT1,STAT2,TYMP,XAF1
PNPT1	-1.18	enzyme	Activated	2.828	6.49e-07	IFIT3,IRF7,ISG15,OAS1,PARP9,STAT1,STAT2,XAF1
IRF4		transcription regulator	Activated	2.639	6.79e-07	CXCR4,DDIT3,GALNT2,GBP1,IRF1,IRF7,IRF9,ISG15,OAS1,RHOB,STAT1,STAT2,TNFSF13B
corticosterone		chemical - endogenous mammalian	Activated	2.6	0.00271	DDIT3,DDIT4,FKBP5,GLUL,KLF9,POMC,TSC22D3
Pkc(s)		group	Activated	2.552	0.000471	ATF3,CCND3,CD4,CXCR4,DDIT3,DUSP1,FOSL1,GADD45B,KLF6,PER1,PTPRE
Irgm1		other	Activated	2.449	4.96e-05	DTL,IFIT3,IRF7,OASL,RSAD2,SELP
AREG	6.2	growth factor	Activated	2.359	6.14e-06	AREG,CXCR4,EREG,GBP1,H2BC8,IFI6,IFIT3,ITGB8,PTAFR
SP110	-1.65	transcription regulator	Activated	2.324	2.87e-09	ATF3,BCL3,CLU,IFI6,IFIT3,IFITM1,IRF9,MX1,MYCN,OAS1,OAS3,PANX1,PTAFR,STAT1,TXNIP
IKZF1	1.79	transcription regulator	Activated	2.287	2.51e-05	CCL3L3,CCND3,CITED2,DUSP5,EPSTI1,FKBP9,FLT3,IFI6,IFIT3,IGLL1/IGLL5,POMC,SMAD3,TXNIP,WDFY3
DNMT3A	1.05	enzyme	Activated	2.236	0.108	CXCR4,IRF1,IRF8,JCHAIN,SKIL
FOXA2		transcription regulator	Activated	2.236	0.126	CXCR4,DDIT4,GSTM3,NFKB2,NFKBIE,RNASE2
MLXIPL		transcription regulator	Activated	2.236	0.0339	RPL10,RPL3,RPL7A,RPSA,TXNIP
ANXA1	1.11	enzyme	Activated	2.2	2.88e-05	ANXA2,CD69,CXCR4,POMC,TSC22D3,TYMP
NUPR1		transcription regulator	Activated	2.183	0.00147	AREG,ATF3,ATP6V0A1,BTG1,CITED2,CREB5,CXCR4,DDIT3,DUSP5,EPGN,EREG,IGF2BP3,KLF6,NFIB,PARP9,SAMHD1,TOB1
NGLY1	1.06	enzyme	Activated	2.169	0.000154	IFI44L,IFIT3,OAS1,OAS3,RSAD2
USP18	-1.7	peptidase	Activated	2.157	9.15e-09	CCL3L3,IFI6,IRF1,IRF7,IRF9,ISG15,MX1,OAS1
Lh		complex	Activated	2.149	2.4e-05	AREG,CDC42EP4,CXCR4,DUSP1,EREG,FKBP5,GBP1,NR5A1,PER1,PMAIP1,PPP2R5B,PTPRE,RHOB,STAT1
ACKR2		G-protein coupled receptor	Activated	2.111	2.32e-11	CCL3L3,IFIT3,IRF7,ISG15,ISG20,OAS1,OAS3,OASL,RSAD2,STAT1,STAT2
PGR		ligand-dependent nuclear receptor	Activated	2.102	2.7e-10	AK4,AKR1C3,AREG,BTG1,CCND3,CLDN7,FKBP5,GLUL,GSTM3,HBA1/HBA2,IER3,ITGB4,KLF11,KLF9,MYCN,PNMT,RAB27B,SERPINB8,ST3GAL1,STAT1,TSC22D3,UGCG
SIRT1	-1.73	transcription regulator	Activated	2.034	0.000132	CCND3,CD83,CDKN2C,FCMR,GSTM3,HLA-DRB5,IFIT3,IGHM,IRF7,JCHAIN,KLF2,NFKBIE,NLGN1,OAS1,PER1,RSAD2,STAT1
PTGS2	2.08	enzyme	Activated	2.029	0.000465	ANXA2,AREG,CCL3L3,CDKN2C,CLU,CXCR4,DUSP1,ITGB4,PTGER2,ST3GAL1
STAT6	1.2	transcription regulator	Activated	2.018	5.62e-09	AREG,BCL3,CCL3L3,CD69,CISH,FCGR1A,FKBP5,GADD45B,GBP5,GBP7,IFI44L,IFIT3,IRF1,IRF7,IRF9,ISG15,ISG20,LTB,OAS3,OASL,RASGRP3,SELP,STAT2,USP2,ZNF608
BRCA1	-1.05	transcription regulator	Inhibited	-2.11	5.02e-07	AREG,DDIT3,DDIT4,ENPP2,FKBP5,GADD45B,HBB,IFI6,IFIT3,IFITM1,IRF7,MX1,SMAD3,STAT1
cytokine		group	Inhibited	-2.111	3.23e-06	BCL3,CD4,CD69,CISH,CLU,CXCL1,DDIT3,DUSP1,IRF1,RPSA,SELP,TYMP
JAK1/2		group	Inhibited	-2.121	9.84e-06	CD69,GBP5,HLA-DRB5,IRF1,IRF7,ISG15,MX1,RSAD2
tretinoin		chemical - endogenous mammalian	Inhibited	-2.144	8.22e-11	ANXA2,AREG,BCL3,BMPR1B,BTG1,CCND3,CD53,CDKN2C,CITED2,COL2A1,CXCL1,CXCR4,DDIT3,DTL,DUSP1,ENPP2,FOSL1,GAS2,GIMAP2,GIMAP6,HLA-C,IER3,IFI44L,IFI6,IFIT3,IFITM1,IGHM,IRF1,IRF9,ISG15,JCHAIN,KLF15,KLF9,METTL7A,MT2A,MYCN,NKX2-3,OAS1,OAS3,OASL,PARP9,PMAIP1,POMC,PPP2R5B,PTAFR,REN,RPL10,RPL3,S100A9,SAMHD1,SELP,SERPINB8,SLFN5,SMAD3,STAT1,STAT2,TOB1,TSC22D3,XAF1
IL1B	1.5	cytokine	Inhibited	-2.145	8.63e-14	ATF3,BCL3,CCL3L3,CD4,CD69,CD83,CISH,COL2A1,CXCL1,CXCR4,DDIT3,DDIT4,DUSP1,DUSP5,ENPP2,F13A1,FKBP5,FOSL1,GADD45B,GBP1,IER3,IFIT3,IRF1,IRF7,ISG15,ISG20,ITGB8,KLF10,MT2A,MX1,NEAT1,NFKB2,POMC,REN,RHOB,RPSA,RSAD2,S100A9,SESN1,SLC22A4,SLC2A9,STAT1,TNFSF13B,TOB1,TSC22D3,TXNIP,TYMP,UGCG
CGAS	-2.37	enzyme	Inhibited	-2.186	1.84e-05	IFIT3,IRF7,ISG15,OAS1,RSAD2
IFIH1	-1.63	enzyme	Inhibited	-2.195	4.69e-06	CD4,CISH,IFI44L,IRF7,ISG15,OAS1,RSAD2
OSM	-1.23	cytokine	Inhibited	-2.201	5.82e-11	AKR1C1/AKR1C2,AKR1C3,ANXA2,ATF3,BCL3,CDC42EP4,CISH,COL2A1,CXCL1,DENND5A,FOSL1,GBP1,GLUL,HLA-C,HLA-F,IER3,IRF1,IRF7,IRF9,ISG20,KLF10,MARCKS,MT2A,MX1,OAS1,PFKFB2,POMC,S100A9,SELP,SERPINB8,STAT1,TYMP
IFNK		cytokine	Inhibited	-2.236	1.84e-05	CD83,IRF1,MX1,OAS1,STAT1
IL1A		cytokine	Inhibited	-2.257	0.000273	ATF3,BCL3,CD83,CXCL1,FOSL1,GBP1,IER3,IRF1,MCAM,MT2A,POMC,S100A9
STAT2	-2.07	transcription regulator	Inhibited	-2.269	6.52e-11	GBP1,IFI6,IFIT3,IFITM1,IRF1,IRF7,IRF9,ISG15,MX1,OAS1,RSAD2,STAT1
TICAM1	-1.8	other	Inhibited	-2.337	3.11e-08	BCL3,CCL3L3,DUSP1,IFIT3,IRF1,IRF7,ISG15,ISG20,MAFF,NFKB2,OASL,RHOB,RSAD2,SAMHD1
TLR4	-1.39	transmembrane receptor	Inhibited	-2.337	4.34e-09	AREG,ATF3,CCL3L3,CISH,CITED2,DDIT3,EREG,IFIT3,IRF1,IRF7,IRF8,ISG15,ISG20,MX1,NFKB2,OASL,RGS18,RSAD2,SAP30,SELP,ST3GAL1,STAT1,STAT2,UGCG
MYD88	-1.16	other	Inhibited	-2.34	3.37e-06	BCL3,CCL3L3,CD83,CISH,CXCL1,DUSP1,IRF1,IRF7,IRF8,ISG15,MAFF,NFKB2,OASL,RSAD2,SAMHD1,TNFSF13B
JAK1	1.01	kinase	Inhibited	-2.359	6.13e-09	BCL3,CCL3L3,ENPP2,HLA-C,HLA-F,IRF1,IRF7,IRF9,MX1,STAT1,STAT2
ECSIT	1.04	transcription regulator	Inhibited	-2.372	2.26e-06	BCL3,CD83,IER3,IRF7,NFKB2,NFKBIE
TMEM173	-1.01	other	Inhibited	-2.377	2.64e-07	CGAS,GBP5,HOPX,IFIT3,IRF7,ISG15,OAS1,OASL,RSAD2
IFN type 1		group	Inhibited	-2.4	7.6e-07	CD69,CGAS,IRF1,ISG15,OASL,STAT1,STAT2,TNFSF13B
Ifn gamma		complex	Inhibited	-2.423	0.00351	GBP1,IFI44L,IRF8,PMAIP1,STAT1,XAF1
SFTPA1		transporter	Inhibited	-2.449	0.00111	AKR1C1/AKR1C2,ANKRD35,CLEC1B,HBA1/HBA2,KLF2,ST3GAL1
SPI1	-1.18	transcription regulator	Inhibited	-2.53	0.000657	IFI44L,IFI6,IFIT3,IFITM1,IRF7,IRF9,ISG15,ISG20,MT2A,MX1,OASL,RSAD2
IFN alpha/beta		group	Inhibited	-2.538	3.19e-07	CD69,CD83,IFIT3,IRF1,IRF7,IRF8,RSAD2,STAT1,STAT2,TNFSF13B
PML	1.36	transcription regulator	Inhibited	-2.546	3.62e-09	ACADL,CXCL1,CXCR4,EPSTI1,HBB,IFI44L,IFIT3,IFITM1,IRF7,ISG15,ISG20,MAFF,MX1,OAS1,OAS3,STAT1
MAVS	1.1	other	Inhibited	-2.578	7.78e-08	CGAS,IFIT3,IRF7,ISG15,ISG20,OAS1,OASL,RSAD2,STAT1,STAT2
CSF3		cytokine	Inhibited	-2.584	0.00475	CCL3L3,CCND3,CISH,CXCR4,ENPP2,FCGR1A,GADD45B,LTB
IRF3	1.15	transcription regulator	Inhibited	-2.612	2.64e-12	CCL3L3,CD69,CXCL1,FCGR1A,GBP1,GBP5,HLA-F,IFI6,IFIT3,IRF1,IRF7,ISG15,ISG20,OAS1,OAS3,OASL,PMAIP1,RSAD2,SAP30,STAT1,STAT2
IRF5	-1.07	transcription regulator	Inhibited	-2.741	7.16e-08	CXCR4,IFIT3,IRF7,ISG15,ISG20,OAS1,OASL,PMAIP1,RSAD2,STAT1,STAT2
TLR9		transmembrane receptor	Inhibited	-2.753	3.23e-14	ATF3,CCL3L3,CD69,CD83,CISH,DUSP1,FCMR,GADD45B,IER3,IFI44L,IFIT3,IFITM1,IRF1,IRF7,IRF9,ISG15,ISG20,MX1,OAS3,PTGER2,RSAD2,STAT1,STAT2,TNFSF13B,UGCG
DDX58	-1.21	enzyme	Inhibited	-2.758	7.16e-09	CD4,IFIT3,IRF1,IRF7,IRF8,ISG15,ISG20,OAS1,RSAD2,STAT1,STAT2
Ifn		group	Inhibited	-2.854	3.13e-11	CD69,CD83,IFITM1,IRF1,IRF7,IRF8,ISG15,ISG20,MX1,OAS3,OASL,PTAFR,RSAD2,STAT1,TNFSF13B,TYMP
EIF2AK2	-1.55	kinase	Inhibited	-2.904	2.18e-09	ATF3,DDIT3,IFI6,IFITM1,IRF1,ISG15,ISG20,NFKB2,OAS1,OAS3,PARP9,SAMHD1,STAT1
IFNAR1	-1.05	transmembrane receptor	Inhibited	-2.935	1.13e-10	ATF3,CCL3L3,CGAS,IFI6,IFIT3,IFITM1,IRF1,IRF7,ISG15,OAS1,OAS3,OASL,RNASE2,RSAD2,STAT1,TNFSF13B,XAF1
IFNA1/IFNA13		cytokine	Inhibited	-2.949	4.27e-11	CD69,CD83,IFI6,IFITM1,IRF1,IRF7,ISG15,MX1,OAS1,RSAD2,STAT1,STAT2
TNFSF10	-1.23	cytokine	Inhibited	-2.985	2.3e-06	CD69,CXCR4,HLA-C,HLA-F,IFI6,IFITM1,IRF9,ISG15,PMAIP1,STAT1
TGM2	-1.49	enzyme	Inhibited	-3.011	3.33e-07	GIMAP2,GIMAP6,IFI6,IFIT3,IRF9,ITGB4,MT2A,OAS1,OAS3,OASL,PARP9,SAMHD1,SELP,SLFN5,STAT1,XAF1
PRL		cytokine	Inhibited	-3.123	9.4e-13	AKR1C3,ANXA2,CCND3,CD69,CISH,CLU,EPSTI1,IER3,IFI44L,IFI6,IFIT3,IFITM1,IRF1,IRF7,IRF9,ISG15,OAS1,OAS3,RPSA,RSAD2,SAMHD1,STAT1,STAT2,TNFSF13B,XAF1
TLR7		transmembrane receptor	Inhibited	-3.144	1.45e-12	ATF3,CCND3,CD69,CD83,CREB5,CXCL1,FCMR,FOSL1,IER3,IFI44L,IFIT3,IFITM1,IRF1,IRF7,IRF9,ISG15,ISG20,MX1,OAS3,RSAD2,STAT1,STAT2
RNY3		other	Inhibited	-3.162	2.9e-12	EPSTI1,IFI44L,IFIT3,ISG15,MX1,OAS1,OAS3,OASL,RSAD2,XAF1
TNF	-1.19	cytokine	Inhibited	-3.258	1.57e-18	ARRDC3,ATF3,AZU1,BCL3,BTG1,CCDC80,CCL3L3,CCND3,CD4,CD69,CD83,CDC42EP4,CDKN2C,CISH,CITED2,CLDN7,CLU,COL2A1,CSGALNACT1,CXCL1,CXCR4,DDIT3,DUSP1,DUSP5,EFNB2,ENPP2,EREG,FOSL1,GADD45B,GBP1,GBP1P1,GNAI1,HLA-F,IER3,IFI6,IFIT3,IFITM1,IRF1,IRF7,IRF8,ISG15,ITGB8,KLF10,KLF2,KLF6,KLF7,KYNU,LTB,MAFF,MCAM,MT2A,MX1,NEAT1,NFKB2,NFKBIE,NKX3-1,NR5A1,OAS1,OAS3,OASL,PMAIP1,POMC,RHOB,RNASE2,RPSA,S100A9,SELP,SERPINB8,S…
Ifnar		group	Inhibited	-3.364	8.15e-12	DDIT3,HLA-G,IFIT3,IRF1,IRF7,IRF8,IRF9,ISG15,ISG20,OAS1,OASL,RSAD2,STAT1,STAT2,XAF1
IFN Beta		group	Inhibited	-3.473	3.77e-15	ATF3,CD69,CD83,CXCL1,DUSP1,HLA-G,IFI6,IFIT3,IFITM1,IRF1,IRF7,IRF9,ISG15,MX1,OAS1,OAS3,OASL,RSAD2,STAT1,STAT2,XAF1
IRF1	-3.68	transcription regulator	Inhibited	-3.679	4.4e-11	HLA-G,IFI44L,IFI6,IFIT3,IFITM1,IRF1,IRF7,IRF9,ISG15,LTB,MX1,OAS1,OAS3,OASL,RSAD2,STAT1,STAT2,TNFSF13B,XAF1
IFNB1		cytokine	Inhibited	-3.686	3.19e-09	CD83,FKBP9,GBP5,GBP7,IFI6,IFIT3,IFITM1,IRF1,IRF7,IRF9,ISG15,ISG20,MX1,NFKBIE,OAS1,PHLDB2,PMAIP1,RSAD2,STAT1,STAT2,XAF1
IFNL1		cytokine	Inhibited	-3.77	1.03e-18	ATF3,CD83,GBP1,GBP5,HLA-C,IFI44L,IFI6,IFIT3,IFITM1,IRF9,ISG15,ISG20,MX1,OAS1,OAS3,OASL,RSAD2,STAT1,STAT2,XAF1
IRF7	-2.48	transcription regulator	Inhibited	-3.81	6.63e-18	CD69,FCGR1A,GBP1,GBP5,IFI44L,IFI6,IFIT3,IFITM1,IRF1,IRF7,IRF8,IRF9,ISG15,ISG20,MX1,OAS1,OAS3,OASL,PMAIP1,RSAD2,SAP30,STAT1,STAT2,TNFSF13B,XAF1
IFNA2		cytokine	Inhibited	-3.922	4.06e-17	BAG3,CD69,CISH,GBP1,HLA-C,IFI44L,IFI6,IFIT3,IFITM1,IRF1,IRF7,IRF9,ISG15,ISG20,MAL,MT-ATP6,MT2A,MX1,OAS1,OAS3,PARP9,PMAIP1,PTAFR,RSAD2,SAMHD1,STAT1,XAF1,ZBTB11
Interferon alpha		group	Inhibited	-4.18	2.07e-21	ATF3,BCL3,CCND3,CD69,CD83,CGAS,CISH,CXCL1,DDIT4,ENPP2,EPSTI1,FCGR1A,GBP1,GBP5,HLA-C,HLA-F,HLA-G,IFI44L,IFI6,IFIT3,IFITM1,IGLL1/IGLL5,IRF1,IRF7,IRF8,IRF9,ISG15,ISG20,MX1,OAS1,OAS3,PARP9,PMAIP1,POMC,RSAD2,S100A9,SLFN5,STAT1,STAT2,TBC1D10A,TNFSF13B,TYMP
STAT1	-4.7	transcription regulator	Inhibited	-4.265	1.68e-18	APOL4,BTG1,CCL3L3,CCND3,EPSTI1,FCGR1A,GBP1,GBP1P1,GBP5,HLA-DRB5,IFI44L,IFI6,IFIT3,IFITM1,IRF1,IRF7,IRF8,IRF9,ISG15,MX1,OAS1,OAS3,OASL,PARP9,PMAIP1,POMC,RSAD2,SAMHD1,SLFN5,SMAD3,STAT1,STAT2,TNFSF13B,TYMP,XAF1
IFNG		cytokine	Inhibited	-5.306	8.33e-23	AREG,ATF3,BCL3,BTG1,CCL3L3,CCND3,CD4,CD83,CGAS,CISH,CXCL1,CXCR4,DDIT3,DUSP1,DUSP5,EFNB2,FBLN1,FBP1,FCGR1A,FCGR1B,FKBP5,GBP1,GBP5,GBP7,GLUL,H2BC8,HCP5,HLA-C,HLA-DRB5,HLA-F,HLA-G,IER3,IFI44L,IFI6,IFIT3,IFITM1,IRF1,IRF7,IRF8,IRF9,ISG15,ISG20,KLF10,KLF2,KLF6,KYNU,LTB,MAFF,MAN2A1,MX1,MYCN,NEAT1,NFKB2,OAS1,OAS3,OASL,PANX1,PARP9,PMAIP1,POMC,PTAFR,RHOB,RSAD2,S100A9,SAMHD1,SELP,SLFN5,SMAD3,STAT1,STAT2,TBC…

## Sheet: T2 vs. T1 MPP_GMP
T2 vs. T1 MPP_GMP
© 2000-2020 QIAGEN. All rights reserved.
Upstream Regulator	Expr Fold Change	Molecule Type	Predicted Activation State	Activation z-score	Flags	p-value of overlap	Target Molecules in Dataset
TRIM24	-1.12	transcription regulator	Activated	3.878		1.52e-17	CA2,EPSTI1,IFI44,IFIH1,IFIT2,IFIT3,IRF1,IRF7,IRF9,ISG15,LGALS3,OAS1,OASL,SAMD9L,SAMHD1,STAT1,STAT2,TAP1,USP18
IL1RN		cytokine	Activated	3.748		3.91e-16	ACTA2,ATF3,GBP1,IFI44,IFI44L,IFI6,IFIH1,IFIT3,IRF1,IRF7,IRF9,MX1,OAS1,OAS2,OASL,RSAD2,S100A9,STAT2,USP18
MAPK1	1.08	kinase	Activated	3.71		8.81e-19	ATF3,CD69,CISH,DUSP1,EGR1,GBP1,GBP5,HBA1/HBA2,HBB,HERC5,HIC2,HLA-C,IFI44,IFI6,IFIH1,IFIT1,IFIT2,IFIT3,IFITM1,IFITM3,IRF7,IRF9,ISG15,LGALS3,OAS1,OAS2,OASL,SAMHD1,STAT1,STAT2,TAP1,USP18
STAT6	1.29	transcription regulator	Activated	3.562		1.48e-11	AREG,BCL3,CA2,CD69,CD72,CISH,EGR1,FKBP5,GADD45B,GBP5,GBP7,IFI44,IFI44L,IFIH1,IFIT3,IFITM3,IL10RA,IRF1,IRF7,IRF9,ISG15,OASL,SAMD4A,STAT2,TMEM176B
ACKR2		G-protein coupled receptor	Activated	3.464		3.16e-14	IFI44,IFIT2,IFIT3,IRF7,ISG15,OAS1,OAS2,OASL,RSAD2,STAT1,STAT2,USP18
PNPT1	-1.12	enzyme	Activated	3.464		2.34e-13	IFI44,IFIH1,IFIT3,IRF7,ISG15,OAS1,PARP9,SAMD9L,STAT1,STAT2,USP18,XAF1
AREG	10	growth factor	Activated	3.124		5.18e-08	AREG,CXCR4,EGR1,EREG,GBP1,IFI6,IFIT2,IFIT3,ITGB8,KIF20A
SOCS1	2.31	other	Activated	3.116		2.1e-15	CD69,CISH,DUSP1,FKBP5,GBP5,IFI44,IFIH1,IFIT1,IFIT2,IFIT3,IRF1,IRF7,ISG15,MX1,OAS1,OAS2,RSAD2,STAT1,USP18
AR	-1.17	ligand-dependent nuclear receptor	Activated	3.01		2.49e-05	DDIT4,DHCR24,EGR1,FKBP5,HOPX,KIF15,NR0B1,NR5A1,PER1,PFKFB2,PNMT,POMC,REN,RHOB,STAT1,TMEM176A,TMEM176B,WEE1
USP18	-2.89	peptidase	Activated	2.975	bias	2.67e-11	IFI6,IFIH1,IFITM3,IRF1,IRF7,IRF9,ISG15,MX1,OAS1
SIRT1	-1.4	transcription regulator	Activated	2.867		1.8e-07	CD72,CDKN2C,GSTM3,HELZ2,IFI44,IFIT3,IFITM3,IRF7,KLF2,LGALS3,NLRC5,OAS1,OAS2,PER1,RELB,RSAD2,STAT1,TAP1,USP18
NR3C1	1.13	ligand-dependent nuclear receptor	Activated	2.821		5.7e-09	BAG3,BTG1,C1QTNF4,CD69,CXCR4,DDIT4,DUSP1,EGR1,FKBP5,GADD45B,IFI6,IFIH1,IFIT2,INHBA,IRF1,IRF8,ISG15,MAL,MT2A,NFKB2,NOD2,NR0B1,OASL,PER1,PNMT,POMC,RHOB,TSC22D3
NGLY1	-1.24	enzyme	Activated	2.744		3.85e-09	IFI44,IFI44L,IFIT1,IFIT2,IFIT3,OAS1,RSAD2,USP18
SOX2		transcription regulator	Activated	2.681		7.03e-06	ATF3,CITED2,CSF1R,CXCR4,DUSP1,DUSP5,GADD45B,HOPX,ID2,INHBA,IRX3,MYCN,NFKB2,NOG,NR0B1,SAPCD2,TCL1A,USP18
levodopa		chemical - endogenous mammalian	Activated	2.496		0.04	ACTA2,DLK1,DUSP1,DUSP6,FKBP5,FOSL1,GADD45B,GDF10,PER1,PIEZO2,RIMS1,S1PR2,ST3GAL5
TAB1	-1.15	enzyme	Activated	2.433		1.05e-06	GBP1,IFIH1,IFIT1,IRF7,TNFSF13B,XAF1
PRDM16	-1.02	transcription regulator	Activated	2.418		2.65e-06	IFI44,IFIT2,IRF7,OAS2,STAT1,STAT2
NLRX1	1.15	other	Activated	2.401		1.9e-05	IRF1,NFKB2,OAS1,RELB,STAT1,STAT2
SOCS3	-1.47	phosphatase	Activated	2.395		1.07e-06	ATF3,EGR1,IFIT1,IFIT2,IRF1,MX1,OAS1,OAS2,POMC
NKX2-3	1.67	transcription regulator	Activated	2.357		5.68e-11	ACTA2,BTG1,GBP1,HCP5,HELZ2,HLA-C,HLA-F,KLF2,PARP9,PTPRE,SAMD9L,SNCAIP,STAT1,STAT2,TAP1,TNFRSF10D,USP18,XAF1
Lh		complex	Activated	2.354		5.25e-06	ACTA2,AREG,CXCR4,DUSP1,EREG,FKBP5,GBP1,NR5A1,PER1,PPP2R5B,PTPRE,RHOB,STAT1
PTGER4	-1.38	G-protein coupled receptor	Activated	2.35		1.03e-11	ARRDC3,CD69,CITED2,CXCR4,EGR1,IFIH1,IFIT2,IRF1,IRF7,MAFF,NCF2,RSAD2,SAP30,TP53INP1,USP18,XAF1
Irgm1		other	Activated	2.333	bias	1.43e-09	ID2,IFIT2,IFIT3,IRF7,KIF20A,OAS2,OASL,RSAD2,USP18
STAT3	-1.04	transcription regulator	Activated	2.255		1.27e-21	ACTA2,AREG,BCL3,CCR1,CDK1,CXCR4,EGR1,EME1,GBP5,HBB,HERC5,ID2,IFI44,IFI6,IFIH1,IFIT1,IFIT2,IFIT3,IFITM1,IFITM3,IKZF3,IRF1,IRF7,IRF9,ISG15,MT-ATP6,MX1,NR0B1,OAS1,OAS2,OASL,POMC,REN,RSAD2,S100A9,SLC1A3,STAT1,STAT2,TAP1,TOB1,USP18,XAF1
RPSA	1.99	translation regulator	Activated	2.236		1.87e-05	DUSP1,ISG15,RELB,STAT1,TAP1
TCF7L2	-1.57	transcription regulator	Activated	2.236		0.308	DHCR24,FBP1,ID2,MAL,TPRN
PTGER2	1.22	G-protein coupled receptor	Activated	2.207		0.000994	AREG,CSF1R,CXCR4,EGR1,KIF15,KIF20A
TREX1		enzyme	Activated	2.19		4.52e-07	IFI44,IFIT2,ISG15,OASL,USP18
PIK3CG	-1.16	kinase	Activated	2.121		2.5e-05	CXCR4,GBP5,GBP7,IRF1,NLRC5,OAS2,STAT1,TAP1
IL4		cytokine	Activated	2.038		1.48e-10	ACTA2,BCL3,C17orf99,CA2,CD69,CD72,CDK1,CISH,CITED2,CSF1R,CXCR4,EGLN1,FKBP5,GBP5,GBP7,IFI44,IFI44L,IFIH1,IFIT3,IFITM3,IL10RA,IRF1,IRF7,IRF8,IRF9,ISG15,LGALS3,MAL,NFKB2,OASL,S100A8,S100A9,SAMD4A,STAT1,STAT2,TINAGL1,TMEM176B
PGR		ligand-dependent nuclear receptor	Activated	2.029		8.54e-05	AREG,BTG1,CDK1,FKBP5,GSTM3,HBA1/HBA2,MYCN,PNMT,RAB27B,S100A8,STAT1,TSC22D3
SMARCA4	1.09	transcription regulator	Inhibited	-2.01		4.91e-08	ACTA2,AREG,ARRDC4,CCR1,CXCR4,DUSP6,EGR1,EREG,FBP1,FKBP5,GADD45B,GBP1,HBB,HCP5,HLA-C,HLA-F,IFIT1,IFITM1,IFITM3,INHBA,IRF1,LGALS3,MAFF,NFKB2,TAP1
FADD		other	Inhibited	-2.135		6.7e-07	CDK1,CXCR4,EGR1,GADD45B,IFIH1,IFIT2,IRF7,STAT1,STAT2
SNCA	1.06	enzyme	Inhibited	-2.138		0.011	DLK1,GBP5,GNG4,IRF1,IRF7,ISG15,MX1,NCF2,RSAD2
ID2	-3.53	transcription regulator	Inhibited	-2.157		1.37e-07	ACTA2,BCL3,CCR1,CDK1,CDKN2C,CXCR4,DUSP1,GADD45B,IKZF3,IL10RA,IRF8,JDP2,PIK3IP1,RELB
IFIH1	-2.17	enzyme	Inhibited	-2.159		7.05e-11	CISH,EGR1,IFI44L,IFIT1,IRF7,ISG15,OAS1,OAS2,RSAD2,USP18
IL1B	1.11	cytokine	Inhibited	-2.161		2.59e-20	ACTA2,ATF3,BCL3,CCR1,CD69,CISH,COL2A1,CXCR4,DDIT4,DUSP1,DUSP5,EGLN1,EGR1,FKBP5,FOSL1,GADD45B,GBP1,HELZ2,HERC5,IFIT1,IFIT3,IL10RA,INHBA,IRF1,IRF7,ISG15,ITGB8,KIF15,MT2A,MX1,NEAT1,NFKB2,OAS2,POMC,RELB,REN,RHOB,RSAD2,S100A8,S100A9,SESN1,SLC1A3,SLC3A1,STAT1,TMEM176B,TNFSF13B,TOB1,TSC22D3,TXNIP,USP18
PARP9	-2.9	enzyme	Inhibited	-2.178		1.02e-13	IFI44,IFIT1,IFIT2,IFIT3,IRF1,IRF7,ISG15,OAS2,STAT1
ISGF3		complex	Inhibited	-2.2	bias	7.94e-10	IFIH1,IFIT2,IRF1,IRF7,ISG15,RSAD2
JUNB	-1.47	transcription regulator	Inhibited	-2.2		3.06e-06	ATF3,BCL3,CLU,DUSP1,FOSL1,ID2,INHBA,NCF2,POMC,RELB
Ifn gamma		complex	Inhibited	-2.207		0.00505	GBP1,IFI44L,IRF8,STAT1,XAF1
STAT4	-1.86	transcription regulator	Inhibited	-2.208	bias	0.000988	BCL3,FYB1,IFIH1,IFIT2,IL10RA,IRF1,ISG15,PER1,STAT1
Tnf (family)		group	Inhibited	-2.236		0.0259	ATF3,CD72,INHBA,POMC,TNFSF13B
IFNK		cytokine	Inhibited	-2.236		4.71e-06	IFIH1,IRF1,MX1,OAS1,STAT1
IFNA4		cytokine	Inhibited	-2.295	bias	7.05e-11	CD69,GBP5,IFIH1,IFIT1,IFIT2,ISG15,MX1,OASL,RSAD2,USP18
DOCK8	-1.1	other	Inhibited	-2.309	bias	1.41e-11	CITED2,HELZ2,IFIT2,IFIT3,INHBA,IRF1,IRF7,ISG15,RSAD2,SAP30,STAT1,STAT2
NFkB (complex)		complex	Inhibited	-2.354		1.02e-06	ATF3,BCL3,CD69,CLU,COL2A1,CXCR4,DUSP5,EGR1,GADD45B,HERC5,HIF3A,HLA-F,IL10RA,IRF1,IRF7,ISG15,ITGB8,NCF2,NFKB2,RELB,RSAD2,SLC3A1,TAP1
IL27		cytokine	Inhibited	-2.356		7.67e-07	CD69,EGR1,HLA-C,ID2,IRF1,MX1,OAS1,STAT1,STAT2,TAP1,TNFSF13B
IL12B		cytokine	Inhibited	-2.39		4.95e-05	DUSP5,IRF9,S100A8,S100A9,STAT1,STAT2
CEBPA		transcription regulator	Inhibited	-2.401		1.62e-09	AKR1C1/AKR1C2,BTG1,CA2,CCR1,CD3G,CSF1R,CXCR4,ELANE,GBP1,ID2,IFI6,IKZF3,ISG15,MNDA,MPO,MT2A,MYCN,OAS2,PTPRE,S100A8,S100A9,TSC22D3,TUBB2A
EBI3		cytokine	Inhibited	-2.416		3.67e-05	HLA-C,IRF1,MX1,STAT1,STAT2,TAP1
IFNL4		cytokine	Inhibited	-2.425	bias	3.64e-10	IFIH1,ISG15,MX1,OAS1,OAS2,STAT1
CLEC12A	-1.15	other	Inhibited	-2.425	bias	1.25e-11	IFIT2,IFIT3,IRF7,ISG15,RSAD2,USP18
BRCA1	1.44	transcription regulator	Inhibited	-2.483		2e-10	AREG,DDIT4,EGR1,FKBP5,GADD45B,HBB,IFI6,IFIT1,IFIT2,IFIT3,IFITM1,IRF7,MX1,STAT1,TAP1,WEE1
SAMSN1	-1.19	other	Inhibited	-2.496		2.64e-11	CITED2,HELZ2,IFIT2,IFIT3,INHBA,IRF1,IRF7,ISG15,OASL,RSAD2,SAP30,STAT1,STAT2
SASH1		other	Inhibited	-2.496	bias	9.74e-13	CITED2,HELZ2,IFIT2,IFIT3,INHBA,IRF1,IRF7,ISG15,OASL,RSAD2,SAP30,STAT1,STAT2
PAF1	-1.12	other	Inhibited	-2.53	bias	1.38e-10	CITED2,HELZ2,HERC5,IFI44,IFI44L,IFIT3,IFITM3,ISG15,OAS2,OASL
IFN alpha/beta		group	Inhibited	-2.547		2.31e-08	CD69,IFIT2,IFIT3,IRF1,IRF7,IRF8,RSAD2,STAT1,STAT2,TNFSF13B
STAT2	-2.32	transcription regulator	Inhibited	-2.628		3.34e-18	GBP1,IFI6,IFIT1,IFIT2,IFIT3,IFITM1,IRF1,IRF7,IRF9,ISG15,MX1,OAS1,OAS2,RSAD2,STAT1,USP18
IFNE		cytokine	Inhibited	-2.646		4.48e-07	HERC5,IFIH1,IFIT2,IFITM3,ISG15,STAT1,USP18
MSC		transcription regulator	Inhibited	-2.646		3.22e-06	EPSTI1,IFI44,IFI44L,IFIT1,IRF7,PIEZO2,XAF1
IL21		cytokine	Inhibited	-2.706		1.45e-09	CD69,EGR1,GBP5,ID2,IFIT1,IFIT2,IFIT3,IRF7,ISG15,OAS2,OASL,RSAD2,STAT2,TAP1,USP18
tretinoin		chemical - endogenous mammalian	Inhibited	-2.715		9.23e-16	AREG,BCL3,BTG1,CA2,CCR1,CDKN2C,CITED2,COL2A1,CSF1R,CXCR4,DUSP1,EGR1,FOSL1,HLA-C,ID2,IFI44,IFI44L,IFI6,IFIH1,IFIT1,IFIT2,IFIT3,IFITM1,IL10RA,INHBA,IRF1,IRF9,ISG15,KLF15,MNDA,MPO,MT2A,MYCN,NCF2,OAS1,OAS2,OASL,PARP9,POMC,PPP2R5B,REN,RPL10,RPL3,RPL7,S100A8,S100A9,SAMD9L,SAMHD1,SPINK4,STAT1,STAT2,TAP1,TCL1A,TOB1,TSC22D3,USP18,VWF,XAF1
TMEM173	-1.12	other	Inhibited	-2.764	bias	3.01e-12	GBP5,HOPX,IFI44,IFIT2,IFIT3,IFITM3,IRF7,ISG15,OAS1,OASL,RSAD2,USP18
APP	-1.01	other	Inhibited	-2.766		2.43e-08	ACTA2,ARRDC3,CD69,CDK1,CITED2,CLU,CPLX1,CSF1R,CXCR4,EGR1,GPC1,GSTM3,HBA1/HBA2,IFIH1,IFIT2,INHBA,IRF1,IRF7,LGALS3,MAFF,MPO,MT-ATP6,NOG,RSAD2,S100A8,SAP30,ST3GAL5,TP53INP1,TUBA1B,TUBB2A,USP18,XAF1
CGAS	-1.81	enzyme	Inhibited	-2.784	bias	9e-11	IFI44,IFIT2,IFIT3,IRF7,ISG15,OAS1,RSAD2,USP18
TICAM1	-1.52	other	Inhibited	-2.858		6.71e-12	BCL3,DUSP1,EGR1,IFIT1,IFIT2,IFIT3,IRF1,IRF7,ISG15,MAFF,NFKB2,OASL,RELB,RHOB,RSAD2,SAMHD1
IFN type 1		group	Inhibited	-2.933		2.1e-10	CD69,IFIH1,IFIT1,IFIT2,IRF1,ISG15,OASL,STAT1,STAT2,TNFSF13B
TNFSF10	-1.89	cytokine	Inhibited	-2.985		1.77e-07	CD69,CXCR4,HLA-C,HLA-F,IFI6,IFIT1,IFITM1,IRF9,ISG15,STAT1
JAK		group	Inhibited	-3		9.27e-10	IFI6,IFIH1,IFIT1,IFIT2,IFIT3,IFITM3,ISG15,RSAD2,STAT1
VCAN	-2.37	other	Inhibited	-3.053		3.82e-08	CLU,IFI44,IFI44L,IFI6,IFIT1,IFIT2,IFITM1,IRF8,LGALS3,MX1,OAS2,STAT1,XAF1
OSM	-1.21	cytokine	Inhibited	-3.074		1.54e-10	ACTA2,AKR1C1/AKR1C2,ATF3,BCL3,CISH,COL2A1,DENND5A,DHCR24,EGR1,FOSL1,GBP1,HLA-C,HLA-F,ID2,IRF1,IRF7,IRF9,MARCKS,MT2A,MX1,OAS1,PFKFB2,POMC,S100A8,S100A9,STAT1,TAP1
IFNAR1	-1.46	transmembrane receptor	Inhibited	-3.094		7.56e-15	ATF3,DUSP6,IFI44,IFI6,IFIH1,IFIT2,IFIT3,IFITM1,IRF1,IRF7,ISG15,OAS1,OAS2,OASL,RSAD2,STAT1,TNFSF13B,USP18,XAF1
PML	1.14	transcription regulator	Inhibited	-3.184		4.78e-13	CXCR4,EPSTI1,HBB,ID2,IFI44,IFI44L,IFIH1,IFIT1,IFIT3,IFITM1,IRF7,ISG15,MAFF,MX1,OAS1,OAS2,STAT1,TAP1
TLR7		transmembrane receptor	Inhibited	-3.201		4.53e-11	ATF3,CD69,FOSL1,IFI44,IFI44L,IFIT1,IFIT3,IFITM1,IL10RA,IRF1,IRF7,IRF9,ISG15,MX1,OAS2,RSAD2,STAT1,STAT2
EIF2AK2	-1.73	kinase	Inhibited	-3.24		6.9e-11	ATF3,EGR1,IFI6,IFIT1,IFITM1,IRF1,ISG15,NFKB2,OAS1,PARP9,SAMHD1,STAT1,USP18
IL1A		cytokine	Inhibited	-3.255		9.12e-05	ATF3,BCL3,CA2,FOSL1,GBP1,INHBA,IRF1,MT2A,POMC,S100A8,S100A9
TLR3	1.48	transmembrane receptor	Inhibited	-3.261		2.48e-17	ARRDC4,ATF3,CD69,CLU,DUSP1,GADD45B,HERC5,IFI44,IFI44L,IFI6,IFIH1,IFIT1,IFIT2,IFIT3,IRF1,IRF7,ISG15,MX1,OAS1,OASL,RHOB,RSAD2,S100A8,STAT1,TNFSF13B,USP18
JAK1	1.03	kinase	Inhibited	-3.274		8.03e-13	BCL3,HLA-C,HLA-F,IFIT2,IRF1,IRF7,IRF9,MX1,SLC1A3,STAT1,STAT2,TAP1,USP18
MYD88	-1.01	other	Inhibited	-3.28		3.52e-11	BCL3,CISH,DUSP1,EGR1,IFIT2,INHBA,IRF1,IRF7,IRF8,ISG15,MAFF,NFKB2,NOD2,OASL,RELB,RSAD2,S100A8,SAMHD1,TNFSF13B,USP18
IFNA1/IFNA13		cytokine	Inhibited	-3.4		6.41e-17	CD69,IFI6,IFIH1,IFIT1,IFIT2,IFITM1,IRF1,IRF7,ISG15,MX1,OAS1,OAS2,RSAD2,STAT1,STAT2
DDX58	-1.52	enzyme	Inhibited	-3.495		9.74e-13	IFI44,IFIH1,IFIT1,IFIT2,IFIT3,IRF1,IRF7,IRF8,ISG15,OAS1,RSAD2,STAT1,STAT2
MAVS	1.02	other	Inhibited	-3.554		8.03e-13	IFIT1,IFIT2,IFIT3,IFITM3,IRF7,ISG15,OAS1,OAS2,OASL,RSAD2,STAT1,STAT2,USP18
SPI1	-1.24	transcription regulator	Inhibited	-3.571		2.34e-20	ACTA2,CD3E,CD72,CDK1,CSF1R,DUSP6,ELANE,HELZ2,ID2,IFI44,IFI44L,IFI6,IFIT1,IFIT2,IFIT3,IFITM1,IFITM3,IRF7,IRF9,ISG15,JDP2,LILRB3,MT1F,MT2A,MX1,NCF2,OASL,RSAD2,USP18
RNY3		other	Inhibited	-3.742	bias	5.53e-21	EPSTI1,HERC5,IFI44,IFI44L,IFIT1,IFIT3,IFITM3,ISG15,MX1,OAS1,OAS2,OASL,RSAD2,XAF1
IRF5	-1.11	transcription regulator	Inhibited	-3.786		5.09e-14	CXCR4,IFI44,IFIH1,IFIT1,IFIT2,IFIT3,IFITM3,IRF7,ISG15,OAS1,OAS2,OASL,RSAD2,STAT1,STAT2
TLR4	1.03	transmembrane receptor	Inhibited	-3.794		2.04e-12	AREG,ATF3,CISH,CITED2,DLK1,EREG,HELZ2,HPSE,IFIT2,IFIT3,IFITM3,INHBA,IRF1,IRF7,IRF8,ISG15,MX1,NFKB2,NOD2,OASL,RELB,RSAD2,SAP30,STAT1,STAT2
TNF	-1.01	cytokine	Inhibited	-3.87		6.47e-25	ACTA2,ARHGAP18,ARRDC3,ATF3,AZU1,BCL3,BTG1,CA2,CCR1,CD3E,CD69,CDKN2C,CISH,CITED2,CLU,COL2A1,CSF1R,CSGALNACT1,CXCR4,DUSP1,DUSP5,DUSP6,EGLN1,EGR1,EREG,FOSL1,GADD45B,GBP1,GBP1P1,GNAI1,HERC5,HLA-F,IFI6,IFIH1,IFIT1,IFIT3,IFITM1,IL10RA,INHBA,IRF1,IRF7,IRF8,ISG15,ITGB8,KIF20A,KLF2,LGALS3,MAFF,MPO,MT2A,MX1,NCF2,NEAT1,NFKB2,NOD2,NR5A1,OAS1,OAS2,OASL,POMC,RELB,RHOB,S100A8,S100A9,SAMD4A,SLC1A3,SLC43A2,ST3GAL…
TGM2	1.12	enzyme	Inhibited	-3.897		1.28e-11	CA2,IFI6,IFIT1,IFIT2,IFIT3,IL10RA,IRF9,MT2A,NCF2,OAS1,OAS2,OASL,PARP9,S100A8,SAMD9L,SAMHD1,STAT1,TAP1,XAF1
Ifn		group	Inhibited	-3.898		1.73e-15	CD69,IFIH1,IFIT1,IFITM1,IFITM3,IL10RA,IRF1,IRF7,IRF8,ISG15,MX1,OAS2,OASL,RSAD2,S100A8,STAT1,TAP1,TNFSF13B
TLR9		transmembrane receptor	Inhibited	-4.05		3.83e-18	ARRDC4,ATF3,CD69,CISH,DUSP1,EGR1,GADD45B,IFI44L,IFIT1,IFIT2,IFIT3,IFITM1,IL10RA,IRF1,IRF7,IRF9,ISG15,MX1,OAS2,RSAD2,S100A8,ST3GAL5,STAT1,STAT2,TNFSF13B,USP18
PRL		cytokine	Inhibited	-4.17		8.23e-22	CD69,CISH,CLU,DTX3L,EGR1,EPSTI1,HELZ2,HERC5,ID2,IFI44,IFI44L,IFI6,IFIH1,IFIT1,IFIT3,IFITM1,IRF1,IRF7,IRF9,ISG15,OAS1,OAS2,RSAD2,SAMD9L,SAMHD1,STAT1,STAT2,TNFSF13B,TUBA1B,USP18,XAF1
IFN Beta		group	Inhibited	-4.315		1.04e-22	ATF3,CD69,DUSP1,HERC5,HLA-G,IFI44,IFI6,IFIH1,IFIT1,IFIT2,IFIT3,IFITM1,IRF1,IRF7,IRF9,ISG15,MX1,OAS1,OAS2,OASL,RSAD2,STAT1,STAT2,USP18,XAF1
IFNB1		cytokine	Inhibited	-4.363		2.31e-12	GBP5,GBP7,HERC5,IFI6,IFIH1,IFIT1,IFIT2,IFIT3,IFITM1,IRF1,IRF7,IRF9,ISG15,MX1,NOD2,OAS1,OAS2,RSAD2,STAT1,STAT2,USP18,XAF1
IRF3	-1.01	transcription regulator	Inhibited	-4.385		2.76e-20	CD69,GBP1,GBP5,HELZ2,HLA-F,IFI44,IFI6,IFIH1,IFIT1,IFIT2,IFIT3,IFITM3,IRF1,IRF7,ISG15,NLRC5,OAS1,OAS2,OASL,RSAD2,SAMD9L,SAP30,STAT1,STAT2,TAP1,USP18
Ifnar		group	Inhibited	-4.407		2.6e-20	HLA-G,IFIH1,IFIT2,IFIT3,IFITM3,IRF1,IRF7,IRF8,IRF9,ISG15,NLRC5,OAS1,OAS2,OASL,RSAD2,STAT1,STAT2,TAP1,USP18,XAF1
IRF1	-3.2	transcription regulator	Inhibited	-4.674		5.86e-20	HELZ2,HLA-G,IFI44,IFI44L,IFI6,IFIH1,IFIT1,IFIT2,IFIT3,IFITM1,IFITM3,IRF1,IRF7,IRF9,ISG15,MX1,OAS1,OAS2,OASL,RSAD2,STAT1,STAT2,TAP1,TNFSF13B,XAF1
STAT1	-5.56	transcription regulator	Inhibited	-4.873		1.36e-23	BTG1,EGR1,EPSTI1,GBP1,GBP1P1,GBP5,IFI44,IFI44L,IFI6,IFIH1,IFIT1,IFIT2,IFIT3,IFITM1,IFITM3,IRF1,IRF7,IRF8,IRF9,ISG15,MX1,NLRC5,OAS1,OAS2,OASL,PARP9,POMC,RSAD2,SAMD9L,SAMHD1,STAT1,STAT2,TAP1,TNFSF13B,USP18,XAF1
IFNL1		cytokine	Inhibited	-4.89		7.31e-29	ATF3,GBP1,GBP5,HERC5,HLA-C,IFI44,IFI44L,IFI6,IFIH1,IFIT1,IFIT2,IFIT3,IFITM1,IFITM3,IRF9,ISG15,MX1,OAS1,OAS2,OASL,RSAD2,STAT1,STAT2,USP18,XAF1
Interferon alpha		group	Inhibited	-4.896		2.1e-28	ATF3,BCL3,CCR1,CD69,CISH,DDIT4,DUSP6,EPSTI1,GBP1,GBP5,HELZ2,HERC5,HLA-C,HLA-F,HLA-G,IFI44,IFI44L,IFI6,IFIH1,IFIT1,IFIT2,IFIT3,IFITM1,IFITM3,IL10RA,IRF1,IRF7,IRF8,IRF9,ISG15,MNDA,MX1,OAS1,OAS2,PARP9,POMC,RSAD2,S100A9,SAMD9L,STAT1,STAT2,TAP1,TNFSF13B,USP18
IFNA2		cytokine	Inhibited	-5.058		2.01e-27	BAG3,CD69,CISH,GBP1,HERC5,HLA-C,IFI44,IFI44L,IFI6,IFIH1,IFIT1,IFIT2,IFIT3,IFITM1,IFITM3,IRF1,IRF7,IRF9,ISG15,MAL,MT-ATP6,MT1F,MT2A,MX1,OAS1,OAS2,PARP9,RSAD2,SAMHD1,STAT1,TAP1,TNFRSF10D,USP18,XAF1
IRF7	-2.85	transcription regulator	Inhibited	-5.062	bias	2.16e-31	CD69,GBP1,GBP5,HELZ2,HERC5,IFI44,IFI44L,IFI6,IFIH1,IFIT1,IFIT2,IFIT3,IFITM1,IFITM3,IRF1,IRF7,IRF8,IRF9,ISG15,MX1,OAS1,OAS2,OASL,RSAD2,S100A8,SAMD9L,SAP30,STAT1,STAT2,TAP1,TNFSF13B,USP18,XAF1
IFNG		cytokine	Inhibited	-5.758		9.35e-30	ACTA2,AREG,ATF3,BCL3,BTG1,CCR1,CD72,CDK1,CISH,CSF1R,CXCR4,DTX3L,DUSP1,DUSP5,EGR1,FBP1,FCGR1B,FKBP5,GBP1,GBP5,GBP7,HCP5,HLA-C,HLA-F,HLA-G,IFI44,IFI44L,IFI6,IFIH1,IFIT1,IFIT2,IFIT3,IFITM1,IFITM3,IL10RA,INHBA,IRF1,IRF7,IRF8,IRF9,ISG15,KLF2,LGALS3,MAFF,MNDA,MT1F,MX1,MYCN,NCF2,NEAT1,NFKB2,NLRC5,NOD2,OAS1,OAS2,OASL,PARP9,POMC,RELB,RHOB,RSAD2,S100A8,S100A9,SAMHD1,SLC1A3,SLC3A1,STAT1,STAT2,TAP1,TNFSF13B,…

## Sheet: T2 vs. T1 MEP_1
T2 vs. T1 MEP_1
© 2000-2020 QIAGEN. All rights reserved.
Upstream Regulator	Expr Fold Change	Molecule Type	Predicted Activation State	Activation z-score	Flags	p-value of overlap	Target Molecules in Dataset
IL1RN		cytokine	Activated	4.022	bias	3.54e-13	ATF3,CXCL1,CXCL3,IFI44,IFI44L,IFI6,IFIH1,IRF1,IRF7,IRF9,MX1,MX2,OAS1,OAS2,OAS3,OASL,PMAIP1,PTGS2,RSAD2,USP18
PNPT1	-1.07	enzyme	Activated	3.606	bias	4.63e-12	CMPK2,IFI44,IFIH1,IRF7,ISG15,LGALS3BP,OAS1,PARP14,PARP9,SAMD9L,STAT1,USP18,XAF1
SIRT1	-1.08	transcription regulator	Activated	3.437		7.09e-10	ABCG1,CCND1,CCND3,CD36,CD83,CDKN2C,CMPK2,DHX58,GABARAPL1,GSTM3,HCK,HELZ2,HLA-DRB5,IFI44,IFITM3,IRF7,KLF2,LGALS3BP,NFKBIE,NLRC5,OAS1,OAS2,PARP14,PER1,RELB,RSAD2,SOD2,STAT1,USP18
MAPK1	-1.06	kinase	Activated	3.332		1.06e-18	ANPEP,APOL6,ATF3,BST2,CCND1,CD69,CISH,EGR1,ENO3,FOSL2,GBP5,HBA1/HBA2,HBB,HERC5,HLA-B,HLA-C,IFI44,IFI6,IFIH1,IFIT1,IFITM1,IFITM3,IL1RL1,IRF7,IRF9,ISG15,LGALS1,LGALS3BP,MITF,MX2,OAS1,OAS2,OAS3,OASL,PLAU,PTGS2,STAT1,TTC27,USP18,ZNF184
ACKR2		G-protein coupled receptor	Activated	3.317	bias	2.54e-10	DHX58,IFI44,IRF7,ISG15,OAS1,OAS2,OAS3,OASL,RSAD2,STAT1,USP18
STAT6	1.4	transcription regulator	Activated	3.228		9.17e-13	ADAP1,AREG,BCL3,CD40,CD69,CISH,CMPK2,CXCL2,CXCL3,DHX58,EGR1,FCER1G,FKBP5,GADD45B,GBP5,HCK,IFI44,IFI44L,IFIH1,IFITM3,IL18R1,IRF1,IRF7,IRF9,ISG15,LGALS3BP,NFKBIA,OAS3,OASL,PTGS2,RASGRP3,TFEC,USP2,ZNF608
TRIM24	-1.08	transcription regulator	Activated	3.193	bias	1.97e-11	CMPK2,DHX58,EPSTI1,FBN1,IFI44,IFIH1,IRF1,IRF7,IRF9,ISG15,LGALS3BP,OAS1,OASL,PLAC8,SAMD9L,STAT1,USP18
IRF4		transcription regulator	Activated	3.116		0.000736	CXCL3,DDIT3,IRF1,IRF7,IRF9,ISG15,OAS1,PLAUR,STAT1,TNFSF13B
SP110	-1.94	transcription regulator	Activated	3		8.11e-09	ATF3,BCL3,BST2,IFI6,IFIH1,IFIT1,IFITM1,IFITM3,IL6R,IRF9,MX1,MYCN,OAS1,OAS3,STAT1,TXNIP
USP18	-6.39	peptidase	Activated	2.975	bias	2.34e-09	IFI6,IFIH1,IFITM3,IRF1,IRF7,IRF9,ISG15,MX1,OAS1
SOCS1	-1.14	other	Activated	2.872	bias	1.98e-14	CCND1,CCND3,CD40,CD69,CISH,CXCL2,FCER1G,FKBP5,GBP5,IFI44,IFIH1,IFIT1,IRF1,IRF7,ISG15,MX1,OAS1,OAS2,PTGS2,RSAD2,STAT1,USP18
NKX2-3	2.67	transcription regulator	Activated	2.684		6.27e-14	ADAP1,ANGPT2,BTG1,CD36,CMPK2,CXADR,DHX58,FBXO6,H2AC18/H2AC19,HCP5,HELZ2,HLA-B,HLA-C,HLA-F,KLF2,PARP14,PARP9,PIM3,PMAIP1,PTGS2,SAMD9L,STAT1,TNFRSF10D,TYMP,USP18,XAF1
NGLY1	1.05	enzyme	Activated	2.57		3.01e-06	IFI44,IFI44L,IFIT1,OAS1,OAS3,RSAD2,USP18
NEDD9	-1.26	other	Activated	2.449		0.00583	BHLHE40,DDIT4,LIN7A,PLAC8,RPGR,TXNIP
Irgm1		other	Activated	2.449	bias	0.00017	ID2,IRF7,OAS2,OASL,RSAD2,USP18
PKD1	1.26	ion channel	Activated	2.433		0.0836	CXCL2,DDIT3,ENPP5,IL1RL1,LTBP1,ODF3B,SLC16A4
DNASE2	-1.54	enzyme	Activated	2.429	bias	1.51e-07	CXCL2,DHX58,IRF7,ISG15,OAS1,OAS3,RSAD2,USP18
AGER	1.22	transmembrane receptor	Activated	2.406		5.98e-05	CCND1,CD40LG,CXCL2,CXCL3,EGR1,IFIT1,PTGS2,TXNIP
ESR1	1.05	ligand-dependent nuclear receptor	Activated	2.401		2.5e-13	AQP1,AREG,ARRDC3,ATF3,CAV2,CCND1,CCND3,CD69,CD83,CEBPG,CENPE,CXADR,CXCL1,CXCL3,DDIT4,DUSP5,EGR1,EREG,FBLN1,FOSL1,FOSL2,GADD45B,H4C3,HBA1/HBA2,HCP5,HLA-B,HLA-C,HLA-G,IFI44,IFI44L,IFI6,IFITM1,IFITM3,IRF1,KCNK6,LGALS1,LGALS3BP,LTBP1,MARCKS,MX1,NFKBIA,NFKBIE,ODF3B,P2RY2,PLAU,PLAUR,PMAIP1,PRKCD,PTGS2,PTK2,PTX3,RELB,REN,RPL41,RSAD2,SELL,SEMA3C,SLC26A2,SLC44A1,STAT1,THRB,TNFAIP3,TNFRSF10A,TOB1,TSC22D3,T…
SERPINE1	-1.5	other	Activated	2.4		5.5e-05	CALR,CASP3,CXCL2,DLK1,PLAU,PLAUR
TSC2	1.05	other	Activated	2.4		0.000749	ATF3,CCND1,CCND3,DDIT3,EGR1,IFITM3,PLAU,SOD2,STAT1
KCNK9		ion channel	Activated	2.236		0.000912	CA1,GADD45B,REN,RHAG,SPTA1
PRDM16	-1.84	transcription regulator	Activated	2.229		4.68e-05	IFI44,IRF7,MX2,OAS2,OAS3,STAT1
ITGB2	-1.24	transmembrane receptor	Activated	2.219		0.00187	CD69,CXCL2,CXCL3,GADD45B,PTGS2
Pkc(s)		group	Activated	2.103		0.000255	AHR,ATF3,CCND3,CD36,DDIT3,EGR1,FOSL1,GADD45B,HPGD,ID2,NR4A3,PER1,PTGS2
SOCS3	1.36	phosphatase	Activated	2.069		9.45e-06	ATF3,CCND1,CD40,EGR1,IFIT1,IRF1,MX1,OAS1,OAS2,POMC
IL1A		cytokine	Inhibited	-2.02	bias	2.94e-06	ATF3,BCL3,CD274,CD40,CD83,CXCL1,CXCL2,CXCL3,FOSL1,IRF1,NFKBIA,PLAU,POMC,PTGS2,PTX3,SOD2,TNFAIP3
CSF1	1.17	cytokine	Inhibited	-2.043	bias	0.000786	CCND1,CCND3,CXCL2,CXCL3,DUSP5,EGR1,FCER1G,IL1RL1,IRF7,PLAU,STAT1,TNFAIP3
TLR4	-1.57	transmembrane receptor	Inhibited	-2.075	bias	6.81e-14	AREG,ATF3,CD274,CD40,CISH,CITED2,CMPK2,CXCL2,CXCL3,DDIT3,DLK1,EREG,HELZ2,IFITM3,IRF1,IRF7,ISG15,LMO4,LTC4S,MX1,NFKBIA,NR4A3,OASL,PTGS2,PTX3,RELB,RSAD2,SLA,SLCO3A1,SOD2,STAT1,TNFAIP3,TNFRSF10A,TSC22D1
MAP2K1	1.23	kinase	Inhibited	-2.099	bias	1.62e-05	AHR,AREG,ATF3,CCND1,CD274,CXCL3,DUSP5,FOSL1,MITF,MYCN,NFKBIA,PLAUR,PTGS2,TNFRSF10A
IL21		cytokine	Inhibited	-2.127	bias	1.17e-10	CASP3,CD40LG,CD69,CMPK2,EGR1,FCER1G,GBP5,HAVCR2,HLA-DRB5,ID2,IFIT1,IL18R1,IRF7,ISG15,OAS2,OASL,RSAD2,SELL,TYROBP,USP18
HGF	-1.13	growth factor	Inhibited	-2.131	bias	6.4e-05	AHR,ANGPT2,ATF3,CCND1,CCNE2,CD40,CDKN2C,CITED2,CXCL2,DDIT3,EGR1,FKBP5,FOSL1,ISG15,ITGB8,NR4A3,PLAU,PLAUR,PTGS2,SKIL,SOD2,TNFAIP3,TRIB2
SOX4	-1.15	transcription regulator	Inhibited	-2.138		0.0233	B3GNT8,EIF4E3,FCER1G,KYNU,MEX3A,PTK2,SELL,TMEM98
DNMT3B	-1.61	enzyme	Inhibited	-2.138		0.0169	AGTR1,CD36,DDIT3,IFIT1,IFITM1,MYL4,S1PR1,STAT1
IFNE		cytokine	Inhibited	-2.143	bias	2.54e-10	BST2,CD40,CD83,HERC5,IFIH1,IFITM3,ISG15,MX2,PTGS2,STAT1,USP18
CTNNB1	-1.16	transcription regulator	Inhibited	-2.151		3.22e-07	AHR,ARL4A,ARMH4,BHLHE40,CCNA1,CCND1,CCNE2,CD36,CXCL1,CXCL2,DDIT3,DLK1,EGR1,ENO3,EREG,FCER1G,FOSL1,GAD1,GADD45B,ID2,IFIT1,IFITM1,KRT1,LMO2,MITF,MYCN,MYL4,PLAU,PLAUR,PTGS2,RPL10,RPL3,RPL41,RPL7A,RPSA,SEMA3C,SLC26A2,TNFAIP3,TSC22D1,WNT5B,XAF1
IFNA4		cytokine	Inhibited	-2.159	bias	2.98e-11	CD274,CD69,GBP5,IFIH1,IFIT1,ISG15,MX1,OASL,PMEPA1,RSAD2,SLCO3A1,USP18
NLRC5	-2.42	transcription regulator	Inhibited	-2.168	bias	3.35e-05	CD40,HLA-B,HLA-C,HLA-F,HLA-G
TMEM173	-1.14	other	Inhibited	-2.171	bias	1.04e-09	CXCL2,GBP5,GJA4,HOPX,IFI44,IFITM3,IRF7,ISG15,OAS1,OASL,RSAD2,USP18
LGALS3	1.01	other	Inhibited	-2.183		0.0354	CASP3,CCND1,CXCL2,CXCL3,LGALS12
ETS1	1.16	transcription regulator	Inhibited	-2.209	bias	0.00293	ANPEP,CCND1,CD69,CITED2,EGR1,HPGD,ID2,PLAU,PTPRN2,REN,SELL
MAP2K3	-1.07	kinase	Inhibited	-2.213	bias	0.002	DDIT3,IRF9,ISG15,PLAU,PTGS2,STAT1
IL32	-1.14	cytokine	Inhibited	-2.229		0.004	CD36,CXCL1,CXCL3,MX1,PTGS2
SELPLG	-1.02	other	Inhibited	-2.236	bias	0.00114	CXCL2,HAVCR2,HCK,PLAUR,PRKCD
ELAVL1	1.12	other	Inhibited	-2.241		2.54e-10	ATF3,CD83,CENPE,HBB,HLA-DRB5,IFI44,IFIH1,IFITM3,IRF1,IRF9,LGALS3BP,NFKBIA,OAS1,OAS2,PTGS2,PTPRN2,REN,STAT1,TP53INP1,TSC22D3,USP18
cholesterol		chemical - endogenous mammalian	Inhibited	-2.25		2.09e-06	ABCG1,AREG,ATF3,CAV2,CETP,CR1,CXCL2,CXCL3,DDIT3,GNAI1,GP1BA,HES6,HLA-DRB5,ITGAX,MITF,NR4A3,PTGS2
IL33		cytokine	Inhibited	-2.296	bias	3.68e-11	ABCG1,AREG,BCL3,CCND1,CD36,CD40,CD69,CISH,CXCL2,CXCL3,EPX,GADD45B,HCK,IL1RL1,MDK,NFKBIA,NFKBIE,RELB,SKIL,SOD2,TFEC,TNFAIP3,TPSAB1/TPSB2,VMP1
MSC		transcription regulator	Inhibited	-2.309		4.51e-10	EPSTI1,HAVCR2,IFI44,IFI44L,IFIT1,IRF7,LGALS12,PAG1,PDP1,PIEZO2,SELL,XAF1
JAK1	1.03	kinase	Inhibited	-2.343	bias	6.15e-07	BCL3,CD40,HLA-C,HLA-F,IRF1,IRF7,IRF9,MX1,STAT1,USP18
NFkB (complex)		complex	Inhibited	-2.388	bias	9.07e-14	ABCG1,AHR,AQP1,ATF3,BCL3,CCND1,CD274,CD36,CD40,CD40LG,CD69,CD83,CETP,CXCL1,CXCL2,CXCL3,DDIT3,DUSP5,EGR1,GAD1,GADD45B,HERC5,HLA-F,IGLL1/IGLL5,IRF1,IRF7,ISG15,ITGB8,KYNU,LTC4S,NFKBIA,NFKBIE,P2RY2,PIM3,PLAU,PMAIP1,PRKCD,PTGS2,PTX3,RELB,RSAD2,SOD2,TFEC,TNFAIP3
DDX58	-1.36	enzyme	Inhibited	-2.396	bias	7.04e-07	IFI44,IFIH1,IFIT1,IRF1,IRF7,ISG15,OAS1,PTGS2,RSAD2,STAT1
FOSL1	-2.82	transcription regulator	Inhibited	-2.412		0.00283	CCND1,EGR1,FOSL1,HPGD,PLAU,PLAUR
OSM	-1.26	cytokine	Inhibited	-2.413		1.86e-11	ABCG1,AHR,AKR1C1/AKR1C2,ANGPT2,ARL4A,ATF3,BCL3,BHLHE40,CCND1,CDC42EP4,CISH,CTSL,CXADR,CXCL1,CXCL2,CXCL3,DENND5A,DHRS3,EGR1,FOSL1,HLA-B,HLA-C,HLA-F,ID2,IL6R,IRF1,IRF7,IRF9,KLF10,MARCKS,MX1,OAS1,PLAU,PLLP,POMC,STAT1,TYMP
TNFSF12	-1.55	cytokine	Inhibited	-2.416		0.0134	CCND1,CXCL2,CXCL3,HES6,NFKBIA,PTX3
CGAS	-1.76	enzyme	Inhibited	-2.418	bias	2.97e-06	IFI44,IRF7,ISG15,OAS1,RSAD2,USP18
BRCA1	1	transcription regulator	Inhibited	-2.453		6.9e-06	AREG,CCND1,DDIT3,DDIT4,EGR1,FKBP5,GADD45B,HBB,IFI6,IFIT1,IFITM1,IRF7,MX1,STAT1
TICAM1	-1.04	other	Inhibited	-2.474	bias	2.26e-11	BCL3,CD40,CMPK2,CXCL2,CXCL3,EGR1,IFIT1,IRF1,IRF7,ISG15,MAFF,NFKBIA,OASL,PTGS2,RELB,RSAD2,TFEC,TNFAIP3,TSC22D1
IFNAR1	-1.29	transmembrane receptor	Inhibited	-2.508		5.24e-19	ATF3,CD274,CD40,CMPK2,CXCL2,CXCL3,IFI44,IFI6,IFIH1,IFITM1,IRF1,IRF7,ISG15,MX2,OAS1,OAS2,OAS3,OASL,PTGS2,RNASE2,RSAD2,SOD2,STAT1,TNFAIP3,TNFSF13B,USP18,XAF1
C5	-1.49	cytokine	Inhibited	-2.522		0.000112	ATF3,CCND1,CXCL1,CXCL2,CXCL3,DAG1,EGR1,IL18R1,NFKBIA,TNFAIP3
TLR3	-1.33	transmembrane receptor	Inhibited	-2.534	bias	1.35e-14	ATF3,CD274,CD40,CD69,CMPK2,CXCL2,CXCL3,DHX58,GADD45B,HERC5,IFI44,IFI44L,IFI6,IFIH1,IFIT1,IRF1,IRF7,ISG15,MX1,MX2,OAS1,OASL,PMAIP1,PTGS2,PTX3,RSAD2,STAT1,TNFSF13B,USP18
NFKBIA	-2.09	transcription regulator	Inhibited	-2.57		1.07e-09	AGTR1,BCL3,CCND1,CCNE2,CD40,CD69,CXCL1,CXCL2,CXCL3,DAG1,DDIT3,EREG,GADD45B,GSTM5,IFI6,IRF1,ISG15,NFKBIA,NFKBIE,NINJ1,PLAU,PMEPA1,PTGS2,PTX3,RELB,RPSA,SEMA3C,SOD2,TNFAIP3,TNFRSF10A
JUNB	-1.27	transcription regulator	Inhibited	-2.586	bias	3.51e-08	AGTR1,ATF3,BCL3,CCND1,CD274,CXCL2,CXCL3,FOSL1,HPGD,ID2,IL1RL1,PLAU,PLAUR,POMC,RELB
IFNL4		cytokine	Inhibited	-2.623	bias	8e-11	DHX58,IFIH1,ISG15,MX1,OAS1,OAS2,STAT1
tretinoin		chemical - endogenous mammalian	Inhibited	-2.642		3.34e-22	ABCG1,AGTR1,AHR,ANPEP,AQP1,AREG,BCL3,BHLHE40,BTG1,CALR,CASP3,CCNA1,CCND1,CCND3,CD274,CD36,CDKN2C,CEBPG,CFP,CITED2,CLC,CTSL,CXCL1,CXCL2,DDIT3,DHRS3,DHX58,EGR1,FCER1G,FOSL1,FOSL2,HLA-B,HLA-C,HOTAIRM1,ID2,IFI44,IFI44L,IFI6,IFIH1,IFIT1,IFITM1,IL6R,IRF1,IRF9,ISG15,ITGAX,KRT1,LGALS1,LGALS3BP,LTC4S,MDK,MS4A3,MYCN,NRGN,OAS1,OAS2,OAS3,OASL,P2RY2,PARP14,PARP9,PDE1B,PLAU,PLAUR,PMAIP1,POMC,PRKCD,PTGS2,PTX3,R…
TRADD	1.14	other	Inhibited	-2.646	bias	5.92e-07	CXCL1,CXCL2,CXCL3,IL18R1,IRF1,NFKBIA,TNFAIP3
IFNA1/IFNA13		cytokine	Inhibited	-2.743	bias	9.97e-18	CD274,CD40,CD69,CD83,DHX58,IFI6,IFIH1,IFIT1,IFITM1,IRF1,IRF7,ISG15,MX1,OAS1,OAS2,PTGS2,RSAD2,STAT1
JUN	1.21	transcription regulator	Inhibited	-2.769		4.57e-10	ATF3,BCL3,BTG1,CCND1,CCND3,CD274,CFP,CTSL,CXCL1,CXCL3,DUSP5,EHD4,EREG,FOSL1,HLA-B,HLA-G,HPGD,ID2,IL1RL1,ITGB8,LTBP1,MYLPF,NFKBIA,PARD6B,PLAU,PLAUR,PTGS2,PTX3,RELB,SOD2,STAT1,TNFRSF10A
EIF2AK2	-1.77	kinase	Inhibited	-2.794	bias	1.24e-15	ATF3,BHLHE40,BRIP1,CCND1,DDIT3,EGR1,IFI6,IFIT1,IFITM1,IRF1,ISG15,LGALS3BP,NFKBIA,OAS1,OAS3,PARP9,SOD2,STAT1,TNFAIP3,USP18
KMT2D	-1.71	transcription regulator	Inhibited	-2.804	bias	0.0338	ECHDC2,EFHC2,ENO3,GLYCTK,HOPX,IRF1,MFSD9,ZNF184
PML	1.29	transcription regulator	Inhibited	-2.849		4.51e-12	BST2,CCNA1,CCND1,CXCL1,EPSTI1,HBB,ID2,IFI44,IFI44L,IFIH1,IFIT1,IFITM1,IRF7,ISG15,MAFF,MX1,OAS1,OAS2,OAS3,STAT1,TNFAIP3
IFN type 1		group	Inhibited	-2.942		2.71e-08	BST2,CD69,DHX58,IFIH1,IFIT1,IRF1,ISG15,OASL,STAT1,TNFSF13B
MYD88	-1.2	other	Inhibited	-2.956	bias	3.57e-14	BCL3,CD274,CD40,CD83,CISH,CMPK2,CXCL1,CXCL2,CXCL3,EGR1,FANCB,FCER1G,HCK,IRF1,IRF7,ISG15,ITGAX,MAFF,NFKBIA,OASL,PTGS2,RELB,RSAD2,SLCO3A1,TFEC,TNFAIP3,TNFSF13B,TSC22D1,USP18
IRF5	-1.2	transcription regulator	Inhibited	-2.981	bias	4.54e-13	CASP3,CMPK2,CXCL2,DHX58,IFI44,IFIH1,IFIT1,IFITM3,IRF7,ISG15,OAS1,OAS2,OASL,PMAIP1,PTGS2,RSAD2,STAT1
FN1	1.52	enzyme	Inhibited	-3.003		0.00628	CCND1,CD83,CXCL1,CXCL2,CXCL3,HLA-B,MARCKS,NFKBIA,PLAU,PLAUR
TLR9		transmembrane receptor	Inhibited	-3.009	bias	1.03e-13	ATF3,CCND1,CD274,CD40,CD69,CD83,CISH,CXCL2,CXCL3,EGR1,GADD45B,IFI44L,IFIT1,IFITM1,IRF1,IRF7,IRF9,ISG15,MX1,MX2,OAS2,OAS3,PTGS2,RSAD2,STAT1,TNFSF13B,USP18
MAVS	1.19	other	Inhibited	-3.074	bias	4.44e-10	CMPK2,CXCL2,DHX58,IFIT1,IFITM3,IRF7,ISG15,OAS1,OAS2,OASL,RSAD2,STAT1,USP18
IFNB1		cytokine	Inhibited	-3.077		2.4e-19	APOL6,BHLHE40,BST2,CASP3,CD274,CD40,CD83,CMPK2,CXCL2,CXCL3,DHX58,FBN1,GBP5,HERC5,IFI6,IFIH1,IFIT1,IFITM1,IRF1,IRF7,IRF9,ISG15,ITGAX,MX1,NFKBIE,OAS1,OAS2,PARP14,PMAIP1,PTGS2,RSAD2,STAT1,TNFRSF10A,UBE2E2,USP18,XAF1
TLR7		transmembrane receptor	Inhibited	-3.109	bias	9.15e-20	ATF3,CCND1,CCND3,CD274,CD40,CD69,CD83,CXCL1,CXCL2,CXCL3,FCER1G,FOSL1,IFI44,IFI44L,IFIT1,IFITM1,IRF1,IRF7,IRF9,ISG15,ITGAX,MX1,MX2,NFKBIA,OAS2,OAS3,PLAU,PTX3,RSAD2,SOD2,STAT1,TNFAIP3
IRF1	-5.15	transcription regulator	Inhibited	-3.209	bias	5.88e-23	APOL6,BRIP1,CASP3,CCND1,CD274,CD40,CMPK2,CXCL2,CXCL3,HELZ2,HLA-G,IFI44,IFI44L,IFI6,IFIH1,IFIT1,IFITM1,IFITM3,IRF1,IRF7,IRF9,ISG15,MX1,OAS1,OAS2,OAS3,OASL,PTGS2,RSAD2,SELL,STAT1,TNFSF13B,XAF1
Ifnar		group	Inhibited	-3.225	bias	7.81e-15	CD274,CD40,DDIT3,FCER1G,HLA-G,IFIH1,IFITM3,IRF1,IRF7,IRF9,ISG15,NLRC5,OAS1,OAS2,OASL,RSAD2,STAT1,USP18,XAF1
IL1B	1.97	cytokine	Inhibited	-3.321		3.89e-18	AGTR1,APOL6,ATF3,BCL3,CASP3,CD274,CD40,CD40LG,CD69,CD83,CEBPG,CISH,CMPK2,CXCL1,CXCL2,CXCL3,DDIT3,DDIT4,DUSP5,EGLN1,EGR1,FKBP5,FOSL1,GAD1,GADD45B,HELZ2,HERC5,IFIT1,IL18R1,IL1RL1,IL6R,IRF1,IRF7,ISG15,ITGB8,KLF10,MX1,NEAT1,NFKBIA,NR4A3,OAS2,PIM3,PLAU,POMC,PRKCD,PTGS2,PTX3,RELB,REN,RPSA,RSAD2,SCUBE1,SOD2,STAT1,TNFAIP3,TNFRSF10A,TNFSF13B,TOB1,TSC22D3,TXNIP,TYMP,USP18
IRF3	1.1	transcription regulator	Inhibited	-3.531	bias	9.4e-19	CD274,CD40,CD69,CMPK2,CXCL1,DHX58,GBP5,HELZ2,HLA-F,IFI44,IFI6,IFIH1,IFIT1,IFITM3,IRF1,IRF7,ISG15,NLRC5,OAS1,OAS2,OAS3,OASL,PARP14,PLAC8,PMAIP1,RSAD2,SAMD9L,STAT1,TNFAIP3,USP18
Ifn		group	Inhibited	-3.546	bias	8.69e-14	APOBEC3A,CD40,CD69,CD83,DHX58,IFIH1,IFIT1,IFITM1,IFITM3,IRF1,IRF7,ISG15,MX1,OAS2,OAS3,OASL,RSAD2,STAT1,TNFSF13B,TYMP
VCAN	3.17	other	Inhibited	-3.577		3.15e-12	CASP3,CXCL2,CXCL3,DAG1,IFI44,IFI44L,IFI6,IFIT1,IFITM1,MX1,MX2,NFKBIA,OAS2,OAS3,PARP14,PLAU,PTK2,SOD2,STAT1,TTC27,XAF1
SPI1	-1.5	transcription regulator	Inhibited	-3.601		3.49e-11	CCND1,CCNE2,CD40LG,CMPK2,EPX,FCER1G,HELZ2,HOTAIRM1,ID2,IFI44,IFI44L,IFI6,IFIT1,IFITM1,IFITM3,IRF7,IRF9,ISG15,LMO2,MX1,OASL,PTGS2,RSAD2,TFEC,USP18
STAT1	-4.26	transcription regulator	Inhibited	-3.749	bias	9.22e-30	ANGPT2,APOL6,BST2,BTG1,CASP3,CCND1,CCND3,CD274,CD40,CMPK2,CXCL2,CXCL3,EGR1,EPSTI1,FCER1G,GBP1P1,GBP5,HAVCR2,HLA-DRB5,IFI44,IFI44L,IFI6,IFIH1,IFIT1,IFITM1,IFITM3,IRF1,IRF7,IRF9,ISG15,ITGAX,MS4A3,MX1,NLRC5,OAS1,OAS2,OAS3,OASL,PARP9,PMAIP1,POMC,PTGS2,RSAD2,SAMD9L,SLFN5,STAT1,TNFSF13B,TYMP,USP18,USP30-AS1,XAF1
PRL		cytokine	Inhibited	-3.787	bias	7.7e-21	BST2,CCND1,CCND3,CD40,CD69,CISH,CMPK2,COL5A1,DHX58,EGR1,EPSTI1,HELZ2,HERC5,ID2,IFI44,IFI44L,IFI6,IFIH1,IFIT1,IFITM1,IRF1,IRF7,IRF9,ISG15,MX2,OAS1,OAS2,OAS3,PARP14,PIM3,RPSA,RSAD2,SAMD9L,STAT1,TNFSF13B,USP18,XAF1
IFN Beta		group	Inhibited	-3.8	bias	7.65e-22	ATF3,BST2,CD274,CD40,CD69,CD83,CXCL1,HERC5,HLA-B,HLA-G,IFI44,IFI6,IFIH1,IFIT1,IFITM1,IRF1,IRF7,IRF9,ISG15,MX1,MX2,OAS1,OAS2,OAS3,OASL,RSAD2,STAT1,USP18,XAF1
RNY3		other	Inhibited	-3.873	bias	1.1e-19	EPSTI1,HERC5,IFI44,IFI44L,IFIT1,IFITM3,ISG15,MX1,OAS1,OAS2,OAS3,OASL,RSAD2,TRIM6,XAF1
TGM2	-1.19	enzyme	Inhibited	-4.198		1.63e-13	CCND1,CD36,CFP,CLC,FCER1G,HLA-B,IFI6,IFIT1,IRF9,ITGAX,MS4A3,OAS1,OAS2,OAS3,OASL,PARP14,PARP9,SAMD9L,SELL,SEMA7A,SIGLEC12,SLFN5,STAT1,TTC27,TYROBP,XAF1
TNF	-1.73	cytokine	Inhibited	-4.343		2.59e-26	AGTR1,ALAD,ANGPT2,ANPEP,AQP1,ARRDC3,ATF3,BCL3,BHLHE40,BST2,BTG1,CALR,CASP3,CCND1,CCND3,CD274,CD36,CD40,CD40LG,CD69,CD83,CDC42EP4,CDKN2C,CEBPG,CISH,CITED2,CXCL1,CXCL2,CXCL3,DAG1,DDIT3,DHRS3,DUSP5,EGLN1,EGR1,EREG,FCER1G,FOSL1,FOSL2,GADD45B,GBP1P1,GNAI1,GP1BA,GSTM2,HERC5,HLA-B,HLA-F,HPGD,IFI6,IFIH1,IFIT1,IFITM1,IL18R1,IL1RL1,IRF1,IRF7,ISG15,ITGAX,ITGB8,KLF10,KLF2,KYNU,LGALS12,LTC4S,MAFF,MITF,MX1,NEA…
Interferon alpha		group	Inhibited	-4.422		1.72e-37	APOBEC3A,ATF3,BCL3,BST2,CASP3,CCNA1,CCND1,CCND3,CD274,CD40,CD69,CD83,CISH,CXCL1,CXCL2,CXCL3,CYB561,DAG1,DDIT4,DHX58,EPSTI1,FBXO6,FOSL2,GBP5,HELZ2,HERC5,HLA-B,HLA-C,HLA-F,HLA-G,IFI44,IFI44L,IFI6,IFIH1,IFIT1,IFITM1,IFITM3,IGLL1/IGLL5,IL18R1,IL6R,IRF1,IRF7,IRF9,ISG15,MX1,MX2,NFKBIA,OAS1,OAS2,OAS3,PARP14,PARP9,PMAIP1,POMC,PTGS2,RSAD2,SAMD9L,SLC2A3,SLFN5,STAT1,TNFSF13B,TRIB2,TYMP,USP18
IFNL1		cytokine	Inhibited	-4.873	bias	5.19e-29	APOL6,ATF3,BST2,CD40,CD83,CMPK2,GBP5,HERC5,HLA-B,HLA-C,IFI44,IFI44L,IFI6,IFIH1,IFIT1,IFITM1,IFITM3,IRF9,ISG15,LGALS3BP,MX1,OAS1,OAS2,OAS3,OASL,RSAD2,STAT1,USP18,XAF1
IFNA2		cytokine	Inhibited	-4.933	bias	3.6e-21	APOL6,BST2,CD274,CD69,CISH,CMPK2,HERC5,HLA-B,HLA-C,IFI44,IFI44L,IFI6,IFIH1,IFIT1,IFITM1,IFITM3,IRF1,IRF7,IRF9,ISG15,LGALS3BP,MAL,MT-ATP6,MX1,MX2,OAS1,OAS2,OAS3,PARP9,PMAIP1,RSAD2,STAT1,TNFRSF10D,USP18,XAF1
IRF7	-2.75	transcription regulator	Inhibited	-4.961	bias	1.7e-26	CCNA1,CD40,CD69,CMPK2,DHX58,GBP5,HELZ2,HERC5,IFI44,IFI44L,IFI6,IFIH1,IFIT1,IFITM1,IFITM3,IRF1,IRF7,IRF9,ISG15,ITGAX,MX1,MX2,OAS1,OAS2,OAS3,OASL,PARP14,PLAC8,PMAIP1,RSAD2,SAMD9L,STAT1,TNFSF13B,USP18,XAF1
IFNG		cytokine	Inhibited	-5.63		2.1e-34	AGTR1,AHR,APOL6,AQP1,AREG,ATF3,BCL3,BRIP1,BST2,BTG1,CASP3,CCNA1,CCND1,CCND3,CD274,CD36,CD40,CD40LG,CD83,CFP,CISH,CMPK2,CXADR,CXCL1,CXCL2,CXCL3,CYB561,DDIT3,DUSP5,EGR1,FBLN1,FBP1,FCER1G,FKBP5,GAD1,GBP5,H2BC8,HCK,HCP5,HLA-B,HLA-C,HLA-DRB5,HLA-F,HLA-G,IFI44,IFI44L,IFI6,IFIH1,IFIT1,IFITM1,IFITM3,IL18R1,IL1RL1,IL6R,IRF1,IRF7,IRF9,ISG15,ITGAX,KLF10,KLF2,KYNU,LGALS3BP,MAFF,MITF,MX1,MX2,MYCN,NEAT1,NFKBIA…

## Sheet: T2 vs. T1 MEP_2
T2 vs. T1 MEP_2
© 2000-2020 QIAGEN. All rights reserved.
Upstream Regulator	Expr Fold Change	Molecule Type	Predicted Activation State	Activation z-score	Flags	p-value of overlap	Target Molecules in Dataset
IL1RN		cytokine	Activated	4.905	bias	4.97e-26	ATF3,BTN3A1,CIITA,CXCL1,CXCL3,CYLD,GBP1,HERC6,IFI27,IFI44,IFI44L,IFI6,IFIH1,IFIT3,IRF1,IRF7,IRF9,KLF6,MX1,OAS1,OAS2,OAS3,OASL,PMAIP1,RSAD2,STAT2,TRIM22,USP18
MAPK1	1.06	kinase	Activated	4.811		4.12e-28	APOL6,ATF3,BST2,BTN3A3,CDH1,CISH,E2F1,EGR1,GBP1,GBP5,HBA1/HBA2,HDC,HERC5,HIC2,HLA-B,HLA-C,IFI27,IFI44,IFI6,IFIH1,IFIT1,IFIT3,IFITM1,IFITM3,IRF7,IRF9,ISG15,LGALS1,LGALS3BP,OAS1,OAS2,OAS3,OASL,PAQR6,PARP12,PTGER2,SP110,STAT1,STAT2,TAP1,TDRD7,TNFRSF10B,TRIM22,USP18
TRIM24	1.03	transcription regulator	Activated	4.404	bias	2.26e-17	DDX60,EPSTI1,GBP4,HERC6,IFI44,IFIH1,IFIT3,IRF1,IRF7,IRF9,ISG15,LGALS3BP,OAS1,OASL,PARP12,SAMD9L,STAT1,STAT2,TAP1,USP18
NKX2-3	1.4	transcription regulator	Activated	4.379		2.41e-14	ANGPT2,BTG1,CD36,CSRNP1,DDX60,GBP1,HCP5,HELZ2,HLA-B,HLA-C,HLA-F,PARP12,PARP9,PMAIP1,RNF213,SAMD9L,SP110,STAT1,STAT2,TAP1,TRIM22,USP18,XAF1
SIRT1	-1.36	transcription regulator	Activated	4.274		1.72e-18	ABCG1,BBC3,BIRC3,CD36,CD83,CDH1,CDKN2A,CDKN2C,DDX60,GABARAPL1,GSTM3,HELZ2,HLA-A,HLA-DRB5,ID1,IFI44,IFIT3,IFITM3,IRF7,LGALS3BP,NLRC5,OAS1,OAS2,PARP12,PER1,RELB,RNF213,RSAD2,SFRP5,SOD2,SP110,STAT1,TAP1,TNFRSF10B,USP18
PNPT1	-1.25	enzyme	Activated	4	bias	2.02e-18	GBP4,IFI44,IFIH1,IFIT3,IRF7,ISG15,LGALS3BP,OAS1,PARP12,PARP9,RNF213,SAMD9L,STAT1,STAT2,USP18,XAF1
SOCS1	-1.64	other	Activated	3.915	bias	2.87e-16	CIITA,CISH,CXCL2,FKBP5,GBP5,IFI27,IFI44,IFIH1,IFIT1,IFIT3,IRF1,IRF7,ISG15,MX1,OAS1,OAS2,RSAD2,STAT1,TGM2,TRIM22,USP18
ACKR2		G-protein coupled receptor	Activated	3.606	bias	7.78e-15	DDX60,IFI44,IFIT3,IRF7,ISG15,OAS1,OAS2,OAS3,OASL,RSAD2,STAT1,STAT2,USP18
SP110	-2.27	transcription regulator	Activated	3.578		3.42e-15	ATF3,BST2,CYLD,E2F1,IFI27,IFI6,IFIH1,IFIT1,IFIT3,IFITM1,IFITM3,IRF9,LY96,MX1,OAS1,OAS3,STAT1,TNFRSF21,TXNIP,YES1
IL10RA	-2.53	transmembrane receptor	Activated	3.448		4.25e-08	ABCG1,CD36,DDIT4,GBP5,GSTM5,HLA-A,IL15RA,IRF1,IRF7,ITGAM,LMO4,NLRC5,NPL,RNF213,RSAD2,S1PR1,STAT1,TAP1,TGM2
USP18	-2.57	peptidase	Activated	3.138	bias	3.46e-12	BBC3,IFI6,IFIH1,IFITM3,IRF1,IRF7,IRF9,ISG15,MX1,OAS1
IRF4		transcription regulator	Activated	3.113		3.73e-10	B2M,CDKN2A,CIITA,CXCL3,DDIT3,GBP1,IL15RA,IRF1,IRF7,IRF9,ISG15,OAS1,PIM2,STAT1,STAT2,TNFSF13B
STAT6	1.17	transcription regulator	Activated	3.048		6.52e-13	AREG,CISH,CXCL2,CXCL3,EGR1,FKBP5,GADD45B,GBP5,GBP7,HLA-DMB,IFI44,IFI44L,IFIH1,IFIT3,IFITM3,IL10RA,IRF1,IRF7,IRF9,ISG15,KDM6B,LGALS3BP,NFKBIA,OAS3,OASL,PIM2,RNF19B,RNF213,STAT2
NLRX1	-1	other	Activated	2.949		1.76e-08	BIRC3,IRF1,NFKB2,NFKBIA,OAS1,RELB,STAT1,STAT2,TNFAIP3
NGLY1	-1.02	enzyme	Activated	2.91		5.9e-10	IFI27,IFI44,IFI44L,IFIT1,IFIT3,OAS1,OAS3,RSAD2,USP18
PTGER4	-1.29	G-protein coupled receptor	Activated	2.853		1.4e-10	ARRDC3,CITED2,EGR1,GBP4,HERC6,IFIH1,IRF1,IRF7,MAFF,NCF1,RNF213,RSAD2,S1PR1,SLFN5,USP18,XAF1
mir-21		microRNA	Activated	2.725		6.91e-06	CDH1,CDKN2A,CXCL2,EIF4E3,GBP5,GBP7,IRF1,NLRC5,OAS2,OAS3,SOD2,STAT1,STAT2,TAP1,TIAM1
MYC	-1.01	transcription regulator	Activated	2.663		1.31e-14	ANGPT2,BBC3,CDH1,CDKN2A,DDIT3,DDIT4,E2F1,EGLN1,EGR1,FKBP5,GADD45B,GBP4,GPC1,HERC5,HES1,HLA-A,HLA-B,ID1,IFI27,IFI44,IFI44L,IFI6,IFIH1,IFIT1,IFIT3,IRF7,IRF9,ITGAM,KLF10,KLF6,LGALS1,MX1,NFKBIA,OAS1,OASL,PMAIP1,RPL10,RPL3,RPL7,RPL7A,RSAD2,SLC38A1,SOD2,ST3GAL1,STAT1,TIAM1,TNFRSF10B,TNFRSF19,TNFSF13B,TNS3,TOB1,TXNIP,USP18
PSMB11		peptidase	Activated	2.63	bias	0.000787	CXCL3,GADD45B,ITGAM,NCF1,PIK3CG,S1PR1,TNFRSF21
TAB1	1.05	enzyme	Activated	2.63		1.35e-07	BIRC3,GBP1,IFIH1,IFIT1,IRF7,TNFSF13B,XAF1
PRDM16	1.79	transcription regulator	Activated	2.615		4.05e-07	GBP4,IFI44,IRF7,OAS2,OAS3,STAT1,STAT2
Pkc(s)		group	Activated	2.557		0.00961	ATF3,CD36,DDIT3,EGR1,GADD45B,KLF6,PER1,S100A8
NRAS	-1.03	enzyme	Activated	2.55		5.01e-07	B2M,CDKN2A,CXCL2,EGR1,HLA-A,IFIH1,IFIT1,ISG15,LGALS1,PHLDA3,RNASE6,STAT1,TAP1,USP18
SATB1	-1.36	transcription regulator	Activated	2.45		5.4e-08	CDH1,EPSTI1,GADD45B,HBG1,HELZ2,HLA-DMB,IL10RA,IRF7,RELB,S1PR1,TNFSF13B,TRIM22,TSC22D3,XAF1
RPSA	1.98	translation regulator	Activated	2.449		2.36e-06	CXCL3,GBP4,ISG15,RELB,STAT1,TAP1
CLDN7	1.02	other	Activated	2.449		0.00605	DENND5A,HELZ2,HLA-B,IFI44,IFI6,MX1
Irgm1		other	Activated	2.449	bias	2.74e-05	IFIT3,IRF7,OAS2,OASL,RSAD2,USP18
PIK3CG	-2.07	kinase	Activated	2.447		1.7e-07	B2M,GBP4,GBP5,GBP7,HLA-A,IRF1,NLRC5,OAS2,PIK3CG,STAT1,TAP1
CNOT7	1.08	transcription regulator	Activated	2.425	bias	1.54e-22	B2M,BST2,HERC6,IFI27,IFI44L,IFI6,IFITM1,ISG15,LGALS3BP,OAS1,OAS2,OAS3,PARP12,SP110,STAT1,TAP1
AREG	8.24	growth factor	Activated	2.412		0.00113	AREG,EGR1,EREG,GBP1,IFI6,IFIT3
TNIP1	-1.06	other	Activated	2.406		1.58e-05	CXCL2,CXCL3,HLA-A,HLA-B,RELB,S100A8
mir-155		microRNA	Activated	2.401		0.00516	IFIT3,IRF7,IRF9,MX1,S1PR1,STAT1
arachidonic acid		chemical - endogenous mammalian	Activated	2.383		0.000507	ABCG1,CD36,CD83,DDIT3,EGR1,KLF6,NFKBIA
KRAS	1.06	enzyme	Activated	2.356		4.74e-14	AREG,ATF3,B2M,BIRC3,CDH1,CDKN2A,CDKN2C,DDIT3,E2F1,EGR1,EREG,GSTM3,HES1,HLA-DMB,HOPX,ID1,IFI6,IFIT1,IFITM1,IFITM3,IRF1,IRF9,ISG15,ITGAM,KLF6,LBH,LTBP4,MX1,NCF1,NFKB2,NFKBIA,OAS1,PMAIP1,STAT1,STAT2,TAP1,TNFRSF10B,VMP1
TAL1	-1.1	transcription regulator	Activated	2.324		8.93e-09	CDKN2A,CYLD,HLA-A,HLA-B,HLA-C,HLA-F,IKZF3,IL10RA,MARCKS,MS4A2,MVD,RAPGEF5,RNASE6,TNFAIP3,TOB1,TPSAB1/TPSB2,ZBTB21
ITGB1	-1.65	transmembrane receptor	Activated	2.236		0.0107	CDH1,CDKN2A,HSPG2,LTBP3,TGM2,TNFAIP3
KCNK9		ion channel	Activated	2.236		0.000202	CA1,GADD45B,GAL,HEMGN,SSTR2
ADORA2A		G-protein coupled receptor	Activated	2.236		0.0362	CXCL2,HBA1/HBA2,IFITM3,NFKBIA,TSC22D3
MEOX2		transcription regulator	Activated	2.236		0.000158	CXCL1,CXCL2,CXCL3,ID1,TNFAIP3
MLXIPL		transcription regulator	Activated	2.236	bias	0.0228	RPL10,RPL3,RPL7,RPL7A,TXNIP
DNASE2	-1.1	enzyme	Activated	2.229	bias	1.18e-08	CXCL2,IFIT3,IRF7,ISG15,OAS1,OAS3,RSAD2,USP18
MIR17HG	1.56	other	Activated	2.219	bias	0.0235	CYLD,HOPX,HSPG2,RNF11,TNFAIP3
SAFB	-1.16	other	Activated	2.219		7.85e-05	B2M,BBC3,CDH1,CDKN2A,HLA-C,S100A8
SAMHD1	-1.66	enzyme	Activated	2.213	bias	4.69e-07	IFI27,IFI6,MX1,NFKB2,NFKBIA
NR3C1	-1.2	ligand-dependent nuclear receptor	Activated	2.196		1.81e-11	ALOX5AP,APOL3,B2M,BIRC3,BTG1,CACNA2D3,CD83,CORO2A,CSRNP1,CXCL2,CXCL3,DDIT4,EGR1,FKBP5,GADD45B,GSTP1,GZMA,IFI6,IFIH1,IL15RA,IRF1,ISG15,LMO4,NFKB2,NFKBIA,OASL,PER1,PNMT,RNF11,SLC38A1,TNFAIP3,TNFRSF10B,TNFRSF21,TSC22D3,ZFYVE28
PPARGC1A		transcription regulator	Activated	2.166		0.509	BBC3,CD36,EGLN1,PMAIP1,SOD2
ANXA1	1.34	enzyme	Activated	2.111		0.000202	ANGPT2,CDH1,CXCL2,ITGAM,TSC22D3
ESR1	-1.37	ligand-dependent nuclear receptor	Activated	2.075		1.96e-15	ALOX5AP,AREG,ARL4D,ARRDC3,ATF3,BIRC3,CD83,CDH1,CDKN2A,CXCL1,CXCL3,DDIT4,DHCR24,DHCR7,E2F1,EGR1,EREG,FST,GADD45B,GAL,HBA1/HBA2,HCP5,HES1,HLA-B,HLA-C,HLA-G,ID1,IFI27,IFI44,IFI44L,IFI6,IFITM1,IFITM3,IRF1,LGALS1,LGALS3BP,LTBP4,MARCKS,MX1,NFIB,NFKB2,NFKBIA,ODF3B,PIM2,PMAIP1,RELB,RENBP,RSAD2,SP110,STAT1,STX3,TEK,TGM2,THRB,TNFAIP3,TNS3,TOB1,TSC22D3,TXNIP
IKZF1	1.01	transcription regulator	Activated	2.034		2.89e-07	B2M,CITED2,CXCL2,DTX3L,EIF4E3,EPSTI1,FLT3,HES1,IFI27,IFI6,IFIT3,RNF213,TNS3,TXNIP,TYROBP,WDFY3
Alpha catenin		group	Activated	2.01	bias	6.54e-07	AREG,BIRC3,CXCL2,EREG,IRF1,ITGAM,NFKBIA,RELB,S100A8,TGM2,TNFAIP3
MYCN	1.96	transcription regulator	Activated	2.008		0.000122	B2M,CIITA,CITED2,E2F1,HLA-A,LGALS1,PMAIP1,RNF11,RPL10,RPL3,RPL7,TGM2,TNFRSF10B
NFKBIA	-3.22	transcription regulator	Inhibited	-2.022		2.95e-08	BIRC3,CDH1,CITED4,CXCL1,CXCL2,CXCL3,DDIT3,EREG,GADD45B,GSTM5,HES1,HLA-A,IFI6,IL15RA,IRF1,ISG15,NFKB2,NFKBIA,RELB,S100A8,SOD2,TNFAIP3,TNFRSF10B
IKBKB	1.15	kinase	Inhibited	-2.028		6.92e-08	ATF3,BIRC3,CDH1,CXCL1,CXCL2,CXCL3,EGLN1,EGR1,EREG,HLA-A,IRF1,ISG15,MX1,NFKB2,NFKBIA,RELB,SOD2,TNFAIP3
TNFSF12	-1.12	cytokine	Inhibited	-2.05		8.01e-05	CXCL2,CXCL3,ITGAM,KLF15,NFKB2,NFKBIA,S100A8,TCAP
STAT2	-2.08	transcription regulator	Inhibited	-2.065		1.79e-18	CIITA,GBP1,IFI27,IFI6,IFIT1,IFIT3,IFITM1,IRF1,IRF7,IRF9,ISG15,MX1,OAS1,OAS2,RSAD2,STAT1,USP18
CREB1	-1.08	transcription regulator	Inhibited	-2.066		0.000256	ATF3,CIITA,CSRNP1,CXCL2,EGR1,GADD45B,GAL,HLA-A,HLA-G,ID1,IRF7,MIDN,MVD,PDE3B,PER1,PNMT,SERTAD1,SOD2,TP53INP2
SMAD4	1.02	transcription regulator	Inhibited	-2.082		1.58e-07	ANGPT2,AREG,BBC3,CDH1,CDKN2A,CITED2,EREG,FST,GADD45B,HRH2,ID1,KLF15,NFKBIA,SERTAD1,SKIL,SSTR2
Map3k7		kinase	Inhibited	-2.1	bias	0.0021	CXCL3,IL15RA,ISG15,NFKBIA,RSAD2
VCAN	2.28	other	Inhibited	-2.101		6.69e-12	CDKN2A,CXCL2,CXCL3,FST,IFI44,IFI44L,IFI6,IFIT1,IFITM1,MX1,NFKBIA,OAS2,OAS3,PCSK1N,SOD2,STAT1,TRIM22,XAF1
SYVN1	1.02	transporter	Inhibited	-2.121	bias	0.000633	HERC5,HLA-A,HLA-C,IFI44,LGALS3BP,NFKB2,RPL10,SLC43A2
CSF3		cytokine	Inhibited	-2.125		2.46e-05	BIRC3,CISH,CXCL2,CXCL3,EGR1,GADD45B,GNLY,HDC,ITGAM,LY96,TNFAIP3
IFNE		cytokine	Inhibited	-2.132	bias	4.29e-09	BST2,CD83,HERC5,IFIH1,IFITM3,ISG15,PTGER2,STAT1,USP18
palmitic acid		chemical - endogenous mammalian	Inhibited	-2.139		1.4e-05	ATF3,BBC3,BIRC3,CD36,CGAS,CXCL2,CXCL3,DDIT3,MVD,NCF1,NFKBIA,TNFRSF10B,TXNIP
CD40LG	-1.26	cytokine	Inhibited	-2.141	bias	2.95e-15	ATF3,B2M,BIRC3,BTG1,CD83,CIITA,CXCL1,CXCL2,EGR1,IFI44,IFI6,IFIT1,IFIT3,IFITM1,IL10RA,IRF1,ISG15,ITGAM,KDM6B,MARCKS,MX1,NFKB2,NFKBIA,PMAIP1,RELB,SOD2,STAT1,TAP1,TGM2,TNFAIP3,TNFSF13B
C5	1.01	cytokine	Inhibited	-2.155		0.000269	ATF3,CXCL1,CXCL2,CXCL3,EGR1,ITGAM,NFKBIA,TNFAIP3
CXCL8	1.62	cytokine	Inhibited	-2.159		0.000732	CXCL2,CXCL3,HSPG2,ITGAM,NFKBIA,TNFRSF10B
IL6		cytokine	Inhibited	-2.167		2.8e-11	AREG,ATF3,BBC3,BST2,CD36,CD83,CDH1,CDKN2A,CIITA,CISH,CXCL1,CXCL2,CXCL3,E2F1,EGR1,EREG,GADD45B,GAL,HLA-A,HLA-DRB5,ID1,IFIT1,IFITM3,IRF1,IRF9,ITGAM,LGALS1,LY96,NFKBIA,RNASE6,SLC7A7,SOD2,SP110,STAT1,TAP1,TGM2,TNFRSF10B
CD40	1.05	transmembrane receptor	Inhibited	-2.177		9.16e-06	BIRC3,CD83,CYSLTR1,IL10RA,IL15RA,IRF1,ITGAM,NFKB2,NFKBIA,PTGER2,TAP1,TNFAIP3,TNFSF13B
PARP9	-3.25	enzyme	Inhibited	-2.178	bias	4.95e-13	IFI44,IFIT1,IFIT3,IRF1,IRF7,ISG15,OAS2,SP110,STAT1
CD28		transmembrane receptor	Inhibited	-2.212		0.000314	BTG1,CISH,CXCL2,GBP1,GZMA,HBG1,IFITM1,IL10RA,IL15RA,IRF1,NFKB2,NFKBIA,TNFAIP3,TOB1
CLEC12A	1.12	other	Inhibited	-2.213	bias	8.18e-09	IFIT3,IRF7,ISG15,RSAD2,USP18
FZD9		G-protein coupled receptor	Inhibited	-2.213	bias	2.16e-06	CDH1,IFI44,IRF7,ISG15,STAT1
CCL5	2.32	cytokine	Inhibited	-2.218	bias	0.00382	CXCL2,CXCL3,HDC,ITGAM,STAT1
IKBKG	1.04	kinase	Inhibited	-2.229	bias	3.28e-07	BBC3,BIRC3,CXCL2,CXCL3,EREG,HLA-A,IRF7,ISG15,NFKB2,NFKBIA,RELB,TNFAIP3
CIITA	-2.15	transcription regulator	Inhibited	-2.23		0.000179	B2M,HLA-A,HLA-B,HLA-DMB,HLA-DRB5
OSCAR	1.13	other	Inhibited	-2.236		8.08e-05	CD83,CXCL1,CXCL2,CXCL3,ITGAM
TRAF2	1.04	enzyme	Inhibited	-2.236		0.00497	BIRC3,CDKN2A,CXCL2,CYLD,TNFAIP3
SMARCA4	1.2	transcription regulator	Inhibited	-2.272	bias	2.31e-11	APOL3,AREG,CDH1,CDKN2A,CIITA,E2F1,EGR1,EREG,FKBP5,GADD45B,GBP1,GSTP1,HBG1,HCP5,HLA-B,HLA-C,HLA-F,IFI27,IFIT1,IFITM1,IFITM3,IL15RA,IRF1,KDM6B,KIFAP3,LGALS1,MAFF,NFKB2,RAMP1,SERTAD1,ST3GAL1,TAP1,ZNF503
PAF1	-1.18	other	Inhibited	-2.324	bias	5.12e-17	ARL4A,BIRC3,CITED2,HELZ2,HERC5,IFI44,IFI44L,IFIT3,IFITM3,ISG15,OAS2,OAS3,OASL,SERTAD1,SOD2
JAK		group	Inhibited	-2.333		1.89e-10	CD83,IFI6,IFIH1,IFIT1,IFIT3,IFITM3,ISG15,PTGER2,RSAD2,STAT1
IL21		cytokine	Inhibited	-2.36		2e-09	EGR1,GBP5,GZMA,HERC6,HLA-DRB5,IFIT1,IFIT3,IRF7,ISG15,OAS2,OASL,RSAD2,STAT2,TAP1,TYROBP,USP18
RUNX1	-1.24	transcription regulator	Inhibited	-2.377		2.8e-09	BAALC,BBC3,CDKN2A,HBA1/HBA2,HBG2,HEMGN,IFITM3,IRF7,ISG15,KRT1,LMO4,OAS3,PIM2,PMAIP1,RSAD2,STAT1,STX3,TPSAB1/TPSB2
Tnf (family)		group	Inhibited	-2.404		0.000174	ATF3,BBC3,BIRC3,CXCL1,CXCL3,FST,NFKBIA,TNFAIP3,TNFSF13B
IFNL4		cytokine	Inhibited	-2.425	bias	1.04e-09	IFIH1,ISG15,MX1,OAS1,OAS2,STAT1
WNT1		cytokine	Inhibited	-2.433		0.00845	CDH1,CDKN2A,EGR1,HES1,LBH,RNASE1
SOX4	-1.08	transcription regulator	Inhibited	-2.449		0.039	BBC3,CGAS,EIF4E3,KYNU,TIAM1,TNFRSF19
IFNK		cytokine	Inhibited	-2.449	bias	4.33e-07	CD83,IFIH1,IRF1,MX1,OAS1,STAT1
MARK2	-1.23	kinase	Inhibited	-2.449	bias	4.25e-06	CXCL2,CXCL3,HDC,IRF1,LMO4,RSAD2
TRADD	1.3	other	Inhibited	-2.449	bias	1.53e-06	CXCL1,CXCL2,CXCL3,IRF1,NFKBIA,TNFAIP3
TNFSF11		cytokine	Inhibited	-2.481	bias	7.27e-07	CD83,CXCL2,CXCL3,GADD45B,HRH2,IL15RA,ITGAM,NFKB2,NFKBIA,PHLDA3,PTGER2,RELB,SLC7A7,SOD2,STAT1,USP18
DDIT3	-2.26	transcription regulator	Inhibited	-2.521		3.72e-06	ATF3,BBC3,DDIT3,ITGAM,LTBP3,PER1,TGM2,TNFRSF10B,TSC22D3,TXNIP
HGF	1.3	growth factor	Inhibited	-2.553		1.33e-05	ANGPT2,ATF3,BIRC3,CDH1,CDKN2A,CDKN2C,CITED2,CXCL2,DDIT3,EGR1,FKBP5,HES1,ID1,IL15RA,ISG15,PIM2,SKIL,SOD2,TNFAIP3,TNFRSF10B
NLRC5	-2.97	transcription regulator	Inhibited	-2.572	bias	6.7e-09	B2M,HLA-A,HLA-B,HLA-C,HLA-F,HLA-G,TAP1
CGAS	-2.44	enzyme	Inhibited	-2.599	bias	1.38e-08	IFI44,IFIT3,IRF7,ISG15,OAS1,RSAD2,USP18
IL7	-1.71	cytokine	Inhibited	-2.607		0.000157	CISH,CXCL1,CXCL2,CXCL3,E2F1,MX1,PIM2,PMAIP1,S1PR1
Ifn gamma		complex	Inhibited	-2.608		0.000355	CDKN2A,GBP1,IFI44L,LY96,PMAIP1,STAT1,XAF1
CD3		complex	Inhibited	-2.717	bias	0.000138	BIRC3,BST2,BTG1,CD83,CISH,GBP1,GZMA,HBG1,IFIT1,IFITM1,IL15RA,IRF1,IRF9,NFKBIA,RELB,SPINK4,STAT1,TGM2,TNFAIP3,XAF1,YES1
IL33		cytokine	Inhibited	-2.726	bias	1.25e-10	ABCG1,AREG,BIRC3,CD36,CISH,CXCL2,CXCL3,GADD45B,HDC,ITGAM,NFKB2,NFKBIA,PIM2,RELB,S100A8,SKIL,SOD2,TNFAIP3,TPSAB1/TPSB2,VMP1
IFNA4		cytokine	Inhibited	-2.728	bias	1.47e-07	GBP5,IFIH1,IFIT1,ISG15,MX1,OASL,RSAD2,USP18
HMGB1	-1.27	transcription regulator	Inhibited	-2.77	bias	1.74e-05	CD83,CDKN2A,CXCL2,CXCL3,HLA-G,IFIT1,MX1,RELB
CSF2		cytokine	Inhibited	-2.814	bias	1.03e-10	ABCG1,ALOX5AP,BBC3,BIRC3,CD33,CD83,CDH1,CDKN2C,CIITA,CISH,CXCL1,CXCL2,DDIT3,EGR1,HDC,IFITM3,ITGAM,LY96,NFKB2,NFKBIA,PIK3CG,PIM2,PTGER2,RELB,SOD2,TGM2,TICRR,TNFAIP3
APP	-1.14	other	Inhibited	-2.821		1.3e-09	ABCG1,ARRDC3,BBC3,CDH1,CITED2,CXCL1,CXCL2,CXCL3,EGR1,GBP4,GPC1,GSTM3,GSTP1,HBA1/HBA2,HBG2,HERC6,HES1,HSPG2,IFIH1,IRF1,IRF7,ITGAM,KYNU,LMO4,MAFF,MT-ATP6,NCF1,PMAIP1,RAMP1,RNF213,RSAD2,S100A8,S1PR1,SLFN5,SOD2,TNFRSF10B,USP18,XAF1
JAK1/2		group	Inhibited	-2.828	bias	4.51e-06	CIITA,GBP5,HLA-DRB5,IRF1,IRF7,ISG15,MX1,RSAD2
MSC		transcription regulator	Inhibited	-2.828		8.23e-07	DDX60,EPSTI1,IFI27,IFI44,IFI44L,IFIT1,IRF7,XAF1
DOCK8	1.02	other	Inhibited	-2.887	bias	1.07e-10	CITED2,HDC,HELZ2,IFIT3,IL15RA,IRF1,IRF7,ISG15,LMO4,RSAD2,STAT1,STAT2
PRKCD	-1.49	kinase	Inhibited	-2.909		9.48e-06	BIRC3,CDKN2A,CIITA,DDIT3,DENND3,ITGAM,KLF6,LBH,NFKB2,NFKBIA,OAS1,RELB
SMARCB1	-1.02	transcription regulator	Inhibited	-2.914		3.42e-06	BTG1,CDH1,CDKN2A,CDKN2C,E2F1,HBG1,HES1,IFITM1,IL15RA,MX1,OAS1,OAS3
FN1	1.52	enzyme	Inhibited	-2.932		5.57e-06	BIRC3,CD83,CDH1,CXCL1,CXCL2,CXCL3,DHCR24,HLA-B,ITGAM,MARCKS,NFKBIA,TGM2,TNFRSF10B
BRCA1	1.32	transcription regulator	Inhibited	-2.937		1.94e-08	AREG,DDIT3,DDIT4,EGR1,FKBP5,GADD45B,IFI27,IFI6,IFIT1,IFIT3,IFITM1,IRF7,MX1,STAT1,TAP1
TRAF6	-1.03	enzyme	Inhibited	-2.942	bias	3.19e-07	BIRC3,CXCL1,CXCL2,CYLD,GABARAPL1,NCF1,RELB,SOD2,TNFAIP3
IFN type 1		group	Inhibited	-2.942		1.15e-09	BST2,CGAS,IFIH1,IFIT1,IRF1,ISG15,OASL,STAT1,STAT2,TNFSF13B
TMEM173	-1.04	other	Inhibited	-3.008	bias	4.97e-14	CGAS,CXCL2,GBP5,HDC,HOPX,IFI44,IFIT3,IFITM3,IRF7,ISG15,OAS1,OASL,RSAD2,USP18
SASH1		other	Inhibited	-3.051	bias	8.87e-12	CITED2,HDC,HELZ2,IFIT3,IL15RA,IRF1,IRF7,ISG15,LMO4,OASL,RSAD2,STAT1,STAT2
Tlr		group	Inhibited	-3.111	bias	3.72e-06	CD83,CISH,CXCL3,HLA-A,IRF1,IRF7,NFKBIA,STAT1,TNFAIP3,TNFSF13B
IFN alpha/beta		group	Inhibited	-3.148	bias	1.19e-07	CD83,HLA-A,IFIT3,IL15RA,IRF1,IRF7,RSAD2,STAT1,STAT2,TNFSF13B
TNFSF10	-1.82	cytokine	Inhibited	-3.181		1.91e-14	ANGPT2,BIRC3,HLA-A,HLA-C,HLA-F,IFI27,IFI6,IFIT1,IFITM1,IRF9,ISG15,ITGAM,NFKBIA,PMAIP1,STAT1,TNFAIP3,TNFRSF10B
EIF2AK2	-1.74	kinase	Inhibited	-3.182	bias	2.03e-18	ATF3,DDIT3,EGR1,IFI27,IFI6,IFIT1,IFITM1,IRF1,ISG15,LGALS3BP,NFKB2,NFKBIA,OAS1,OAS3,PARP12,PARP9,SOD2,STAT1,TNFAIP3,USP18
P38 MAPK		group	Inhibited	-3.193	bias	3.19e-06	ATF3,BBC3,CD36,CD83,CDKN2A,CXCL1,CXCL2,CXCL3,DDIT3,EGR1,FST,GBP1,IRF7,ITGAM,KLF15,PMAIP1,STAT1,TNFRSF10B
TLR4	-1.42	transmembrane receptor	Inhibited	-3.199	bias	1.86e-16	AREG,ATF3,CDH1,CISH,CITED2,CXCL2,CXCL3,DDIT3,DLK1,EREG,HDC,HELZ2,IFIT3,IFITM3,IL15RA,IRF1,IRF7,ISG15,ITGAM,LMO4,MX1,NFKB2,NFKBIA,OASL,RELB,RSAD2,SLA,SOD2,ST3GAL1,STAT1,STAT2,TNFAIP3
SAMSN1	-1.14	other	Inhibited	-3.207	bias	1.65e-11	CITED2,CXCL2,HDC,HELZ2,IFIT3,IL15RA,IRF1,IRF7,ISG15,LMO4,OASL,RSAD2,STAT1,STAT2
ELAVL1	1.06	other	Inhibited	-3.212		3.84e-11	ATF3,B2M,CD83,CDH1,HLA-A,HLA-DRB5,IFI44,IFIH1,IFITM3,IRF1,IRF9,LGALS3BP,NFKBIA,OAS1,OAS2,SLC7A7,STAT1,TSC22D3,USP18
EBI3		cytokine	Inhibited	-3.267		1.64e-10	B2M,CIITA,HLA-A,HLA-B,HLA-C,HLA-DMB,IRF1,MX1,STAT1,STAT2,TAP1
JAK1	-1.04	kinase	Inhibited	-3.274	bias	7.34e-12	HLA-A,HLA-C,HLA-F,ID1,IRF1,IRF7,IRF9,MX1,STAT1,STAT2,TAP1,TNFRSF21,USP18
IL1A		cytokine	Inhibited	-3.296		1.67e-07	ATF3,BIRC3,BTN3A3,CD83,CXCL1,CXCL2,CXCL3,GBP1,HDC,HSPG2,IRF1,NFKBIA,S100A8,SOD2,SSTR2,TNFAIP3
MAVS	-1.03	other	Inhibited	-3.366	bias	1.83e-14	CGAS,CXCL2,IFIT1,IFIT3,IFITM3,IRF7,ISG15,OAS1,OAS2,OASL,PARP12,RSAD2,STAT1,STAT2,USP18
TICAM1	-1.95	other	Inhibited	-3.458	bias	9.22e-11	CXCL2,CXCL3,EGR1,IFIT1,IFIT3,IL15RA,IRF1,IRF7,ISG15,MAFF,NFKB2,NFKBIA,OASL,RELB,RSAD2,TNFAIP3
DDX58	-1.67	enzyme	Inhibited	-3.495	bias	8.87e-12	IFI27,IFI44,IFIH1,IFIT1,IFIT3,IRF1,IRF7,ISG15,LTBP3,OAS1,RSAD2,STAT1,STAT2
TLR3	-1.21	transmembrane receptor	Inhibited	-3.653	bias	1.79e-15	ATF3,CXCL2,CXCL3,GADD45B,GBP4,HERC5,ID1,IFI44,IFI44L,IFI6,IFIH1,IFIT1,IFIT3,IRF1,IRF7,ISG15,MX1,OAS1,OASL,PMAIP1,PTGER2,RSAD2,S100A8,STAT1,TNFSF13B,USP18
MYD88	-1.22	other	Inhibited	-3.674	bias	1.19e-10	CD83,CISH,CXCL1,CXCL2,CXCL3,EGR1,HDC,HLA-A,IRF1,IRF7,ISG15,MAFF,NFKB2,NFKBIA,OASL,RELB,RSAD2,S100A8,TNFAIP3,TNFSF13B,USP18
IL27		cytokine	Inhibited	-3.69		1.1e-11	B2M,BST2,CIITA,EGR1,HLA-A,HLA-B,HLA-C,HLA-DMB,IL15RA,IRF1,ITGAM,MX1,OAS1,STAT1,STAT2,TAP1,TNFSF13B
IFNA1/IFNA13		cytokine	Inhibited	-3.774		8.7e-16	CD83,IFI27,IFI6,IFIH1,IFIT1,IFITM1,IRF1,IRF7,ISG15,MX1,OAS1,OAS2,RSAD2,STAT1,STAT2
IFNAR1	-1.71	transmembrane receptor	Inhibited	-3.92		1.29e-26	ATF3,B2M,CGAS,CIITA,CXCL2,CXCL3,GBP4,HLA-A,IFI44,IFI6,IFIH1,IFIT3,IFITM1,IRF1,IRF7,ISG15,OAS1,OAS2,OAS3,OASL,PARP12,RSAD2,SOD2,STAT1,TGM2,TNFAIP3,TNFSF13B,TRIM22,USP18,XAF1
IRF5	-1.18	transcription regulator	Inhibited	-4.041	bias	2.03e-15	CXCL2,IFI44,IFIH1,IFIT1,IFIT3,IFITM3,IRF7,ISG15,OAS1,OAS2,OASL,PARP12,PMAIP1,RSAD2,SP110,STAT1,STAT2
RNY3		other	Inhibited	-4.123	bias	5.77e-26	DDX60,EPSTI1,HERC5,IFI44,IFI44L,IFIT1,IFIT3,IFITM3,ISG15,MX1,OAS1,OAS2,OAS3,OASL,RSAD2,TRIM6,XAF1
TLR7		transmembrane receptor	Inhibited	-4.127	bias	1.8e-15	ATF3,CD83,CXCL1,CXCL2,CXCL3,IFI44,IFI44L,IFIT1,IFIT3,IFITM1,IL10RA,IRF1,IRF7,IRF9,ISG15,MX1,NFKBIA,OAS2,OAS3,RSAD2,SOD2,STAT1,STAT2,TNFAIP3
OSM	-1.25	cytokine	Inhibited	-4.13		6.65e-13	ABCG1,AKR1C1/AKR1C2,ANGPT2,ARL4A,ATF3,B2M,CDH1,CISH,CTSL,CXCL1,CXCL2,CXCL3,DENND5A,DHCR24,EGR1,GBP1,HLA-A,HLA-B,HLA-C,HLA-F,ID1,IL15RA,IRF1,IRF7,IRF9,KLF10,MARCKS,MX1,OAS1,S100A8,STAT1,TAP1,TRIM22
IL1B	1.18	cytokine	Inhibited	-4.145		2.96e-21	APOL6,ATF3,B2M,BIRC3,CD83,CIITA,CISH,CSRNP1,CXCL1,CXCL2,CXCL3,CYSLTR1,DDIT3,DDIT4,E2F1,EGLN1,EGR1,FGF18,FKBP5,FST,GADD45B,GBP1,HELZ2,HERC5,HES1,HLA-A,HSPG2,IFIT1,IFIT3,IL10RA,IL15RA,IRF1,IRF7,ISG15,ITGAM,KLF10,LY96,MX1,NEAT1,NFKB2,NFKBIA,OAS2,RELB,RNASE1,RSAD2,S100A8,SOD2,SSTR2,STAT1,TGM2,TNFAIP3,TNFSF13B,TOB1,TSC22D3,TXNIP,USP18
SPI1	-1.16	transcription regulator	Inhibited	-4.342		2.24e-14	CIITA,E2F1,HELZ2,HES1,IFI27,IFI44,IFI44L,IFI6,IFIT1,IFIT3,IFITM1,IFITM3,IRF7,IRF9,ISG15,ITGAM,MX1,NCF1,OASL,PARP12,PIK3CG,RSAD2,SP110,TRIM22,USP18
Ifn		group	Inhibited	-4.349		5.45e-19	B2M,CD83,HLA-A,IFIH1,IFIT1,IFITM1,IFITM3,IL10RA,IL15RA,IRF1,IRF7,ISG15,MX1,OAS2,OAS3,OASL,RSAD2,S100A8,STAT1,TAP1,TNFSF13B,TRIM22
PML	-1.31	transcription regulator	Inhibited	-4.353		2.43e-19	BST2,CDKN2A,CIITA,CXCL1,DDX60,EPSTI1,HERC6,HLA-DMB,IFI27,IFI44,IFI44L,IFIH1,IFIT1,IFIT3,IFITM1,IRF7,ISG15,MAFF,MX1,OAS1,OAS2,OAS3,STAT1,TAP1,TNFAIP3
tretinoin		chemical - endogenous mammalian	Inhibited	-4.469		2.29e-26	ABCG1,AREG,BIRC3,BTG1,CD36,CDH1,CDKN2A,CDKN2C,CITED2,CSRNP1,CTSL,CXCL1,CXCL2,DDIT3,DDX60,EGR1,FST,GBP4,GSTP1,GZMA,HES1,HLA-A,HLA-B,HLA-C,HLA-DMB,ID1,IFI27,IFI44,IFI44L,IFI6,IFIH1,IFIT1,IFIT3,IFITM1,IL10RA,IRF1,IRF9,ISG15,ITGAM,KLF15,KRT1,LGALS1,LGALS3BP,MS4A3,NCF1,OAS1,OAS2,OAS3,OASL,PARP9,PIK3CG,PMAIP1,RNASE1,RNF213,RPL10,RPL3,RPL7,S100A8,SAMD9L,SFRP5,SLA,SLC17A9,SLFN5,SMAD9,SP110,SPINK4,STAT1,S…
IFNB1		cytokine	Inhibited	-4.58		4.46e-21	APOL3,APOL6,BST2,BTN3A3,CD83,CXCL2,CXCL3,E2F1,GBP4,GBP5,GBP7,HERC5,HLA-A,IFI27,IFI6,IFIH1,IFIT1,IFIT3,IFITM1,IRF1,IRF7,IRF9,ISG15,MX1,OAS1,OAS2,PARP12,PMAIP1,RSAD2,STAT1,STAT2,USP18,XAF1
TLR9		transmembrane receptor	Inhibited	-4.596	bias	2.88e-16	ATF3,CD83,CISH,CXCL2,CXCL3,EGR1,GADD45B,IFI44L,IFIT1,IFIT3,IFITM1,IL10RA,IRF1,IRF7,IRF9,ISG15,MX1,OAS2,OAS3,PTGER2,RSAD2,S100A8,STAT1,STAT2,TNFSF13B,USP18
Ifnar		group	Inhibited	-4.617	bias	1.54e-21	B2M,DDIT3,HLA-A,HLA-G,IFIH1,IFIT3,IFITM3,IRF1,IRF7,IRF9,ISG15,NLRC5,OAS1,OAS2,OASL,RNF213,RSAD2,STAT1,STAT2,TAP1,USP18,XAF1
NFkB (complex)		complex	Inhibited	-4.628	bias	8.05e-17	ABCG1,ATF3,BBC3,BIRC3,CD36,CD83,CDH1,CIITA,CITED4,CXCL1,CXCL2,CXCL3,CYLD,DDIT3,EGR1,FST,GADD45B,HERC5,HLA-A,HLA-DMB,HLA-F,IL10RA,IL15RA,IRF1,IRF7,ISG15,ITGAM,KDM6B,KYNU,NFKB2,NFKBIA,PIM2,PMAIP1,RELB,RNF19B,RSAD2,SOD2,TAP1,TGM2,TNFAIP3,TNFRSF10B
TGM2	-3.14	enzyme	Inhibited	-4.677		5.57e-18	BIRC3,CD36,CSRNP1,DDX60,HLA-B,IFI6,IFIT1,IFIT3,IL10RA,IRF9,ITGAM,MS4A3,OAS1,OAS2,OAS3,OASL,PARP9,RNF213,S100A8,SAMD9L,SLFN5,SP110,STAT1,TAP1,TRIM22,TYROBP,XAF1
IRF3	1.08	transcription regulator	Inhibited	-4.713	bias	1.1e-27	B2M,BIRC3,CXCL1,DDX60,FST,GBP1,GBP5,HELZ2,HLA-F,IFI27,IFI44,IFI6,IFIH1,IFIT1,IFIT3,IFITM3,IRF1,IRF7,ISG15,NLRC5,OAS1,OAS2,OAS3,OASL,PARP12,PMAIP1,RSAD2,SAMD9L,STAT1,STAT2,TAP1,TDRD7,TNFAIP3,USP18
TNF	1.54	cytokine	Inhibited	-4.774		1.18e-29	ALOX5AP,ANGPT2,ARRDC3,ATF3,B2M,BBC3,BIRC3,BST2,BTG1,BTN3A3,CD36,CD83,CDH1,CDKN2A,CDKN2C,CIITA,CISH,CITED2,CXCL1,CXCL2,CXCL3,CYLD,DDIT3,E2F1,EGLN1,EGR1,EREG,FGF18,FST,GADD45B,GBP1,GBP1P1,GBP4,GSTP1,HDC,HERC5,HES1,HLA-A,HLA-B,HLA-F,HSPG2,ID1,IFI27,IFI6,IFIH1,IFIT1,IFIT3,IFITM1,IL10RA,IL15RA,IRF1,IRF7,ISG15,ITGAM,KLF10,KLF6,KYNU,LY96,MAFF,MX1,NCF1,NEAT1,NFKB2,NFKBIA,OAS1,OAS2,OAS3,OASL,PIK3CG,PIM2,P…
IRF1	-6.27	transcription regulator	Inhibited	-4.902	bias	7.28e-29	APOL6,B2M,CIITA,CXCL2,CXCL3,E2F1,HELZ2,HLA-G,IFI27,IFI44,IFI44L,IFI6,IFIH1,IFIT1,IFIT3,IFITM1,IFITM3,IRF1,IRF7,IRF9,ISG15,MX1,OAS1,OAS2,OAS3,OASL,RSAD2,SP110,STAT1,STAT2,TAP1,TNFSF13B,TRIM22,XAF1
IFN Beta		group	Inhibited	-4.962	bias	2.91e-27	ATF3,BST2,CD83,CXCL1,HERC5,HLA-A,HLA-B,HLA-G,IFI27,IFI44,IFI6,IFIH1,IFIT1,IFIT3,IFITM1,IL15RA,IRF1,IRF7,IRF9,ISG15,MX1,OAS1,OAS2,OAS3,OASL,RSAD2,STAT1,STAT2,USP18,XAF1
PRL		cytokine	Inhibited	-5.352		1.01e-23	B2M,BST2,CDH1,CISH,DTX3L,EGR1,EPSTI1,HELZ2,HERC5,HERC6,ID1,IFI44,IFI44L,IFI6,IFIH1,IFIT1,IFIT3,IFITM1,IRF1,IRF7,IRF9,ISG15,OAS1,OAS2,OAS3,PARP12,RSAD2,SAMD9L,SP110,STAT1,STAT2,TDRD7,TNFSF13B,USP18,XAF1
IFNL1		cytokine	Inhibited	-5.798	bias	3.52e-45	APOL6,ATF3,BST2,CD83,DDX60,GBP1,GBP5,HERC5,HERC6,HLA-B,HLA-C,IFI27,IFI44,IFI44L,IFI6,IFIH1,IFIT1,IFIT3,IFITM1,IFITM3,IRF9,ISG15,LGALS3BP,MX1,OAS1,OAS2,OAS3,OASL,RSAD2,SP110,STAT1,STAT2,TDRD7,TRIM22,USP18,XAF1
STAT1	-4.03	transcription regulator	Inhibited	-5.82		3.85e-44	ANGPT2,APOL4,APOL6,B2M,BST2,BTG1,CIITA,CXCL2,CXCL3,DDX60,EGR1,EPSTI1,GBP1,GBP1P1,GBP4,GBP5,HBG1,HERC6,HES1,HLA-DRB5,IFI27,IFI44,IFI44L,IFI6,IFIH1,IFIT1,IFIT3,IFITM1,IFITM3,IL15RA,IRF1,IRF7,IRF9,ISG15,LY96,MS4A3,MX1,NLRC5,OAS1,OAS2,OAS3,OASL,PARP9,PMAIP1,RNF213,RSAD2,SAMD9L,SLFN5,SP110,STAT1,STAT2,TAP1,TNFRSF10B,TNFSF13B,TRIM22,USP18,XAF1
IRF7	-5.02	transcription regulator	Inhibited	-5.94	bias	3.33e-34	GBP1,GBP4,GBP5,HELZ2,HERC5,IFI44,IFI44L,IFI6,IFIH1,IFIT1,IFIT3,IFITM1,IFITM3,IL15RA,IRF1,IRF7,IRF9,ISG15,ITGAM,MX1,OAS1,OAS2,OAS3,OASL,PARP12,PMAIP1,RSAD2,S100A8,SAMD9L,STAT1,STAT2,TAP1,TDRD7,TNFSF13B,TRIM22,USP18,XAF1
Interferon alpha		group	Inhibited	-6.377		1.39e-45	APOL3,ATF3,B2M,BBC3,BST2,CD83,CDH1,CGAS,CIITA,CISH,CXCL1,CXCL2,CXCL3,DDIT4,E2F1,EPSTI1,GBP1,GBP5,HELZ2,HERC5,HERC6,HLA-A,HLA-B,HLA-C,HLA-F,HLA-G,IFI27,IFI44,IFI44L,IFI6,IFIH1,IFIT1,IFIT3,IFITM1,IFITM3,IL10RA,IL15RA,IRF1,IRF7,IRF9,ISG15,ITGAM,MX1,NFKBIA,OAS1,OAS2,OAS3,PARP12,PARP9,PIM2,PMAIP1,RNF213,RSAD2,SAMD9L,SLFN5,SP110,STAT1,STAT2,TAP1,TDRD7,TNFSF13B,TRIM22,USP18
IFNA2		cytokine	Inhibited	-6.563	bias	6.41e-41	APOL6,B2M,BST2,CDKN2A,CISH,CORO2A,DDX60,GBP1,GBP4,HERC5,HERC6,HLA-A,HLA-B,HLA-C,IFI27,IFI44,IFI44L,IFI6,IFIH1,IFIT1,IFIT3,IFITM1,IFITM3,IRF1,IRF7,IRF9,ISG15,LGALS3BP,MT-ATP6,MX1,OAS1,OAS2,OAS3,PARP12,PARP9,PMAIP1,RSAD2,SP110,STAT1,TAP1,TDRD7,TGM2,TNFRSF10B,TRIM22,USP18,XAF1,ZBTB11
IFNG		cytokine	Inhibited	-7.338		5.41e-41	ALOX5AP,APOL6,AREG,ATF3,B2M,BBC3,BIRC3,BST2,BTG1,BTN3A1,BTN3A2,CD36,CD83,CDH1,CDKN2A,CGAS,CIITA,CISH,CXCL1,CXCL2,CXCL3,CYLD,DDIT3,DDX60,DTX3L,E2F1,EGR1,FKBP5,GBP1,GBP4,GBP5,GBP7,GSTP1,HCP5,HERC6,HLA-A,HLA-B,HLA-C,HLA-DMB,HLA-DRB5,HLA-F,HLA-G,HSPG2,ID1,IFI27,IFI44,IFI44L,IFI6,IFIH1,IFIT1,IFIT3,IFITM1,IFITM3,IL10RA,IL15RA,IRF1,IRF7,IRF9,ISG15,ITGAM,KLF10,KLF6,KYNU,LGALS3BP,LY96,MAFF,MX1,NEAT1,NFKB2…
