# Supplementary material for: Mutated clones driving leukemic transformation are already detectable at the single-cell level in CD34-positive cells in the chronic phase of primary myelofibrosis
Source: NPJ Precis Oncol. 2021 Feb 4;5:4. doi: 10.1038/s41698-021-00144-9 (PMC7862275; doi:10.1038/s41698-021-00144-9)
Supplement: Supplementary file 8 — Supplementary Data file 6 [file 41698_2021_144_MOESM8_ESM.xlsx]

## Sheet: T3 vs. T1 HSC_MPP
T3 vs. T1 HSC_MPP
© 2000-2020 QIAGEN. All rights reserved.
Categories	Diseases or Functions Annotation	p-value	Predicted Activation State	Activation z-score	Molecules
Organismal Survival	Morbidity or mortality	2.17e-13	Increased	4.288	ACADL,ACTA2,ADGRE5,ADGRG6,AFMID,AKR1C3,ALKBH4,ANKLE1,APBA3,AREG,ARF5,ARID3A,ARID5B,ATF1,B4GALT1,BEST1,BHLHE40,C1GALT1C1,CAV1,CBY1,CCDC86,CCL3L3,CD4,CDH1,CDKN1A,CDKN2C,CDKN3,CEBPD,CFH,CHKA,CITED2,CLCN3,CLDN5,CLDN7,CLEC1B,COL2A1,COQ9,CPLX1,CRK,CSGALNACT1,CXCL8,CXCR4,CYP7B1,DCLRE1A,DGAT2,DHX58,DLL3,DTL,DUSP1,DYRK1A,ECE2,EEF2K,EGLN1,EGR2,EGR3,EIF2AK2,ELN,F13A1,FBLN1,FBXO45,FEN1,FERMT1,FITM2,FOS,GAS2L…
Organismal Survival	Organismal death	4.02e-13	Increased	4.256	ACADL,ACTA2,ADGRG6,AFMID,AKR1C3,ALKBH4,ANKLE1,APBA3,AREG,ARF5,ARID3A,ARID5B,ATF1,B4GALT1,BEST1,BHLHE40,C1GALT1C1,CAV1,CBY1,CCDC86,CCL3L3,CD4,CDH1,CDKN1A,CDKN2C,CDKN3,CEBPD,CFH,CHKA,CITED2,CLCN3,CLDN5,CLDN7,CLEC1B,COL2A1,COQ9,CPLX1,CRK,CSGALNACT1,CXCL8,CXCR4,CYP7B1,DCLRE1A,DGAT2,DHX58,DLL3,DTL,DUSP1,DYRK1A,ECE2,EEF2K,EGLN1,EGR2,EGR3,EIF2AK2,ELN,F13A1,FBLN1,FBXO45,FEN1,FERMT1,FITM2,FOS,GAS2L3,GDF7,…
Cell Signaling	Viral life cycle	1.25e-08	Increased	3.206	BANF1,BST2,CXCR4,EIF2AK2,IFIT1,IFITM1,IFITM3,ISG15,ISG20,MX1,NUP50,OAS1,OAS3,OASL,PLSCR1,PTGS2,RNASEL,RSAD2,TNF,TP53,VTA1
Cell Signaling	Replication of viral replicon	6.44e-12	Increased	3.204	BANF1,BST2,EIF2AK2,IFIT1,IFITM1,IFITM3,ISG15,ISG20,MX1,OAS1,OAS3,OASL,PLSCR1,PTGS2,RNASEL,RSAD2,TNF
Infectious Diseases	Infection of mammalia	1.16e-10	Increased	3.057	ADGRE5,BATF3,CAV1,CBY1,CCL3L3,CD4,CSF2RB,CXCR4,DCLRE1A,DHX58,DUSP1,EIF2AK2,FCGR1A,FOS,GPC3,HCK,HLA-G,IFIH1,IFIT2,IL6R,IRF7,IRF8,ISG15,JCHAIN,JDP2,MMP2,MMP7,NFE2,OASL,PRKCD,PTAFR,PTX3,RNASEL,SAMHD1,SELP,SERPINE1,SPON2,STAT1,STAT2,TLR2,TNF,TNFSF10,USP18
Cancer,Organismal Injury and Abnormalities	Non-hematological solid tumor	4.17e-30	Increased	3.036	ABHD12B,ABHD6,ACACB,ACADL,ACTA2,ADAP2,ADGRE5,ADGRG6,AFMID,AGAP3,AGPS,AIFM2,AK4,AKR1C1/AKR1C2,AKR1C3,AKR1C4,ALDH1B1,ALDH9A1,ALKBH4,ALKBH8,ANKLE1,ANKRD20A2 (includes others),ANKRD46,ANXA2R,APBA3,APOL2,APOL4,ARAP1,AREG,ARF5,ARID3A,ARID5B,ARL4A,ARL4C,ARL4D,ARMH4,ARMT1,ARRDC3,ASCL2,ATF1,ATG101,ATP6V0A1,ATP6V0E1,AZU1,B4GALT1,B4GAT1,BATF,BATF3,BCAM,BEST1,BHLHE40,BMP2K,BMPR1B,BRD3,BST2,BTG1,BTG2,BTN3A1,B…
Neurological Disease	Movement Disorders	2.41e-06	Increased	2.849	ABHD6,ARF5,B4GAT1,BHLHE40,BTN3A1,CACNB4,CAV1,CCL4,CDKN2C,CLCN3,CLU,COQ2,COQ9,CP,CPLX1,DIXDC1,EGLN1,EGR1,EGR2,EGR3,EGR4,ENPP5,F8A1 (includes others),FAM117A,FBXO45,FCGR1A,FITM2,FLOT1,FOS,FOSB,FUCA1,GBP1,GLRB,HSPB1,ID3,IDS,IER3,IER5,IFIT2,JMJD8,JUN,JUNB,KCNA3,KIF5A,LMNA,LRRK2,LRRN1,MAFF,MCOLN1,MT-ND1,MYC,NR4A1,NR4A2,NRXN2,PCTP,PPP1R1B,PPP2R2B,PRX,PTGS2,PTPRD,RGS2,RTN4R,S100A10,S1PR2,SAMD9L,SCLY,SEL…
Hematological Disease	Hemorrhagic disease	7.57e-07	Increased	2.828	AZU1,C1GALT1C1,CCL3,CCL3L3,CCL4,CLEC1B,CXCL8,EGR1,ENTPD1,F13A1,FCGR1A,FYB1,GP1BA,GSTM3,HYAL2,ID1,ID2,IRF7,ISG15,NFE2,OAS2,PTAFR,PTGIR,PTGS2,RGS18,SERPINE1,TNF,TNFSF10,TNFSF13B,TP53,VDR,ZBTB7A
Cancer,Organismal Injury and Abnormalities	Epithelial neoplasm	1.11e-27	Increased	2.696	ABHD12B,ABHD6,ACACB,ACADL,ACTA2,ADAP2,ADGRE5,ADGRG6,AFMID,AGAP3,AGPS,AIFM2,AK4,AKR1C1/AKR1C2,AKR1C3,AKR1C4,ALDH1B1,ALDH9A1,ALKBH4,ALKBH8,ANKLE1,ANKRD20A2 (includes others),ANXA2R,APBA3,APOL2,APOL4,ARAP1,AREG,ARF5,ARID3A,ARID5B,ARL4A,ARL4C,ARL4D,ARMH4,ARMT1,ARRDC3,ASCL2,ATF1,ATG101,ATP6V0A1,ATP6V0E1,AZU1,B4GALT1,B4GAT1,BATF,BATF3,BCAM,BEST1,BHLHE40,BMP2K,BMPR1B,BRD3,BST2,BTG1,BTG2,BTN3A1,BTN3A2,BT…
Connective Tissue Disorders,Hematological Disease,Organismal Injury and Abnormalities	Thrombocytopenia	9.79e-07	Increased	2.673	AZU1,C1GALT1C1,CCL3L3,CLEC1B,CXCL8,EGR1,ENTPD1,FCGR1A,FYB1,GP1BA,GSTM3,HYAL2,ID1,ID2,IRF7,NFE2,OAS2,PTAFR,PTGIR,PTGS2,RGS18,SERPINE1,TNF,TNFSF10,TNFSF13B,TP53,VDR,ZBTB7A
Organismal Survival	Perinatal death	1.84e-07	Increased	2.57	AFMID,APBA3,ARID5B,B4GALT1,CDKN1A,CEBPD,CITED2,CLDN5,CLEC1B,COL2A1,CPLX1,CRK,CSGALNACT1,CXCR4,DCLRE1A,DGAT2,EGR2,FBLN1,FBXO45,FOS,GPC3,HCK,HES1,HLTF,HOXA3,ID1,ID2,KIF5A,KLF4,LIG4,LIN7A,LMNB1,LRP6,MACROH2A2,MAN2A1,MMP2,NFE2,NFIB,NLGN1,NR4A2,NR5A1,NRXN2,POMC,POMGNT2,PTGS2,PYGO1,RIMS1,S1PR2,SH3GL3,SPRY2,SV2A,TCF4,TIE1,TNF,TP53,ZNRF3
Cancer,Organismal Injury and Abnormalities	Tumorigenesis of epithelial neoplasm	4.73e-07	Increased	2.553	ABHD12B,ABHD6,ACACB,ACTA2,ADAP2,ADGRE5,ADGRG6,AGAP3,AGPS,AKR1C1/AKR1C2,ALDH1B1,ALKBH8,APOL2,ARAP1,AREG,ARID3A,ARID5B,ARL4C,ARMT1,ARRDC3,B4GAT1,BATF,BCAM,BHLHE40,BMP2K,BMPR1B,BRD3,BTN3A1,BTN3A2,C14orf119,C14orf39,C2,C5orf30,CACNB4,CALHM2,CARNMT1,CAV1,CBY1,CCDC146,CCL4,CD4,CD69,CD72,CDH1,CDH7,CDKN1A,CDKN2C,CEBPD,CENPF,CFH,CHKA,CKAP4,CLCN3,CLCN4,CLDN7,CLEC1B,CLGN,CLU,CNOT9,COL2A1,COLGALT1,COQ2,CP,CP…
Cancer,Organismal Injury and Abnormalities	Nonhematologic malignant neoplasm	2.21e-29	Increased	2.545	ABHD12B,ABHD6,ACACB,ACADL,ACTA2,ADAP2,ADGRE5,ADGRG6,AFMID,AGAP3,AGPS,AIFM2,AK4,AKR1C1/AKR1C2,AKR1C3,AKR1C4,ALDH1B1,ALDH9A1,ALKBH4,ALKBH8,ANKLE1,ANKRD20A2 (includes others),ANKRD46,ANXA2R,APBA3,APOL2,APOL4,ARAP1,AREG,ARF5,ARID3A,ARID5B,ARL4A,ARL4C,ARL4D,ARMH4,ARMT1,ARRDC3,ASCL2,ATF1,ATG101,ATP6V0A1,ATP6V0E1,AZU1,B4GALT1,B4GAT1,BATF,BATF3,BCAM,BEST1,BHLHE40,BMP2K,BMPR1B,BRD3,BST2,BTG1,BTG2,BTN3A1,B…
Cancer,Organismal Injury and Abnormalities	Pelvic tumor	3.86e-08	Increased	2.539	ABHD12B,ABHD6,ACACB,ADAP2,ADGRE5,ADGRG6,AGPS,AKR1C1/AKR1C2,AKR1C3,ALDH1B1,ALDH9A1,APOL2,APOL4,ARAP1,ARF5,ARID3A,ARID5B,ARL4C,ARL4D,ARMT1,ARRDC3,ASCL2,ATP6V0A1,ATP6V0E1,B4GAT1,BHLHE40,BMP2K,BMPR1B,BRD3,BTN3A1,BTN3A2,C14orf39,C2,CALHM2,CAV1,CBY1,CCDC146,CCDC184,CCDC50,CCL3,CCL4,CD69,CDC42EP4,CDH1,CDH7,CDKN1A,CDKN2C,CDKN3,CENPF,CFH,CKAP4,CLCN4,CLDN5,CLDN7,CLGN,CLU,CNKSR1,CNOT9,COL2A1,CP,CPED1,CSF2RB…
Cancer,Organismal Injury and Abnormalities	Frequency of tumor	3.15e-07	Increased	2.496	ABHD12B,ABHD6,ACACB,ACTA2,ADAP2,ADGRE5,ADGRG6,AGAP3,AGPS,AKR1C1/AKR1C2,ALDH1B1,ALKBH8,APOL2,ARAP1,AREG,ARID3A,ARID5B,ARL4C,ARMT1,ARRDC3,B4GAT1,BATF,BCAM,BHLHE40,BMP2K,BMPR1B,BRD3,BTG2,BTN3A1,BTN3A2,C14orf119,C14orf39,C2,C5orf30,CACNB4,CALHM2,CARNMT1,CAV1,CBY1,CCDC146,CCL4,CD4,CD69,CD72,CDH1,CDH7,CDKN1A,CDKN2C,CEBPD,CENPF,CFH,CHKA,CKAP4,CLCN3,CLCN4,CLDN7,CLEC1B,CLGN,CLU,CNOT9,COL2A1,COLGALT1,COQ2,…
Cancer,Organismal Injury and Abnormalities	Genitourinary tumor	5.23e-11	Increased	2.448	ABHD12B,ABHD6,ACACB,ACTA2,ADAP2,ADGRE5,ADGRG6,AGAP3,AGPS,AKR1C1/AKR1C2,AKR1C3,ALDH1B1,ALDH9A1,ALKBH8,APBA3,APOL2,APOL4,ARAP1,AREG,ARF5,ARID3A,ARID5B,ARL4C,ARL4D,ARMT1,ARRDC3,ASCL2,ATP6V0A1,ATP6V0E1,B4GAT1,BCAM,BHLHE40,BMP2K,BMPR1B,BRD3,BTG2,BTN3A1,BTN3A2,C14orf39,C1GALT1C1,C2,CALHM2,CAV1,CBY1,CCDC146,CCDC175,CCDC184,CCDC50,CCL3,CCL4,CD4,CD69,CDC42EP4,CDH1,CDH7,CDKN1A,CDKN2C,CDKN3,CEBPD,CENPF,CFH,…
Cancer,Organismal Injury and Abnormalities	Anogenital cancer	2.61e-10	Increased	2.422	ABHD12B,ABHD6,ACACB,ACTA2,ADAP2,ADGRE5,ADGRG6,AGAP3,AGPS,AKR1C1/AKR1C2,AKR1C3,ALDH1B1,ALDH9A1,APOL2,APOL4,ARAP1,AREG,ARF5,ARID3A,ARID5B,ARL4C,ARMT1,ARRDC3,ASCL2,ATP6V0A1,BCAM,BHLHE40,BMP2K,BMPR1B,BRD3,BTG2,BTN3A1,BTN3A2,C14orf39,C1GALT1C1,C2,CAV1,CBY1,CCDC146,CCDC175,CCDC184,CCDC50,CCL3,CCL4,CD4,CD69,CDC42EP4,CDH1,CDH7,CDKN1A,CDKN2C,CDKN3,CEBPD,CENPF,CFH,CKAP4,CLCN4,CLDN5,CLDN7,CLGN,CLU,CMPK2,CNO…
Cancer,Organismal Injury and Abnormalities	Development of malignant tumor	8.57e-07	Increased	2.33	ABHD12B,ABHD6,ACACB,ACTA2,ADAP2,ADGRE5,ADGRG6,AGAP3,AGPS,AKR1C1/AKR1C2,ALDH1B1,ALKBH8,APOL2,ARAP1,AREG,ARID3A,ARID5B,ARL4C,ARMT1,ARRDC3,B4GAT1,BATF,BCAM,BHLHE40,BMP2K,BMPR1B,BRD3,BTG2,BTN3A1,BTN3A2,C14orf119,C14orf39,C2,CACNB4,CALHM2,CARNMT1,CAV1,CBY1,CCDC146,CCL4,CD4,CD69,CD72,CDH1,CDH7,CDKN1A,CDKN2C,CENPF,CFH,CHKA,CKAP4,CLCN3,CLCN4,CLDN7,CLEC1B,CLGN,CLU,CNOT9,COL2A1,COLGALT1,COQ2,CP,CPED1,CSF2R…
Cancer,Organismal Injury and Abnormalities,Reproductive System Disease	Genital tumor	1.23e-08	Increased	2.314	ABHD12B,ABHD6,ACACB,ADAP2,ADGRE5,ADGRG6,AGPS,AKR1C1/AKR1C2,AKR1C3,ALDH1B1,ALDH9A1,APOL2,APOL4,ARAP1,ARF5,ARID3A,ARID5B,ARL4C,ARL4D,ARMT1,ARRDC3,ASCL2,ATP6V0A1,B4GAT1,BHLHE40,BMP2K,BMPR1B,BRD3,BTN3A1,BTN3A2,C14orf39,C2,CAV1,CBY1,CCDC146,CCDC184,CCDC50,CCL3,CCL4,CD69,CDC42EP4,CDH1,CDH7,CDKN1A,CDKN2C,CDKN3,CENPF,CFH,CKAP4,CLCN4,CLDN5,CLDN7,CLGN,CLU,CNOT9,COL2A1,CP,CPED1,CSF2RB,CSGALNACT1,CXCL8,CXCR4…
Organismal Survival	Neonatal death	1.25e-06	Increased	2.257	AFMID,APBA3,ARID5B,B4GALT1,CDKN1A,CEBPD,CLDN5,CLEC1B,COL2A1,CPLX1,CSGALNACT1,CXCR4,DGAT2,EGR2,FBXO45,FOS,HLTF,HOXA3,ID1,ID2,KIF5A,KLF4,LIG4,LIN7A,LMNB1,LRP6,MAN2A1,MMP2,NFE2,NFIB,NLGN1,NR4A2,NRXN2,POMGNT2,PTGS2,PYGO1,RIMS1,SH3GL3,SV2A,TCF4,TIE1,TNF,TP53
Organismal Injury and Abnormalities	Benign lesion	5.13e-10	Increased	2.222	ACTA2,ADGRE5,ALDH1B1,ARL4D,B4GALT1,C5orf30,CAV1,CCL3,CCL3L3,CDH1,CDKN1A,CDKN2C,CEBPD,CFH,CHKA,CLU,COL2A1,CSF2RB,CXCR4,CYP1B1,DCLRE1A,DGAT2,DUSP1,EGR1,FBLN1,FOS,FOSB,FZD7,GLUL,GPC3,HAUS3,HOPX,HRH2,ID1,IFI44L,IFIH1,IFIT1,IFIT3,IFITM3,IL6R,JCHAIN,JUN,JUNB,KLF11,KLF2,KLF4,KLF7,LRP6,MAL,MINPP1,MMP2,MMP7,MRVI1,MYC,NFIB,NOG,NOTCH4,NR0B1,NR4A1,NR4A2,NR4A3,NR5A1,NUP50,PHLDA1,PLA2R1,POMC,PRDX1,PRKCD,PTGR1,…
Cancer,Organismal Injury and Abnormalities	Adenocarcinoma	2.01e-15	Increased	2.221	ABHD12B,ABHD6,ACACB,ACTA2,ADAP2,ADGRE5,ADGRG6,AFMID,AGAP3,AGPS,AKR1C1/AKR1C2,AKR1C3,ALDH1B1,ALDH9A1,ALKBH4,ALKBH8,ANKLE1,ANXA2R,APOL2,APOL4,ARAP1,AREG,ARF5,ARID3A,ARID5B,ARL4C,ARL4D,ARMH4,ARMT1,ARRDC3,ATP6V0A1,AZU1,B4GAT1,BATF,BCAM,BEST1,BHLHE40,BMP2K,BMPR1B,BRD3,BST2,BTN3A1,BTN3A2,C14orf119,C14orf39,C19orf54,C1GALT1C1,C1orf216,C2,CACNB4,CALHM2,CARNMT1,CAV1,CBY1,CCDC146,CCDC175,CCDC184,CCDC50,CCD…
Infectious Diseases	Replication of RNA virus	4.14e-11	Increased	2.217	APBA3,AREG,BST2,CAV1,CCL3,CCL3L3,CCL4,CD4,CXCL8,CXCR4,DYRK1A,EIF2AK2,F13A1,FCGR1A,GBP1,HCK,HERC5,IFI6,IFIH1,IFIT1,IFITM1,IFITM3,IGKC,IRF2,IRF7,ISG15,ISG20,JUN,MX1,MYC,NCR3,NLRC5,OAS1,OAS3,OASL,PANX1,PLK3,PRDX1,PRKCD,PTGS2,PTX3,RAB6B,RNASEL,RSAD2,SGK1,SOCS1,SOCS3,SP110,STAT1,STAT2,TLR2,TNF,TNFSF10,TP53,TXNIP,UBE2L6,USP2,ZAP70
Cancer,Organismal Injury and Abnormalities	Tumorigenesis of tissue	1.3e-28	Increased	2.211	ABHD12B,ABHD6,ACACB,ACADL,ACTA2,ADAP2,ADGRE5,ADGRG6,AFMID,AGAP3,AGPS,AIFM2,AK4,AKR1C1/AKR1C2,AKR1C3,AKR1C4,ALDH1B1,ALDH9A1,ALKBH4,ALKBH8,ANKLE1,ANKRD20A2 (includes others),ANXA2R,APBA3,APOL2,APOL4,ARAP1,AREG,ARF5,ARID3A,ARID5B,ARL4A,ARL4C,ARL4D,ARMH4,ARMT1,ARRDC3,ASCL2,ATF1,ATG101,ATP6V0A1,ATP6V0E1,AZU1,B4GALT1,B4GAT1,BATF,BATF3,BCAM,BEST1,BHLHE40,BMP2K,BMPR1B,BRD3,BST2,BTG1,BTG2,BTN3A1,BTN3A2,BT…
Cancer,Organismal Injury and Abnormalities,Reproductive System Disease	Mammary tumor	1.53e-09	Increased	2.207	ACACB,ACTA2,ADGRG6,AGAP3,AGPS,AKR1C1/AKR1C2,AKR1C3,ALDH1B1,APBA3,AREG,ARID5B,ARMT1,ARRDC3,BCAM,BHLHE40,BTG2,C14orf39,C1GALT1C1,C2,CAV1,CCDC175,CCL3,CCL4,CD4,CD69,CDH1,CDKN1A,CDKN2C,CEBPD,CENPF,CKAP4,CLGN,CLU,CMPK2,CP,CSF2RB,CXCL8,CXCR4,DDIT4,DHX58,DIXDC1,DOCK4,DTL,DUSP1,DUSP2,DYRK1A,EDA2R,EGLN1,EGR1,EGR3,EGR4,EIF2AK2,EML2,EPDR1,EPSTI1,FBLN1,FBLN5,FEN1,FKBP5,FOS,FOSB,FREM1,GASK1B,GBP7,GCSAML,GLUL,…
Infectious Diseases	Replication of virus	6.84e-11	Increased	2.181	APBA3,AREG,BST2,CAV1,CCL3,CCL3L3,CCL4,CD4,CXCL8,CXCR4,DUSP1,DYRK1A,EGR1,EIF2AK2,F13A1,FCGR1A,GBP1,HCK,HERC5,IFI6,IFIH1,IFIT1,IFITM1,IFITM3,IGKC,IRF2,IRF7,ISG15,ISG20,JUN,MX1,MYC,NCR3,NLRC5,OAS1,OAS3,OASL,PANX1,PLK3,PRDX1,PRKCD,PTGS2,PTX3,RAB6B,RNASEL,RSAD2,SAMHD1,SGK1,SOCS1,SOCS3,SP110,SPRY2,STAT1,STAT2,TLR2,TNF,TNFSF10,TP53,TXNIP,UBE2L6,USP2,ZAP70
Cancer,Organismal Injury and Abnormalities,Reproductive System Disease	Breast cancer	3.63e-10	Increased	2.176	ACACB,ACTA2,ADGRG6,AGAP3,AKR1C1/AKR1C2,AKR1C3,ALDH1B1,AREG,ARID5B,ARMT1,BCAM,BHLHE40,BTG2,C14orf39,C1GALT1C1,C2,CAV1,CCDC175,CCL3,CCL4,CD4,CD69,CDH1,CDKN1A,CDKN2C,CEBPD,CENPF,CKAP4,CLGN,CLU,CMPK2,CP,CSF2RB,CXCL8,CXCR4,DDIT4,DHX58,DIXDC1,DOCK4,DTL,DUSP1,DUSP2,DYRK1A,EDA2R,EGLN1,EGR1,EGR3,EGR4,EIF2AK2,EML2,EPDR1,EPSTI1,FBLN1,FBLN5,FKBP5,FOS,FOSB,FREM1,GASK1B,GBP7,GCSAML,GLUL,GPC3,GSTM3,GULP1,HAPLN3…
Cancer,Organismal Injury and Abnormalities,Reproductive System Disease	Breast or ovarian cancer	7.22e-09	Increased	2.176	ABHD12B,ABHD6,ACACB,ACTA2,ADGRG6,AGAP3,AKR1C1/AKR1C2,AKR1C3,ALDH1B1,AREG,ARID5B,ARL4C,ARMT1,ASCL2,BCAM,BHLHE40,BMP2K,BTG2,C14orf39,C1GALT1C1,C2,CAV1,CCDC175,CCL3,CCL4,CD4,CD69,CDH1,CDKN1A,CDKN2C,CDKN3,CEBPD,CENPF,CFH,CKAP4,CLDN7,CLGN,CLU,CMPK2,CP,CSF2RB,CXCL8,CXCR4,DCLRE1A,DDIT4,DHX58,DIRAS3,DIXDC1,DOCK4,DTL,DUSP1,DUSP2,DYRK1A,EDA2R,EGLN1,EGR1,EGR2,EGR3,EGR4,EIF2AK2,EML2,ENTPD6,EPDR1,EPHX1,EPSTI1…
Cancer,Organismal Injury and Abnormalities,Reproductive System Disease	Breast or gynecological cancer	7.12e-11	Increased	2.174	ABHD12B,ABHD6,ACACB,ACTA2,ADGRG6,AGAP3,AGPS,AKR1C1/AKR1C2,AKR1C3,ALDH1B1,APOL2,AREG,ARID3A,ARID5B,ARL4C,ARMT1,ARRDC3,ASCL2,BCAM,BHLHE40,BMP2K,BTG2,BTN3A1,BTN3A2,C14orf39,C1GALT1C1,C2,CAV1,CCDC146,CCDC175,CCL3,CCL4,CD4,CD69,CDH1,CDKN1A,CDKN2C,CDKN3,CEBPD,CENPF,CFH,CKAP4,CLDN5,CLDN7,CLGN,CLU,CMPK2,COL2A1,CP,CPED1,CSF2RB,CSGALNACT1,CXCL8,CXCR4,CYP1B1,CYSLTR1,DCAF4,DCLRE1A,DDIT4,DDX60,DEGS2,DEPDC1B,D…
Cancer,Organismal Injury and Abnormalities	Carcinoma	4.97e-27	Increased	2.158	ABHD12B,ABHD6,ACACB,ACADL,ACTA2,ADAP2,ADGRE5,ADGRG6,AFMID,AGAP3,AGPS,AIFM2,AK4,AKR1C1/AKR1C2,AKR1C3,AKR1C4,ALDH1B1,ALDH9A1,ALKBH4,ALKBH8,ANKLE1,ANKRD20A2 (includes others),ANXA2R,APBA3,APOL2,APOL4,ARAP1,AREG,ARF5,ARID3A,ARID5B,ARL4A,ARL4C,ARL4D,ARMH4,ARMT1,ARRDC3,ASCL2,ATF1,ATG101,ATP6V0A1,ATP6V0E1,AZU1,B4GALT1,B4GAT1,BATF,BATF3,BCAM,BEST1,BHLHE40,BMP2K,BMPR1B,BRD3,BST2,BTG1,BTG2,BTN3A1,BTN3A2,BT…
Cancer,Organismal Injury and Abnormalities	Benign solid tumor	3.08e-10	Increased	2.15	ACTA2,ADGRE5,ALDH1B1,ARL4D,C5orf30,CAV1,CDH1,CDKN1A,CDKN2C,CEBPD,CFH,CHKA,CLU,COL2A1,CSF2RB,CXCR4,CYP1B1,DCLRE1A,DGAT2,DUSP1,EGR1,FBLN1,FOS,FOSB,FZD7,GLUL,HAUS3,HOPX,HRH2,ID1,IFI44L,IFIH1,IFIT1,IFIT3,IFITM3,IL6R,JCHAIN,JUN,JUNB,KLF11,KLF2,KLF4,MINPP1,MMP2,MMP7,MRVI1,MYC,NFIB,NOG,NOTCH4,NR0B1,NR4A1,NR4A2,NR4A3,NR5A1,NUP50,PHLDA1,PLA2R1,POMC,PRDX1,PRKCD,PTGR1,PTGS2,RPL9,SERPINE1,SIK1/SIK1B,SLC12A2,…
Cancer,Organismal Injury and Abnormalities	Development of carcinoma	3.88e-06	Increased	2.073	ABHD12B,ABHD6,ACACB,ACTA2,ADAP2,ADGRE5,ADGRG6,AGAP3,AGPS,AKR1C1/AKR1C2,ALDH1B1,ALKBH8,APOL2,ARAP1,AREG,ARID3A,ARID5B,ARL4C,ARMT1,ARRDC3,B4GAT1,BATF,BCAM,BHLHE40,BMP2K,BMPR1B,BRD3,BTN3A1,BTN3A2,C14orf119,C14orf39,C2,CACNB4,CALHM2,CARNMT1,CAV1,CBY1,CCDC146,CCL4,CD4,CD69,CD72,CDH1,CDH7,CDKN1A,CDKN2C,CENPF,CFH,CHKA,CKAP4,CLCN3,CLCN4,CLDN7,CLEC1B,CLGN,CLU,CNOT9,COL2A1,COLGALT1,COQ2,CP,CPED1,CSF2RB,CSG…
Infectious Diseases	Replication of vesicular stomatitis virus	9.33e-06	Increased	2.062	APBA3,FCGR1A,IFIH1,IFITM3,ISG20,OAS1,OASL,SOCS1,SP110,STAT2,TP53,USP2
Cancer,Organismal Injury and Abnormalities	Breast or pancreatic cancer	1.37e-06	Increased	2.015	ABHD12B,ABHD6,ACACB,ACTA2,ADGRG6,AGAP3,AKR1C1/AKR1C2,AKR1C3,ALDH1B1,AREG,ARID5B,ARL4C,ARMT1,ASCL2,ATP6V0A1,BCAM,BHLHE40,BMP2K,BTG2,C14orf39,C1GALT1C1,C2,CAV1,CBY1,CCDC146,CCDC175,CCDC50,CCL3,CCL4,CD4,CD69,CDH1,CDH7,CDKN1A,CDKN2C,CDKN3,CEBPD,CENPF,CFH,CHKA,CKAP4,CLDN7,CLGN,CLU,CMPK2,CNKSR1,COL2A1,CP,CSF2RB,CXCL8,CXCR4,DCLRE1A,DDI2,DDIT4,DHX58,DIRAS3,DIXDC1,DLL3,DOCK4,DOLPP1,DTL,DUSP1,DUSP2,DYRK1A,…
Cell Cycle,Gene Expression	Binding of protein binding site	1.35e-07	Decreased	-2.009	CD4,CEBPD,CRIP2,CXCL8,EGR1,EGR2,ETV3,FOS,HCK,ID1,ID2,ID3,IER3,IL7,JUN,KLF13,LMNA,MYC,NFKBID,NR0B1,PER1,PLK3,POMC,PRDX1,PRKCD,PTAFR,RGCC,RHOB,SPN,STAT1,TNF,TNFSF10,TP53
Cell-To-Cell Signaling and Interaction	Activation of leukemia cell lines	1.98e-07	Decreased	-2.041	CXCL8,EGR2,EGR3,GIMAP6,IL7,MYC,PIK3IP1,SLC39A6,TNF,TNFSF10,ZAP70
Cell Death and Survival	Necrosis	1.57e-10	Decreased	-2.051	AGAP3,AREG,ARID5B,ATF1,AZU1,BHLHE40,BMPR1B,BTG1,BTG2,CAV1,CCDC86,CCL3,CCL3L3,CCL4,CD4,CD69,CDH1,CDKN1A,CDKN2C,CEBPD,CENPF,CFH,CHKA,CITED2,CLU,COL2A1,COQ9,CRK,CSF2RB,CXCL8,CXCR4,CYP1B1,CYSLTR1,DDIT4,DHX33,DHX58,DIRAS3,DLG4,DTL,DUSP1,DUSP6,EDA2R,EEF2K,EFNA1,EGLN1,EGR1,EGR2,EGR3,EIF2AK2,ENTPD1,EPHX1,EREG,F13A1,FBLN1,FCGR1A,FEN1,FGL2,FKBP5,FOS,FOSB,GBP1,GIMAP6,GPC3,GULP1,HCK,HES1,HLA-F,HLA-G,HLF,HOXA…
Tissue Morphology	Quantity of epithelial cells	2.89e-08	Decreased	-2.078	CDKN1A,CDKN2C,GDF7,HES1,HIF3A,HOXA3,HRH2,ID2,KLF4,LMNA,LRRK2,MCL1,MYC,NOG,PRKCD,RAB38,SPRY2,STAT1,TNF,TP53,VDR
Hematological System Development and Function,Lymphoid Tissue Structure and Development,Tissue Morphology	Quantity of T lymphocytes	2.66e-12	Decreased	-2.102	ARID5B,BATF,BATF3,BHLHE40,CAV1,CCL4,CD4,CD69,CDKN1A,CDKN2C,CSF2RB,CXCR4,EGR2,EGR3,FOS,FOSB,FYB1,HLA-G,HOXA3,ID1,ID2,ID3,IL6R,IL7,IRF2,IRF8,ITGB8,KLF13,KLF4,LAG3,LIG4,MAN2A1,MAP3K8,MCF2L,MCL1,MPG,MYC,NFIL3,NFKBID,NLRC5,NOG,NOTCH4,NR4A1,PRDX1,PTAFR,PTGIR,REN,RGCC,S1PR2,SELP,SNAI3,SOCS1,SOCS3,STAT1,STK17B,TCF4,TLE4,TLR2,TNF,TNFAIP3,TNFSF13B,TP53,TXNIP,VDR,XKR8,ZAP70,ZFP36
Gene Expression	Expression of RNA	4.5e-14	Decreased	-2.122	ACACB,ACTA2,APBA3,ARID3A,ARID5B,ASCL2,ATF1,AZU1,BATF,BATF3,BHLHE40,BMPR1B,BRD3,BST2,BTG1,BTG2,CAV1,CBY1,CCL3,CCL3L3,CD4,CDH1,CDKN1A,CDKN2C,CEBPD,CENPF,CITED2,CLDN5,CLU,CNKSR1,COL2A1,CRK,CSF2RB,CXCR4,DHX33,DHX58,DIRAS3,DIXDC1,DTX3L,DUSP1,DYRK1A,EFNA1,EGLN1,EGR1,EGR2,EGR3,EGR4,EIF2AK2,EREG,ETV3,FAM98A,FBLN1,FBP1,FCGR1A,FERMT1,FOS,FOSB,FZD7,GDF7,GTF2A1,HES1,HHEX,HIF3A,HLA-DRB5,HLF,HLTF,HOPX,HSPB1,HY…
Cell Death and Survival	Cell death of connective tissue cells	5.26e-08	Decreased	-2.235	BMPR1B,CDH1,CDKN1A,CDKN2C,CLU,COL2A1,CRK,CXCL8,CYP1B1,DDIT4,DUSP1,EGR1,EGR2,EIF2AK2,EPHX1,FCGR1A,HOXA3,HYAL2,ID1,ID2,IER3,IFIH1,IRF7,JUN,JUND,KLF2,KLF6,LMNA,MAP3K8,MCF2L,MCL1,MPG,MYC,NFKBID,NOG,NR4A1,NR4A2,PLEKHF1,PLK3,PRKCD,RHOB,RNASEL,SERPINE1,SGK1,SGPP1,SPN,STAT1,STK17B,TCF4,TIMP3,TMEM107,TNF,TNFAIP3,TNFSF10,TP53,TP53INP1,TXNIP,USP18,VDR,ZNF346
Cell Death and Survival	Apoptosis of connective tissue cells	7.83e-06	Decreased	-2.26	BMPR1B,CDH1,CDKN1A,CDKN2C,CLU,COL2A1,CXCL8,DDIT4,DUSP1,EIF2AK2,FCGR1A,JUN,JUND,KLF2,MCF2L,MCL1,MYC,NFKBID,NOG,NR4A1,RHOB,RNASEL,SERPINE1,TCF4,TIMP3,TNF,TNFSF10,TP53,TXNIP,VDR,ZNF346
Cell Cycle,Gene Expression	Binding of E box motif	3.87e-06	Decreased	-2.382	CD4,ID1,ID2,ID3,MYC,PER1,STAT1,TNF
Cellular Function and Maintenance	Engulfment of cells	1.41e-06	Decreased	-2.397	ATP6V0E1,AZU1,BTBD19,CAV1,CCL3,CCL4,CD4,CEACAM4,CFH,CLCN3,CRK,CSF2RB,DOCK4,EEF2K,EGR1,FCGR1A,FLOT1,GP1BA,GPC3,GULP1,HCK,HYAL2,IL7,IRF7,IRF8,ISG15,JUNB,KLF2,MYC,PLD4,PLEKHF1,PLSCR1,POMC,PRKCD,PRKG2,PTX3,RGCC,RHOB,S100A10,SERPINE1,STON2,TLE3,TLR2,TNF,TNFSF10,TP53,TUB,USP2,XKR8,ZBTB7A
Neurological Disease	Progressive neurological disorder	1.9e-06	Decreased	-2.538	ACTA2,APOL2,AREG,B4GAT1,BST2,CAV1,CCDC50,CCL3,CCL4,CDKN1A,CHCHD10,CLU,CNKSR1,CXCL8,CXCR4,CYP7B1,CYSLTR1,DYRK1A,ECE2,EEF2K,EGLN1,EGR1,EGR2,EIF2AK2,ELN,EPSTI1,FBLN1,FCGR1A,FITM2,FLOT1,FUCA1,GATM,GLRB,HLA-F,HLA-G,HRH2,HSPB1,IFIT1,IGKC,IL6R,IRF7,ISG15,JUN,KCNA3,KEAP1,KIF5A,LRP6,LRRK2,MCAM,MMP2,MT-ND1,MX1,MYC,NAT8,NEAT1,NFIL3,NOTCH4,NR4A2,OAS1,OAS3,OSBPL10,PIK3IP1,PRDX1,PRKCD,PRX,PTGS2,RHOB,RIMS1,RSAD…
Cell Cycle,Gene Expression	Binding of DNA	1.39e-14	Decreased	-2.758	BMPR1B,BTG2,CAV1,CD4,CDKN1A,CEBPD,CLU,CRIP2,CXCL8,CXCR4,CYP1B1,DIRAS3,EGR1,EGR2,EGR3,ETV3,FOS,FOSB,FYB1,GTF2A1,HCK,HIF3A,ID1,ID2,ID3,IER3,IL6R,IL7,IRF7,JUN,JUNB,JUND,KEAP1,KLF13,LMNA,MAPK12,MPG,MYC,NFKBID,NR0B1,NR4A1,NR4A2,NR5A1,OAS1,PER1,PLK3,POMC,PPP1R1B,PRDX1,PRKCD,PTAFR,RGCC,RHOB,SOCS1,SOCS3,SPN,STAT1,TCF4,TNF,TNFAIP3,TNFSF10,TNFSF13B,TP53,TSC22D3,TWNK,VDR,YWHAG,ZBTB7A
Antimicrobial Response,Inflammatory Response	Antimicrobial response	1.83e-16	Decreased	-2.919	ACTA2,AZU1,BANF1,BATF3,BST2,CCL4,CLU,CXCR4,DDIT4,DDX60,DHX58,DTX3L,EIF2AK2,EXOSC4,FCGR1A,HCK,HLA-G,HSPB1,HYAL2,HYAL3,IFI44,IFI44L,IFI6,IFIH1,IFIT1,IFIT2,IFIT3,IFITM1,IFITM3,IRF2,IRF7,IRF8,ISG15,ISG20,JCHAIN,MMP7,MX1,OAS1,OAS2,OAS3,OASL,PARP9,PLSCR1,PRKCD,PRSS2,RNASEL,RSAD2,SAMHD1,SOCS1,SOCS3,SPN,SPON2,SPRY2,STAT1,STAT2,TLR2,TNF,TP53
Cell Cycle	Interaction of DNA	5.26e-15	Decreased	-3.009	BMPR1B,BTG2,CAV1,CD4,CDKN1A,CEBPD,CLU,CRIP2,CXCL8,CXCR4,CYP1B1,DIRAS3,EGR1,EGR2,EGR3,ETV3,FOS,FOSB,FYB1,GTF2A1,HCK,HIF3A,ID1,ID2,ID3,IER3,IL6R,IL7,IRF7,JUN,JUNB,JUND,KEAP1,KLF13,LIG4,LMNA,MAPK12,MPG,MYC,NFKBID,NR0B1,NR4A1,NR4A2,NR5A1,OAS1,PARP3,PER1,PLK3,POMC,PPP1R1B,PRDX1,PRKCD,PTAFR,RGCC,RHOB,SOCS1,SOCS3,SPN,STAT1,TCF4,TNF,TNFAIP3,TNFSF10,TNFSF13B,TP53,TSC22D3,TWNK,VDR,YWHAG,ZBTB7A
Inflammatory Response	Immune response of cells	8.29e-08	Decreased	-3.246	AZU1,BATF3,BHLHE40,BRD3,CAV1,CCL3,CD4,CD69,CDKN1A,CEACAM4,CFH,CLCN3,CRK,CSF2RB,CXCL8,CYP1B1,DHX58,EIF2AK2,FCGR1A,GP1BA,GULP1,HCK,HRH2,HSPB1,IFIH1,IGKC,IL6R,IL7,IRF2,IRF2BP1,IRF7,IRF8,ISG15,JUN,JUNB,KLF2,MAP3K8,MCL1,MPG,MYC,NCR3,NFIL3,NR4A2,PER1,PLD4,PRKCD,PTX3,RGCC,SERPINE1,SGK1,SMYD3,SOCS1,SOCS3,SPRY2,STAT1,TLE3,TLR2,TNF,TNFSF10,TP53,TUB,UBE2L6
Antimicrobial Response,Inflammatory Response	Antiviral response	1.3e-21	Decreased	-3.386	ACTA2,AZU1,BANF1,BATF3,BST2,CCL4,CLU,CXCR4,DDIT4,DDX60,DHX58,DTX3L,EIF2AK2,EXOSC4,FCGR1A,HSPB1,HYAL2,HYAL3,IFI44,IFI44L,IFI6,IFIH1,IFIT1,IFIT2,IFIT3,IFITM1,IFITM3,IRF2,IRF7,ISG15,ISG20,MX1,OAS1,OAS2,OAS3,OASL,PARP9,PLSCR1,RNASEL,RSAD2,SAMHD1,SOCS1,SOCS3,SPN,SPON2,SPRY2,STAT1,STAT2,TNF,TP53

## Sheet: T3 vs. T1 MPP_GMP
T3 vs. T1 MPP_GMP
© 2000-2020 QIAGEN. All rights reserved.
Categories	Diseases or Functions Annotation	p-value	Predicted Activation State	Activation z-score	Molecules
Organismal Survival	Morbidity or mortality	5.23e-10	Increased	3.369	ACADL,ACTA2,ADAM19,ADAM22,ADM,AFMID,ANKLE1,APBA2,AREG,ARID3A,ARID5B,AXL,BAG3,BAK1,BRPF1,C3AR1,CCDC86,CCL3L3,CCR1,CD3E,CDKN2C,CFH,CHKA,CLCN3,CLDN7,CLN3,COL2A1,COQ9,CPLX1,CSF1R,CSGALNACT1,CTR9,CXCL3,CXCL8,CXCR4,DDX58,DHX58,DNAJC6,DUSP1,EGR2,EGR3,EIF2AK2,ELANE,ENAH,ENPP2,F13A1,FAS,FBXO45,FERMT1,FN1,FOS,GCH1,GFI1B,GNAI1,HCK,HLA-G,HMGA2,HOPX,HSPB1,HYAL2,ID1,ID3,IDS,IFIH1,IFIT2,INHBA,IRF2,IRF7,ISG15,IT…
Organismal Survival	Organismal death	6.9e-10	Increased	3.351	ACADL,ACTA2,ADAM19,ADAM22,ADM,AFMID,ANKLE1,APBA2,AREG,ARID3A,ARID5B,AXL,BAG3,BAK1,BRPF1,C3AR1,CCDC86,CCL3L3,CCR1,CD3E,CDKN2C,CFH,CHKA,CLCN3,CLDN7,CLN3,COL2A1,COQ9,CPLX1,CSF1R,CSGALNACT1,CTR9,CXCL3,CXCL8,CXCR4,DDX58,DHX58,DNAJC6,DUSP1,EGR2,EGR3,EIF2AK2,ELANE,ENAH,ENPP2,F13A1,FAS,FBXO45,FERMT1,FN1,FOS,GCH1,GFI1B,GNAI1,HCK,HLA-G,HMGA2,HOPX,HSPB1,HYAL2,ID1,ID3,IDS,IFIH1,IFIT2,INHBA,IRF2,IRF7,ISG15,IT…
Cell Signaling	Viral life cycle	4.07e-06	Increased	3.101	CCL5,CHMP6,CXCR4,EIF2AK2,IFIT1,IFITM1,IFITM3,ISG15,MX1,OAS1,OAS3,OASL,PLSCR1,PTGS2,RSAD2
Cell Signaling	Replication of viral replicon	2.86e-09	Increased	3.1	CCL5,EIF2AK2,IFIT1,IFITM1,IFITM3,ISG15,MX1,OAS1,OAS3,OASL,PLSCR1,PTGS2,RSAD2
Cellular Development,Skeletal and Muscular System Development and Function,Tissue Development	Differentiation of muscle	7.1e-06	Increased	2.973	AREG,BTG1,BTG2,EGR1,EGR2,EREG,FN1,FOS,HOPX,HYAL2,ID3,JAK3,JDP2,JUN,LMNA,MAFF,MYC,NOG,NR4A1,NR4A3,PRDM16,PRKG2,SAP30,SOCS1,SOCS3,SOSTDC1,SSPN,STAT1,TAL1
Infectious Diseases	Replication of Flaviviridae	8.41e-06	Increased	2.674	DDX58,EIF2AK2,IFI6,IFIT1,IFITM1,IFITM3,ISG15,OASL,RSAD2,SOCS3,TXNIP,UBE2L6
Infectious Diseases	Replication of virus	1.02e-11	Increased	2.519	AREG,BAK1,CCL3,CCL3L3,CCL5,CCR1,CD48,CXCL3,CXCL8,CXCR4,DDX58,DUSP1,DUSP3,EGR1,EIF2AK2,F13A1,GBP1,HCK,HERC5,IFI6,IFIH1,IFIT1,IFITM1,IFITM3,IL10RA,IRF2,IRF7,ISG15,JUN,MX1,MX2,MYC,OAS1,OAS3,OASL,PARP11,PRKCD,PTGS2,RSAD2,SAMHD1,SGK1,SLFN12,SOCS1,SOCS3,SP110,SPRY2,STAT1,STAT2,TAP1,TNFRSF1A,TNFSF10,TRIM25,TXNIP,UBE2L6
Infectious Diseases	Replication of vesicular stomatitis virus	7.63e-08	Increased	2.483	BAK1,DDX58,IFIH1,IFITM3,OAS1,OASL,PARP11,SLFN12,SOCS1,SP110,STAT2,TAP1,TRIM25
Infectious Diseases	Replication of Hepatitis C virus	1.36e-05	Increased	2.477	DDX58,EIF2AK2,IFI6,IFIT1,IFITM1,IFITM3,ISG15,RSAD2,SOCS3,TXNIP,UBE2L6
Tissue Development	Accumulation of cells	1.11e-07	Increased	2.221	ABCG1,CCL3,CCL3L3,CCL5,CCR1,CLU,CXCL3,CXCL8,CXCR4,DUSP1,EGR1,ELANE,ENPP2,ENTPD1,FAS,HCK,IER3,IL10RA,ITGA2,KLF2,MMP7,MYC,NR4A1,PIK3AP1,PTGS2,RHOB,SAMHD1,STAT1,TAL1,TNFAIP8L2,TNFRSF1A,TNFSF10,TSC22D3
Infectious Diseases	Replication of RNA virus	1.52e-09	Increased	2.209	AREG,BAK1,CCL3,CCL3L3,CCL5,CCR1,CD48,CXCL8,CXCR4,DDX58,DUSP3,EIF2AK2,F13A1,GBP1,HCK,HERC5,IFI6,IFIH1,IFIT1,IFITM1,IFITM3,IRF2,IRF7,ISG15,JUN,MX1,MYC,OAS1,OAS3,OASL,PARP11,PRKCD,PTGS2,RSAD2,SGK1,SLFN12,SOCS1,SOCS3,SP110,STAT1,STAT2,TAP1,TNFSF10,TRIM25,TXNIP,UBE2L6
Infectious Diseases	Infection of mammalia	1.4e-09	Increased	2.106	CCL3L3,CCR1,CSF2RB,CXCR4,DDX58,DHX58,DUSP1,EIF2AK2,ELANE,FOS,FUT7,HCK,HLA-G,IFIH1,IFIT2,IL10RA,IRF7,ISG15,JDP2,MMP2,MMP7,NFE2,NOD2,OASL,PRKCD,PTAFR,SAMHD1,SPON2,STAT1,STAT2,TAP1,TNFAIP8L2,TNFRSF1A,TNFSF10,USP18
Hematological System Development and Function,Tissue Development	Accumulation of blood cells	5.77e-08	Increased	2.069	ABCG1,CCL3,CCL3L3,CCL5,CCR1,CXCL3,CXCL8,CXCR4,DUSP1,EGR1,ELANE,ENPP2,ENTPD1,FAS,HCK,IER3,IL10RA,ITGA2,KLF2,MMP7,MYC,NR4A1,PIK3AP1,PTGS2,STAT1,TAL1,TNFAIP8L2,TNFRSF1A,TNFSF10,TSC22D3
Cancer,Organismal Injury and Abnormalities	Frequency of tumor	1.79e-06	Increased	2.062	ABHD12B,ACTA2,ADAM19,ADAM22,ADAM8,ADM,AGPS,AKR1C1/AKR1C2,ANKRD26,ANKRD27,ANKRD9,APBA2,APOL2,AREG,ARHGEF26,ARHGEF37,ARID3A,ARID5B,ARL4C,ATP8B3,AXL,BAK1,BATF,BMP2K,BMPR1B,BRPF1,BTG2,BTN3A1,BTN3A2,BTRC,C14orf119,C2,C3AR1,C5orf30,CACNB4,CARF,CAVIN2,CBX6,CCDC169,CCNA1,CCR1,CD3G,CD48,CD69,CDKN2C,CETN3,CFH,CHKA,CHST12,CLCN3,CLDN7,CLU,COL2A1,CP,CSF1R,CSF2RB,CSGALNACT1,CTR9,CXCL8,CXCR4,DCAF4,DCP1B,DDI2,DD…
Hematological System Development and Function,Immune Cell Trafficking,Inflammatory Response,Tissue Development	Accumulation of leukocytes	3.53e-08	Increased	2.055	ABCG1,CCL3,CCL3L3,CCL5,CCR1,CXCL3,CXCL8,CXCR4,DUSP1,EGR1,ELANE,ENPP2,ENTPD1,FAS,HCK,IER3,IL10RA,ITGA2,KLF2,MMP7,NR4A1,PIK3AP1,PTGS2,STAT1,TAL1,TNFAIP8L2,TNFRSF1A,TNFSF10,TSC22D3
Infectious Diseases	Replication of Herpesviridae	7.53e-09	Increased	2.048	BAK1,CXCL3,DDX58,EGR1,IFIH1,IL10RA,MX2,OAS1,OASL,RSAD2,SAMHD1,SPRY2,STAT1,STAT2
Cellular Movement,Hematological System Development and Function,Immune Cell Trafficking	Mobilization of granulocytes	2.57e-06	Increased	2.007	C3AR1,CCL3,CCL3L3,CCR1,CXCL3,CXCL8,CXCR4
Cell Death and Survival,Endocrine System Disorders,Gastrointestinal Disease,Organismal Injury and Abnormalities	Cell death of beta islet cells	7.58e-06	Decreased	-2.007	FAS,JUNB,MCL1,MYC,PRKCD,SOCS1,SOCS3,STAT1,TCF7,TNFRSF1A,TXNIP,USP18
Cell Death and Survival	Apoptosis of lymphatic system cells	6.72e-08	Decreased	-2.012	ADAM8,BAK1,C3AR1,CCDC86,CCL3,CCL5,CD3E,CXCR4,DHX58,EGR1,EGR3,EIF2AK2,ELANE,FAS,FOS,HLA-G,ID3,IER3,JAK3,JUN,KLF2,MCL1,MYC,NR4A1,NR4A3,PARP14,PRKCD,SOCS1,STAT1,STK17B,TLE4,TNFAIP8L2,TNFRSF1A,TNFSF10,TNFSF13B,TSC22D3
Cell Death and Survival	Cell death of myeloid cells	1.15e-10	Decreased	-2.021	ABCG1,ADAM8,BAK1,BTG1,C3AR1,CCL5,CD69,CXCL8,CXCR4,EIF2AK2,ELANE,ENTPD1,FAS,FOS,GBP1,GFI1B,IRF2,ISG15,KLF2,MCL1,MYC,NAMPT,NR4A1,PIK3AP1,PLA2G4A,PRKCD,SOCS1,STAT1,TNFRSF1A,TNFSF10,TSC22D3
Cell Death and Survival	Apoptosis of macrophages	1.15e-09	Decreased	-2.036	ABCG1,ADAM8,BTG1,C3AR1,CCL5,EIF2AK2,FAS,FOS,GBP1,IRF2,ISG15,MCL1,NAMPT,PIK3AP1,PLA2G4A,STAT1,TNFRSF1A,TNFSF10
Cell Death and Survival,Organismal Injury and Abnormalities	Cell death of endothelial cells	9.16e-08	Decreased	-2.043	ADM,ARHGAP18,AXL,AZU1,CXCL8,CXCR4,DIP2A,DUSP6,FAS,ID1,ITGA2,KLF2,KLF4,MCAM,MCL1,MMP2,MYC,NOG,NR4A3,PROCR,RHOB,SOCS1,TNFRSF1A,TNFSF10
Cell Death and Survival	Cell death of immune cells	4.15e-11	Decreased	-2.066	ABCG1,ADAM8,ARID5B,AXL,BAK1,BTG1,C3AR1,CCDC86,CCL3,CCL5,CD3E,CD48,CD69,CLU,CSF1R,CSF2RB,CXCL8,CXCR4,DHX58,EGR1,EGR3,EIF2AK2,ELANE,ENTPD1,FAS,FN1,FOS,GBP1,HCK,HLA-G,ID3,IER3,IFIH1,INHBA,IRF2,ISG15,JAK3,JUN,KLF2,KLF4,LAG3,MCL1,MX1,MYC,NAMPT,NR4A1,NR4A3,PARP14,PIK3AP1,PLA2G4A,PRKCD,SOCS1,STAT1,STK17B,TCF7,TLE4,TNFAIP8L2,TNFRSF1A,TNFSF10,TNFSF13B,TSC22D3
Cell Cycle,Gene Expression	Binding of DNA	5.86e-13	Decreased	-2.082	BMPR1B,BTG2,BTRC,CD3E,CLU,CRIP2,CTR9,CXCL8,CXCR4,DDX58,DIRAS3,EGR1,EGR2,EGR3,ELANE,ESRRA,FAS,FN1,FOS,FYB1,HCK,HIF3A,HMGB2,HSPA1A/HSPA1B,ID1,ID3,IER3,IRF7,ITGA2,JAK3,JUN,JUNB,JUND,LMNA,MGA,MYC,NR0B1,NR4A1,OAS1,PER1,PRDM16,PRKCD,PTAFR,RARG,RGCC,RHOB,SOCS1,SOCS3,STAT1,TAL1,TNFRSF1A,TNFSF10,TNFSF13B,TSC22D3,ZBTB7A
Cell Death and Survival,Organismal Injury and Abnormalities	Apoptosis of endothelial cells	2.13e-07	Decreased	-2.086	ADM,ARHGAP18,AXL,AZU1,CXCL8,CXCR4,DUSP6,FAS,ID1,ITGA2,KLF4,MCAM,MCL1,MMP2,MYC,NOG,NR4A3,PROCR,RHOB,SOCS1,TNFRSF1A,TNFSF10
Cell Death and Survival	Apoptosis of myeloid cells	3.39e-11	Decreased	-2.13	ABCG1,ADAM8,BAK1,BTG1,C3AR1,CCL5,CD69,CXCL8,CXCR4,EIF2AK2,ELANE,FAS,FOS,GBP1,GFI1B,IRF2,ISG15,KLF2,MCL1,MYC,NAMPT,PIK3AP1,PLA2G4A,PRKCD,SOCS1,STAT1,TNFRSF1A,TNFSF10,TSC22D3
Connective Tissue Disorders,Inflammatory Disease,Inflammatory Response,Organismal Injury and Abnormalities,Skeletal and Muscular Disorders	Polyarthritis	1.43e-11	Decreased	-2.166	ADM,CCL3,CCL5,CCR1,CD69,COL2A1,CTR9,DUSP1,DUSP2,F13A1,FAS,FN1,FOS,HLA-G,HSPA1A/HSPA1B,MCL1,NR4A1,NR4A3,PLA2G4A,PTGIR,PTGS2,SOCS1,STAT1,TLE3,TNFRSF1A,TNFSF13B,ZFP36
Cell Death and Survival,Organismal Injury and Abnormalities	Necrosis of epithelial tissue	4.37e-09	Decreased	-2.186	ADM,ARHGAP18,AXL,AZU1,BAK1,CLU,CSF1R,CXCL3,CXCL8,CXCR4,DIP2A,DUSP6,EGR1,EIF2AK2,FAS,FOS,HSPB1,ID1,IER3,IFIH1,INHBA,ITGA2,JUN,KLF2,KLF4,MCAM,MCL1,MIAT,MMP2,MYC,NAMPT,NOG,NR4A1,NR4A3,OAS1,OAS2,OAS3,PLA2G4A,PRKAA2,PRKCD,PROCR,PTAFR,PTGS2,RHOB,SGK1,SOCS1,SOCS3,STAT1,TJP2,TNFAIP8L2,TNFRSF1A,TNFSF10,TP53INP1
Cell Death and Survival,Endocrine System Disorders,Gastrointestinal Disease,Organismal Injury and Abnormalities	Apoptosis of pancreatic cells	2.02e-05	Decreased	-2.201	CXCR4,FAS,JUNB,MCL1,MYC,PRKCD,SOCS1,SOCS3,STAT1,TCF7,TXNIP,USP18
Connective Tissue Disorders,Inflammatory Disease,Inflammatory Response,Organismal Injury and Abnormalities,Skeletal and Muscular Disorders	Experimentally-induced arthritis	1.63e-07	Decreased	-2.207	CCL3L3,CCR1,CD69,COL2A1,CTR9,CXCL8,DUSP1,F13A1,FAS,FN1,HCK,MMP2,NAMPT,NOD2,PLA2G4A,PTGIR,PTGS2,STAT1,TNFRSF1A,TNFSF13B
Cell Death and Survival	Apoptosis of T lymphoblasts	1.6e-05	Decreased	-2.213	CCL3,CCL5,CD3E,FAS,MYC
Cellular Development,Cellular Growth and Proliferation,Embryonic Development	Proliferation of embryonic cell lines	8.98e-06	Decreased	-2.214	BATF,BRPF1,BTG1,BTG2,BTRC,CCNA1,CHKA,CNKSR1,DIRAS3,EGR1,EIF2AK2,FN1,FOS,GPR12,JUN,KLF2,KLF4,LIG4,LTBP1,MYC,PTGS2,SAMD9L,SOCS1,SOCS3,TSC22D3
Cellular Movement	Invasion of carcinoma cell lines	1.69e-05	Decreased	-2.215	ACTA2,ADAM8,AREG,AXL,CCR1,CFH,CLDN7,CLU,DDX58,DUSP1,EGR1,ENAH,ENPP2,FN1,GNAI1,ID1,IFIT2,IFITM1,JUN,JUNB,JUND,KLF4,PRKCD,PTAFR
Inflammatory Response	Innate immune response	6e-07	Decreased	-2.22	ADAM8,CCL5,DDX58,EIF2AK2,EREG,FFAR3,FN1,GBP5,HLA-G,HMGB2,IFI6,IFIH1,IFIT2,IRF2BP1,IRF7,ISG15,MMP2,MX1,NOD2,PLSCR1,SPON2,STAT1,TRIM25,TRIM58
Cell Cycle	Interaction of DNA	5.35e-13	Decreased	-2.224	BMPR1B,BTG2,BTRC,CD3E,CLU,CRIP2,CTR9,CXCL8,CXCR4,DDX58,DIRAS3,EGR1,EGR2,EGR3,ELANE,ESRRA,FAS,FN1,FOS,FYB1,HCK,HIF3A,HMGB2,HSPA1A/HSPA1B,ID1,ID3,IER3,IRF7,ITGA2,JAK3,JUN,JUNB,JUND,LIG4,LMNA,MGA,MYC,NR0B1,NR4A1,OAS1,PER1,PRDM16,PRKCD,PTAFR,RARG,RGCC,RHOB,SOCS1,SOCS3,STAT1,TAL1,TNFRSF1A,TNFSF10,TNFSF13B,TSC22D3,ZBTB7A
Cell Death and Survival	Cell death of T lymphocytes	3.98e-09	Decreased	-2.247	ADAM8,BAK1,C3AR1,CCDC86,CCL3,CCL5,CD3E,CXCR4,DHX58,EGR1,EGR3,ENTPD1,FAS,FOS,HLA-G,ID3,IER3,JAK3,JUN,KLF2,LAG3,MCL1,MYC,NR4A1,NR4A3,SOCS1,STAT1,STK17B,TLE4,TNFAIP8L2,TNFRSF1A,TNFSF10,TNFSF13B,TSC22D3
Cell Death and Survival	Cell death of blood cells	7.75e-11	Decreased	-2.273	ABCG1,ADAM8,ARID5B,AXL,BAK1,BTG1,C3AR1,CCDC86,CCL3,CCL3L3,CCL5,CD3E,CD48,CD69,CLU,CSF1R,CSF2RB,CXCL8,CXCR4,DHX58,EGR1,EGR3,EIF2AK2,ELANE,ENTPD1,FAS,FN1,FOS,GBP1,GFI1B,HCK,HLA-G,ID3,IER3,IFIH1,INHBA,IRF2,ISG15,JAK3,JUN,KLF2,KLF4,LAG3,MCL1,MX1,MYC,NAMPT,NR4A1,NR4A3,PARP14,PIK3AP1,PLA2G4A,PRKCD,SOCS1,STAT1,STK17B,TCF7,TLE4,TNFAIP8L2,TNFRSF1A,TNFSF10,TNFSF13B,TSC22D3
Cell Death and Survival,Organismal Injury and Abnormalities	Necrosis of vascular endothelial cells	4.07e-06	Decreased	-2.277	ADM,ARHGAP18,AXL,CXCL8,DIP2A,DUSP6,FAS,ID1,KLF4,MCAM,MCL1,MMP2,NR4A3,TNFRSF1A,TNFSF10
Cell Death and Survival	Necrosis	1.47e-10	Decreased	-2.281	ABCG1,ADAM8,ADM,AREG,ARHGAP18,ARID5B,AXL,AZU1,BAG3,BAK1,BMPR1B,BTG1,BTG2,BTRC,C3AR1,CCDC86,CCL3,CCL3L3,CCL5,CCNA1,CD3E,CD48,CD69,CDKN2C,CFH,CHKA,CHMP6,CLN3,CLU,COL2A1,COQ9,CSF1R,CSF2RB,CXCL3,CXCL8,CXCR4,DDX58,DHX58,DIP2A,DIRAS3,DUSP1,DUSP6,EDA2R,EGR1,EGR2,EGR3,EIF2AK2,ELANE,ENPP2,ENTPD1,EREG,ESRRA,F13A1,FAS,FKBP5,FN1,FOS,GBP1,GCH1,GFI1B,GNG2,GULP1,HCK,HLA-F,HLA-G,HMGA2,HMGB2,HSPA1A/HSPA1B,HSPB1,H…
Cell Death and Survival	Cell death of connective tissue cells	1.86e-06	Decreased	-2.368	ADM,BAK1,BMPR1B,BTRC,CDKN2C,CLU,COL2A1,CSF1R,CXCL8,DDX58,DUSP1,EGR1,EGR2,EIF2AK2,FAS,FN1,GNG2,HYAL2,ID1,IER3,IFIH1,IRF7,JUN,JUND,KLF2,KLF6,LMNA,MCL1,MYC,NOG,NR4A1,PLA2G4A,PPP2R1B,PRKAA2,PRKCD,RHOB,SDC4,SGK1,STAT1,STK17B,TNFRSF1A,TNFSF10,TP53INP1,TXNIP,USP18,ZNF346
Cell Death and Survival	Apoptosis of T lymphocytes	7.83e-09	Decreased	-2.394	ADAM8,BAK1,C3AR1,CCDC86,CCL3,CCL5,CD3E,CXCR4,DHX58,EGR1,EGR3,FAS,FOS,HLA-G,ID3,IER3,JAK3,JUN,KLF2,MYC,NR4A1,NR4A3,SOCS1,STAT1,STK17B,TLE4,TNFAIP8L2,TNFRSF1A,TNFSF10,TNFSF13B,TSC22D3
Cell Death and Survival	Apoptosis of lymphoblasts	9.4e-06	Decreased	-2.425	CCL3,CCL5,CD3E,EIF2AK2,FAS,MYC
Cell Death and Survival	Apoptosis of thymocytes	1.45e-05	Decreased	-2.43	ADAM8,BAK1,CD3E,EGR1,EGR3,FAS,FOS,ID3,JAK3,JUN,MYC,NR4A1,TLE4,TNFRSF1A,TNFSF10
Cellular Movement	Cell movement	1.76e-13	Decreased	-2.475	ABCG1,ACTA2,ADAM19,ADAM8,ADM,AQP3,AREG,ARHGAP18,ARID5B,ARL4C,AXL,AZU1,BAG3,BATF,BTG2,C2,C3AR1,C5orf30,CARMIL1,CCL3,CCL3L3,CCL5,CCR1,CD3E,CD48,CD69,CDKN2C,CEACAM4,CFH,CLCN3,CLDN7,CLU,COL2A1,CRIP2,CSF1R,CSF2RB,CXCL3,CXCL8,CXCR4,DDX58,DIP2A,DUSP1,DUSP3,DUSP6,EFNA4,EGR1,EGR2,EGR3,EIF2AK2,ELANE,ENAH,ENPP2,ENTPD1,EREG,ESRRA,F13A1,FAS,FBXO45,FERMT1,FN1,FOS,FUT10,FUT7,FYB1,GBP1,GNAI1,HCK,HLA-G,HMGA2,HMGB…
Cell Death and Survival,Organismal Injury and Abnormalities	Apoptosis of vascular endothelial cells	4.07e-06	Decreased	-2.528	ADM,ARHGAP18,AXL,CXCL8,DUSP6,FAS,ID1,KLF4,MCAM,MCL1,MMP2,NR4A3,TNFRSF1A,TNFSF10
Cell Death and Survival,Endocrine System Disorders,Gastrointestinal Disease,Organismal Injury and Abnormalities	Cell death of pancreatic cells	1.84e-05	Decreased	-2.561	CXCR4,FAS,JUNB,MCL1,MYC,PRKCD,SOCS1,SOCS3,STAT1,TCF7,TNFRSF1A,TXNIP,USP18
Cell Death and Survival	Cell death of thymocytes	1.36e-05	Decreased	-2.568	ADAM8,BAK1,CD3E,EGR1,EGR3,FAS,FOS,ID3,JAK3,JUN,MCL1,MYC,NR4A1,TLE4,TNFRSF1A,TNFSF10
Cellular Movement	Migration of cells	4.24e-14	Decreased	-2.648	ABCG1,ACTA2,ADAM19,ADAM8,ADM,AQP3,AREG,ARHGAP18,ARID5B,ARL4C,AXL,AZU1,BAG3,BATF,BTG2,C2,C3AR1,C5orf30,CARMIL1,CCL3,CCL3L3,CCL5,CCR1,CD3E,CD48,CD69,CDKN2C,CFH,CLCN3,CLDN7,CLU,CRIP2,CSF1R,CSF2RB,CXCL3,CXCL8,CXCR4,DDX58,DIP2A,DUSP1,DUSP3,DUSP6,EGR1,EGR2,EGR3,EIF2AK2,ELANE,ENAH,ENPP2,EREG,ESRRA,F13A1,FAS,FBXO45,FERMT1,FN1,FOS,FUT10,FUT7,FYB1,GBP1,GNAI1,HCK,HLA-G,HMGA2,HSPA1A/HSPA1B,HSPB1,HYAL2,ID1,ID…
Cell Death and Survival	Apoptosis of hematopoietic progenitor cells	2.1e-06	Decreased	-2.699	ADAM8,BAK1,CCL3,CCL5,CD3E,EGR1,EGR3,EIF2AK2,ELANE,FAS,FOS,GFI1B,ID3,JAK3,JUN,KLF2,MYC,NR4A1,TLE4,TNFRSF1A,TNFSF10,TSC22D3
Cell Death and Survival,Endocrine System Disorders,Gastrointestinal Disease,Organismal Injury and Abnormalities	Necrosis of pancreas	9.03e-06	Decreased	-2.726	CXCR4,FAS,JUNB,MCL1,MYC,PRKCD,PTGS2,SOCS1,SOCS3,STAT1,TCF7,TNFRSF1A,TXNIP,USP18
Cell Death and Survival	Apoptosis of hematopoietic cells	1.26e-06	Decreased	-2.746	ADAM8,BAK1,CCL3,CCL3L3,CCL5,CD3E,EGR1,EGR3,EIF2AK2,ELANE,FAS,FOS,GFI1B,ID3,JAK3,JUN,KLF2,MYC,NR4A1,TLE4,TNFRSF1A,TNFSF10,TSC22D3
Cell Death and Survival	Cell death of hematopoietic progenitor cells	3.14e-06	Decreased	-2.848	ADAM8,BAK1,CCL3,CCL5,CD3E,EGR1,EGR3,EIF2AK2,ELANE,FAS,FOS,GFI1B,ID3,JAK3,JUN,KLF2,MCL1,MYC,NR4A1,TLE4,TNFRSF1A,TNFSF10,TSC22D3
Cell Death and Survival	Cell death of hematopoietic cells	1.89e-06	Decreased	-2.893	ADAM8,BAK1,CCL3,CCL3L3,CCL5,CD3E,EGR1,EGR3,EIF2AK2,ELANE,FAS,FOS,GFI1B,ID3,JAK3,JUN,KLF2,MCL1,MYC,NR4A1,TLE4,TNFRSF1A,TNFSF10,TSC22D3
Cell Death and Survival	Cell death of pancreas	3.74e-06	Decreased	-2.921	CXCR4,FAS,JUNB,MCL1,MYC,NR4A1,PRKCD,PTGS2,SOCS1,SOCS3,STAT1,TCF7,TNFRSF1A,TXNIP,USP18
Inflammatory Response	Immune response of cells	4.27e-10	Decreased	-2.926	AXL,AZU1,BAK1,C3AR1,CCL3,CD48,CD69,CEACAM4,CFH,CLCN3,CSF1R,CSF2RB,CXCL3,CXCL8,DDX58,DHX58,EIF2AK2,ELANE,FAS,FN1,GULP1,HCK,HSPB1,IFIH1,IL10RA,IRF2,IRF2BP1,IRF7,ISG15,JUN,JUNB,KLF2,LTBP1,MCL1,MYC,NAMPT,NOD2,PER1,PIP4P2,PLA2G4A,PRKAA2,PRKCD,RGCC,SCARF1,SGK1,SOCS1,SOCS3,SPRY2,STAT1,TAP1,TLE3,TNFRSF1A,TNFSF10,TRIM25,TRIM58,UBE2L6,XRCC1
Antimicrobial Response,Inflammatory Response	Antimicrobial response	1.04e-17	Decreased	-3.234	ACTA2,ADM,AZU1,BAK1,CCL5,CLU,CXCR4,DDX58,DDX60,DHX58,DTX3L,EIF2AK2,ELANE,HCK,HLA-G,HSPB1,HYAL2,IFI44,IFI44L,IFI6,IFIH1,IFIT1,IFIT2,IFIT3,IFITM1,IFITM3,IRF2,IRF7,ISG15,MMP7,MX1,MX2,NOD2,OAS1,OAS2,OAS3,OASL,PARP9,PLSCR1,PRKCD,PRSS2,RSAD2,RTP4,SAMHD1,SOCS1,SOCS3,SPON2,SPRY2,STAT1,STAT2,TNFRSF1A,TRIM22
Antimicrobial Response,Inflammatory Response	Antiviral response	1.03e-19	Decreased	-3.234	ACTA2,AZU1,CCL5,CLU,CXCR4,DDX58,DDX60,DHX58,DTX3L,EIF2AK2,HSPB1,HYAL2,IFI44,IFI44L,IFI6,IFIH1,IFIT1,IFIT2,IFIT3,IFITM1,IFITM3,IRF2,IRF7,ISG15,MX1,MX2,OAS1,OAS2,OAS3,OASL,PARP9,PLSCR1,RSAD2,RTP4,SAMHD1,SOCS1,SOCS3,SPON2,SPRY2,STAT1,STAT2,TRIM22

## Sheet: T3 vs. T1 MEP_1
T3 vs. T1 MEP_1
© 2000-2020 QIAGEN. All rights reserved.
Categories	Diseases or Functions Annotation	p-value	Predicted Activation State	Activation z-score	Molecules
Organismal Survival	Organismal death	8.46e-11	Increased	4.659	ACTL6A,ACVR1,ADAM15,ADCYAP1,AGTR1,AHR,AMER1,ANGPT2,ANKLE1,APOE,AREG,ARID3A,ATF1,B3GALNT1,BACE2,BCL3,BHLHE40,BMPR2,BPNT1,C1GALT1C1,C3AR1,C5,CA5B,CALR,CASP1,CASP7,CASP9,CCDC86,CCND1,CCND3,CD274,CD36,CD4,CD44,CD74,CDCP1,CDKN2C,CDKN3,CELF2,CENPE,CLIP3,COL5A1,CRNDE,CSF1,CSGALNACT1,CXCL8,CXCR4,DDX58,DHFR,DHRS3,DHX58,DLC1,DLK1,DOLK,DPAGT1,DPYD,DUSP1,EGR2,EGR3,EIF2AK2,ENAH,ENPP2,EPX,EZH2,FLT3,FOS,FOSL1,F…
Organismal Survival	Morbidity or mortality	1.91e-11	Increased	4.475	ACTL6A,ACVR1,ADAM15,ADCYAP1,AGTR1,AHR,AMER1,ANGPT2,ANKLE1,APOE,AREG,ARID3A,ATF1,B3GALNT1,BACE2,BCL3,BHLHE40,BMPR2,BPNT1,C1GALT1C1,C3AR1,C5,CA5B,CALR,CASP1,CASP7,CASP9,CCDC86,CCND1,CCND3,CD274,CD36,CD4,CD44,CD74,CDCP1,CDKN2C,CDKN3,CELF2,CENPE,CLIP3,COL5A1,CRNDE,CSF1,CSGALNACT1,CXCL8,CXCR4,DDX58,DHFR,DHRS3,DHX58,DLC1,DLK1,DOLK,DPAGT1,DPYD,DUSP1,EGR2,EGR3,EIF2AK2,ENAH,ENPP2,EPX,EZH2,FLT3,FOS,FOSL1,F…
Cell Signaling	Replication of viral replicon	6.27e-11	Increased	4.067	APOBEC3A,APOBEC3C,BST2,EIF2AK2,IFIT1,IFITM1,IFITM3,ISG15,MX1,OAS1,OAS3,OASL,PLSCR1,PTGS2,RNASEL,RSAD2,TRIM6
Cell Signaling	Viral life cycle	3.16e-08	Increased	4.066	APOBEC3A,APOBEC3C,BST2,CXCR4,EIF2AK2,IFIT1,IFITM1,IFITM3,ISG15,MX1,NUP50,OAS1,OAS3,OASL,PLSCR1,PTGS2,RNASEL,RSAD2,TP53,TRIM6,VPS37C,VTA1
Infectious Diseases	Replication of vesicular stomatitis virus	1.38e-06	Increased	3.323	APOBEC3C,DDX58,IFIH1,IFITM3,IRF1,LY6E,OAS1,OASL,SLFN12,SOCS1,SP110,STAT2,TAP1,TP53
Infectious Diseases	Replication of virus	8.03e-11	Increased	2.862	AHR,APOBEC3C,AREG,ARTN,BCL3,BST2,CD4,CIITA,CXCL8,CXCR4,DCLK2,DDX58,DUSP1,EGR1,EIF2AK2,EZH2,HCK,HERC5,HPGD,IFI6,IFIH1,IFIT1,IFITM1,IFITM3,IRF1,IRF2,IRF7,ISG15,JUN,LY6E,MAN2B1,MOV10,MX1,MX2,NLRC5,OAS1,OAS3,OASL,PRDX1,PRKCD,PRNP,PTGS2,PVALB,RAB11FIP1,RBBP8,RNASEL,RSAD2,SAMHD1,SGK1,SLC9A3R1,SLFN12,SOCS1,SOCS2,SOCS3,SP110,SPRY2,STAT1,STAT2,TAP1,TICAM1,TNFSF10,TP53,TRERF1,TRIM14,TRIM21,TRIM5,TXNIP,UBE2…
Infectious Diseases	Infection of mammalia	9.44e-09	Increased	2.761	AHR,APOE,BCL3,CASP1,CD274,CD36,CD4,CD44,CD74,CIITA,CSF2RB,CXCR4,DDX58,DHX58,DUSP1,EIF2AK2,FOS,HCK,HECTD3,HLA-G,IFIH1,IFIT2,IRF1,IRF7,ISG15,ITGAX,NFE2,OASL,PRKCD,PRNP,PTAFR,RNASEL,SAMHD1,SERPINE1,SPON2,STAT1,STAT2,TAP1,TICAM1,TNFSF10,TPSAB1/TPSB2,UNC93B1,USP18
Infectious Diseases	Replication of RNA virus	1.5e-09	Increased	2.737	APOBEC3C,AREG,ARTN,BCL3,BST2,CD4,CIITA,CXCL8,CXCR4,DCLK2,DDX58,EIF2AK2,EZH2,HCK,HERC5,HPGD,IFI6,IFIH1,IFIT1,IFITM1,IFITM3,IRF1,IRF2,IRF7,ISG15,JUN,LY6E,MAN2B1,MOV10,MX1,NLRC5,OAS1,OAS3,OASL,PRDX1,PRKCD,PRNP,PTGS2,PVALB,RAB11FIP1,RNASEL,RSAD2,SGK1,SLC9A3R1,SLFN12,SOCS1,SOCS2,SOCS3,SP110,STAT1,STAT2,TAP1,TNFSF10,TP53,TRERF1,TRIM14,TRIM21,TRIM5,TXNIP,UBE2L6
Infectious Diseases	Replication of Herpesviridae	1.91e-07	Increased	2.703	AHR,DDX58,EGR1,IFIH1,IRF1,MX2,OAS1,OASL,RNASEL,RSAD2,SAMHD1,SPRY2,STAT1,STAT2,TICAM1
Cancer,Organismal Injury and Abnormalities	Development of carcinoma	9.27e-11	Increased	2.409	AASDH,AASDHPPT,ABHD12B,ACOT11,ACSL4,ACTN1,ACVR1,AGPAT5,AHR,AKR1C1/AKR1C2,ALAS1,ALDH1B1,ALDH4A1,ALDH6A1,ALKBH8,AMER1,ANGPT2,ANKRD28,APOBEC3A,APOE,APOL2,APPL2,AREG,ARHGEF26,ARID3A,ARL15,ARL4C,ARMC1,ARRDC3,ARSK,ASRGL1,ATF7IP2,ATG4D,ATP8B3,B3GALNT1,BACE2,BATF,BCAM,BCL3,BHLHE40,BMPR2,BOD1,BST1,BTN3A1,BTN3A2,C11orf24,C12orf29,C14orf119,C2,C3AR1,C5,CARD6,CASP1,CASP7,CAVIN2,CBX6,CCDC141,CCDC169,CCND1,CCN…
Cancer,Organismal Injury and Abnormalities,Reproductive System Disease	Mammary tumor	8.82e-07	Increased	2.37	ACAA1,ADAM15,ADCYAP1,AKR1C1/AKR1C2,ALDH1B1,ANGPT2,APOE,AREG,ARRDC3,BCAM,BHLHE40,BMPR2,BTG2,C1GALT1C1,C2,C3AR1,CASP9,CCDC175,CCND1,CCND3,CD274,CD4,CD44,CD69,CDCP1,CDK2AP2,CDKN2C,CEP72,CHST14,CLU,CMPK2,COG2,CRNDE,CSF1,CSF2RB,CTU1,CXCL8,CXCR4,CXXC5,DEPTOR,DGKG,DHFR,DHX58,DLC1,DOCK4,DPYD,DSE,DUSP1,EGR1,EGR3,EIF2AK2,ENAH,EPDR1,EPSTI1,ESRRA,EZH2,FAM227A,FKBP5,FLT3,FOS,FOSL1,FOXC2,FOXM1,FUT10,GAS8,GCSAM…
Cancer,Organismal Injury and Abnormalities	Genitourinary tumor	1.69e-18	Increased	2.334	AASDHPPT,ABHD12B,ACAA1,ACSL4,ACTN1,ACVR1,ADAM15,ADCYAP1,ADPRHL2,AGPAT5,AGTR1,AHR,AKR1C1/AKR1C2,ALAS1,ALDH1B1,ALDH4A1,ALDH9A1,ALKBH8,AMER1,AMPD3,ANGPT2,ANKRD28,APOBEC3A,APOE,APOL2,APOL3,APOL4,AREG,ARHGEF26,ARID3A,ARL15,ARL17A/ARL17B,ARL4C,ARL4D,ARRDC3,ARSK,ASCL2,ASRGL1,ATF7IP2,ATP8B3,B3GALNT1,BCAM,BEND6,BHLHE40,BMPR2,BST1,BTG2,BTN3A1,BTN3A2,C12orf29,C18orf54,C1GALT1C1,C1R,C2,C3AR1,C5,CALR,CARD6,CA…
Cancer,Organismal Injury and Abnormalities	Genitourinary carcinoma	2.72e-13	Increased	2.218	AASDHPPT,ABHD12B,ACSL4,ACTN1,ACVR1,ADCYAP1,ADPRHL2,AGPAT5,AHR,AKR1C1/AKR1C2,ALAS1,ALDH1B1,ALDH4A1,ALKBH8,AMER1,AMPD3,ANGPT2,ANKRD28,APOBEC3A,APOE,APOL2,APOL3,APOL4,ARHGEF26,ARID3A,ARL15,ARL4C,ARRDC3,ARSK,ASRGL1,ATF7IP2,ATP8B3,B3GALNT1,BEND6,BHLHE40,BMPR2,BST1,BTN3A1,BTN3A2,C12orf29,C18orf54,C1GALT1C1,C2,C3AR1,C5,CARD6,CASP1,CASP7,CASP9,CAVIN2,CCDC141,CCDC169,CCDC184,CCND1,CCND3,CD274,CD36,CD44,CD…
Hematological System Development and Function,Inflammatory Response,Tissue Morphology	Quantity of plasmacytoid dendritic cells	2.56e-06	Increased	2.213	BCL3,CSF1,FLT3,GPR183,IL7R,IRF1,MCL1,SELL,TYROBP
Hematological Disease	Hemorrhagic disease	2.24e-06	Increased	2.098	C1GALT1C1,C5,CALR,CD44,CHD7,CXCL8,EGR1,FLT3,FUT10,FYB1,GFI1B,GP1BA,GSTM3,HYAL2,ID1,IRAK3,IRF7,ISG15,ITGB3,MITF,MX2,NFE2,OAS2,PRDX3,PTAFR,PTGS2,RASGRP4,SERPINE1,TAL1,TNFSF10,TNFSF13B,TP53,UNC93B1,ZFP36L2
Cancer,Organismal Injury and Abnormalities	Adenocarcinoma	1.07e-24	Increased	2.007	AASDH,AASDHPPT,ABHD12B,ACOT11,ACSL4,ACTN1,ACVR1,ADAM15,ADCYAP1,ADPRHL2,AGPAT5,AGTR1,AHR,AKR1C1/AKR1C2,ALAS1,ALDH1B1,ALDH4A1,ALDH6A1,ALDH9A1,ALKBH8,AMER1,AMPD3,ANGPT2,ANKLE1,ANKRD28,APOBEC3A,APOE,APOL1,APOL2,APOL3,APOL4,APOL6,APPL2,AREG,ARHGEF26,ARID3A,ARL15,ARL4C,ARL4D,ARL6IP6,ARMC1,ARMH4,ARRDC3,ARSK,ASPHD2,ASRGL1,ATF7IP2,ATG4D,ATP8B3,B3GALNT1,BAALC,BACE2,BATF,BCAM,BCL3,BEND6,BHLHE40,BMPR2,BOD1,B…
Lymphoid Tissue Structure and Development,Tissue Morphology	Quantity of lymph follicle	4.22e-07	Decreased	-2.044	APOE,ARID3A,BCL3,BHLHE40,C17orf99,CD274,CD74,CNR2,CXCR4,DLK1,EGR2,EGR3,GAPT,IKZF3,IL7R,KLF2,NOTCH2,PRKCD,RGS1,SASH3,STAT1,TLE4,TNFSF13B,TYROBP
Cell-To-Cell Signaling and Interaction,Inflammatory Response	Immune response of leukocytes	1.29e-06	Decreased	-2.046	ADCYAP1,APOE,BHLHE40,C3AR1,C5,CALR,CASP1,CASP9,CD274,CD36,CD44,CD69,CD74,CSF2RB,CXCL8,DDX58,HCK,HGF,IL10RB,IL1RAP,IL7,IL7R,IRF2,ISG15,ITGAX,ITGB3,JUN,PRNP,RGCC,SCARF1,SERPINE1,SOCS1,SOCS3,TAP1,TICAM1,TP53,TREML2,TYROBP,UBE2L6
Cell Death and Survival	Cell survival	1.46e-10	Decreased	-2.064	ACTL6A,ADCYAP1,AHR,ALKBH8,ANGPT2,APOBEC3A,APOE,APPL2,AREG,ARTN,ATF1,BCL3,BHLHE40,BTG2,C5,CALR,CARS1,CASP1,CASP7,CASP9,CCND1,CCND3,CD33,CD4,CD44,CD74,CDKN2C,CLU,CR1,CRNDE,CSF1,CSF2RB,CXCL8,CXCR4,CYP1B1,DLK1,DPYD,DUSP1,DUSP6,EBF3,EFNA4,EGR1,EGR3,EMP1,EREG,ESRRA,EZH2,FKBP5,FLT3,FOS,FOSL1,FOXM1,FZD2,GALK2,GPR65,HBA1/HBA2,HCK,HGF,HHEX,HK2,HLA-F,HLA-G,HLX,HOPX,HSPA1A/HSPA1B,HSPB1,ICMT,IFIH1,IKZF3,IL7,I…
Cell-To-Cell Signaling and Interaction,Hematological System Development and Function,Immune Cell Trafficking,Inflammatory Response	Activation of lymphocytes	3e-09	Decreased	-2.067	ADCYAP1,AHR,APOE,BCL3,BHLHE40,BTN3A2,C3AR1,CALR,CD274,CD4,CD44,CD69,CD74,CSF2RB,CXCL8,CYSLTR1,DDX58,DUSP1,EGR2,EGR3,FLT3,FOS,GFI1B,HDAC7,HDAC9,HGF,HLA-DPB1,HLA-G,IL7,IRAK3,IRF1,KCNA3,KEAP1,KLF2,MR1,NOTCH2,NR4A1,NR4A2,NR4A3,PAG1,PRDX1,PRNP,REN,RHOB,SASH3,SOCS1,SOCS2,STAT1,TICAM1,TNFRSF21,TNFSF10,TNFSF13B,TP53,TREML2,TXNIP,TYROBP,VTI1B
Metabolic Disease,Organismal Injury and Abnormalities	Glucose metabolism disorder	1.98e-10	Decreased	-2.067	ACAA1,ADCYAP1,AGTR1,APOC1,APOE,ARL6IP6,BCL3,BTG1,BTG2,BTN3A1,BTN3A2,BTN3A3,C2,C3AR1,C5,CA5B,CALR,CARS1,CASP1,CCDC169,CCND1,CD274,CD36,CD4,CD44,CD74,CIITA,CLU,CNR2,COG2,COL5A1,CR1,CRHBP,CSF2RB,CTSH,CXCL8,CXCR4,DDX60,DHFR,DLK1,DUSP1,EGR1,EIF2AK2,ENAH,EXPH5,FOS,FOXC2,GAS2L1,GPR65,HACD2,HBA1/HBA2,HCP5,HDAC7,HDC,HERC6,HGF,HHEX,HK2,HLA-B,HLA-C,HLA-DMB,HLA-DPB1,HLA-DRB5,HLA-F,HLTF,HPGD,HSPA1A/HSPA1B,HSP…
Cell-To-Cell Signaling and Interaction	Activation of lymphatic system cells	3.18e-10	Decreased	-2.088	ADCYAP1,AHR,ANGPT2,APOE,BCL3,BHLHE40,BTN3A2,C3AR1,CALR,CD274,CD4,CD44,CD69,CD74,CSF2RB,CXCL8,CYSLTR1,DDX58,DUSP1,EGR2,EGR3,FLT3,FOS,GFI1B,GMNN,HDAC7,HDAC9,HGF,HLA-DPB1,HLA-G,IL7,IRAK3,IRF1,ITGAX,KCNA3,KEAP1,KLF2,MR1,NOTCH2,NR4A1,NR4A2,NR4A3,PAG1,PRDX1,PRNP,REN,RHOB,SASH3,SOCS1,SOCS2,STAT1,TICAM1,TNFRSF21,TNFSF10,TNFSF13B,TP53,TREML2,TXNIP,TYROBP,VTI1B
Cell-To-Cell Signaling and Interaction,Hematological System Development and Function,Immune Cell Trafficking,Inflammatory Response	Activation of mononuclear leukocytes	4.29e-10	Decreased	-2.091	ADCYAP1,AHR,APOE,BCL3,BHLHE40,BTN3A2,C3AR1,C5,CALR,CD274,CD4,CD44,CD69,CD74,CSF1,CSF2RB,CXCL8,CYSLTR1,DDX58,DUSP1,EGR2,EGR3,FLT3,FOS,GFI1B,HDAC7,HDAC9,HGF,HLA-DPB1,HLA-G,HYAL2,IL7,IRAK3,IRF1,KCNA3,KEAP1,KLF2,MR1,NOTCH2,NR4A1,NR4A2,NR4A3,PAG1,PRDX1,PRNP,REN,RHOB,SASH3,SOCS1,SOCS2,STAT1,TICAM1,TNFRSF21,TNFSF10,TNFSF13B,TP53,TPSAB1/TPSB2,TREML2,TXNIP,TYROBP,VTI1B
Cell-To-Cell Signaling and Interaction,Hematological System Development and Function,Immune Cell Trafficking,Inflammatory Response	Activation of leukocytes	2.31e-10	Decreased	-2.093	ADCYAP1,AHR,ANGPT2,APOE,BCL3,BHLHE40,BTN3A2,C3AR1,C5,CALR,CASP1,CD274,CD36,CD4,CD44,CD69,CD74,CNR2,CR1,CSF1,CSF2RB,CTSH,CXCL8,CYSLTR1,DDX58,DUSP1,EGR2,EGR3,EPX,FLT3,FOS,GFI1B,HCK,HDAC7,HDAC9,HGF,HLA-DMB,HLA-DPB1,HLA-G,HYAL2,IL7,IRAK3,IRF1,KCNA3,KEAP1,KLF2,KLF4,LGALS3BP,LTBP1,MR1,NOTCH2,NR4A1,NR4A2,NR4A3,PAG1,PLSCR1,PRDX1,PRKCD,PRNP,PTGS2,RAB10,REN,RHOB,SASH3,SELL,SOCS1,SOCS2,SPON2,STAT1,TICAM1,TN…
Cellular Movement	Cell movement of tumor cell lines	5.83e-12	Decreased	-2.114	ACSL4,ACTN1,ACVR1,ADAM15,AHR,ANGPT2,ANKRD28,AREG,ARL4C,ARRDC3,BCAM,BMPR2,C5,CALR,CCND1,CD36,CD44,CD69,CDCP1,CDKN3,CLU,CNR2,CRNDE,CSF1,CTSH,CXCL8,CXCR4,DDX58,DLC1,DOCK4,DPAGT1,DSE,DUSP6,EGR1,EIF2AK2,EMP1,ENAH,ENPP2,EREG,ESRRA,EZH2,FKBPL,FOS,FOSL1,FOXC2,FOXM1,FYB1,GNAI1,GOLGA2,GPR161,HCK,HDAC9,HES6,HGF,HHEX,HOTAIRM1,HSPA1A/HSPA1B,ICMT,ID1,IFIT2,IFITM3,INPP4A,ITGB3,IVNS1ABP,JUN,JUND,KEAP1,KIFC1,KLF4…
Cellular Movement,Immune Cell Trafficking	Cell movement of lymphatic system cells	1.71e-08	Decreased	-2.133	APOE,BATF,BCL3,BMPR2,C5,CALR,CD274,CD4,CD44,CD69,CD74,CDCP1,CHST2,CNR2,CSF2RB,CXCL8,CXCR4,CYSLTR1,DDX58,DEPTOR,EGR2,ENPP2,FOS,FOXC2,FYB1,GCNT1,GPR183,HDC,HGF,HLA-G,IL7,IL7R,ITGB3,JUN,KCNA3,KCNE3,KLF2,MR1,MYADM,NR4A1,PRKCD,PTGS2,PTK2,REN,RGS1,SELL,SOCS1,SOCS3,STAT1,TMEM102,TNFRSF21,TNFSF10,TNFSF13B,TP53
Cell Death and Survival	Cell death of myeloid cells	1.45e-06	Decreased	-2.147	AHR,ANGPT2,APOE,BTG1,C3AR1,CASP1,CASP7,CD44,CD69,CSF1,CXCL8,CXCR4,EIF2AK2,FOS,GFI1B,IRAK3,IRF1,IRF2,ISG15,KLF2,MCL1,NR4A1,PRKCD,SOCS1,SOD2,STAT1,TICAM1,TNFSF10,TP53,TPSAB1/TPSB2,TSC22D3
Cellular Movement,Hematological System Development and Function,Immune Cell Trafficking	Cell movement of lymphocytes	6.68e-09	Decreased	-2.156	APOE,BATF,BCL3,BMPR2,C5,CALR,CD274,CD4,CD44,CD69,CD74,CDCP1,CHST2,CNR2,CSF2RB,CXCL8,CXCR4,CYSLTR1,DDX58,DEPTOR,EGR2,ENPP2,FOS,FYB1,GCNT1,GPR183,HDC,HGF,HLA-G,IL7,IL7R,ITGB3,JUN,KCNA3,KCNE3,KLF2,MR1,MYADM,NR4A1,PRKCD,PTGS2,PTK2,REN,RGS1,SELL,SOCS1,SOCS3,STAT1,TMEM102,TNFRSF21,TNFSF10,TNFSF13B,TP53
Tissue Morphology	Quantity of cells	7.96e-11	Decreased	-2.158	ADCYAP1,AGTR1,AHR,ANGPT2,APOE,ARID3A,ARL4A,BATF,BCL3,BHLHE40,BMPR2,BST1,C17orf99,C1GALT1C1,C3AR1,C5,CALR,CASP1,CASP9,CAV2,CCND1,CCND3,CD274,CD36,CD4,CD44,CD69,CD74,CDKN2C,CHD7,CHST2,CIITA,CLU,CNR2,CSF1,CSF2RB,CXCL8,CXCR4,CYSLTR1,DDX58,DHFR,DLK1,DUSP1,DUSP6,DYNLL1,EGR1,EGR2,EGR3,EIF2AK2,ESRRA,EZH2,FLT3,FOS,FOXC2,FOXM1,FYB1,GAD1,GAPT,GAS2L1,GCNT1,GOLGA2,GP1BA,GPR183,GRAP2,HBA1/HBA2,HCK,HDC,HGF,HIF3…
Gene Expression	Transactivation of RNA	1.28e-10	Decreased	-2.164	ACVR1,AHR,ATF1,BATF,BCL3,BMPR2,CCND1,CCND3,CD44,CDCA4,CHST14,CIB2,CIITA,CXCL8,DDX58,EGR1,EGR2,EGR3,EIF2AK2,ESRRA,FOS,FOSL1,FZD2,HERC5,HGF,HIF3A,ID1,IFIH1,IRF1,IRF2,IRF7,JUN,JUNB,JUND,KLF1,KLF13,KLF2,KLF4,KLF6,LMO4,MED24,MITF,MX1,NFE2,NFKBIE,NOTCH2,NR4A1,NR4A2,NR4A3,PARVB,PER1,PRDX1,PRKCD,PTGS2,RHOB,SAMHD1,SOCS1,SOCS3,STAT1,STAT2,TAL1,TICAM1,TNFSF10,TP53,TRPS1,TSC22D3
Cell-To-Cell Signaling and Interaction	Activation of lymphoid cells	1.2e-09	Decreased	-2.178	ADCYAP1,AHR,APOE,BCL3,BHLHE40,BTN3A2,C3AR1,CALR,CD274,CD4,CD44,CD69,CD74,CSF2RB,CXCL8,CYSLTR1,DDX58,DUSP1,EGR2,EGR3,FLT3,FOS,GFI1B,HDAC7,HDAC9,HGF,HLA-DPB1,HLA-G,IL7,IRAK3,IRF1,ITGAX,KCNA3,KEAP1,KLF2,MR1,NOTCH2,NR4A1,NR4A2,NR4A3,PAG1,PRDX1,PRNP,REN,RHOB,SASH3,SOCS1,SOCS2,STAT1,TICAM1,TNFRSF21,TNFSF10,TNFSF13B,TP53,TREML2,TXNIP,TYROBP,VTI1B
Gene Expression	Transactivation	3.17e-10	Decreased	-2.221	ACVR1,AHR,APOE,ATF1,BATF,BCL3,BMPR2,CCND1,CCND3,CD44,CDCA4,CHST14,CIB2,CIITA,CXCL8,DDX58,EGR1,EGR2,EGR3,EIF2AK2,ESRRA,FOS,FOSL1,FZD2,HERC5,HGF,HIF3A,ID1,IFIH1,IRF1,IRF2,IRF7,JUN,JUNB,JUND,KLF1,KLF13,KLF2,KLF4,KLF6,LMO4,MED24,MITF,MX1,NFE2,NFKBIE,NOTCH2,NR4A1,NR4A2,NR4A3,PARVB,PER1,PRDX1,PRKCD,PTGS2,RHOB,SAMHD1,SOCS1,SOCS3,STAT1,STAT2,TAL1,TICAM1,TNFSF10,TP53,TRPS1,TSC22D3,ZFP36
Hematological System Development and Function,Humoral Immune Response,Lymphoid Tissue Structure and Development,Tissue Morphology	Quantity of follicular B lymphocytes	9.54e-07	Decreased	-2.223	APOE,ARID3A,BCL3,C17orf99,CD274,CD74,CNR2,DLK1,EGR2,EGR3,GAPT,IKZF3,KLF2,NOTCH2,PRKCD,RGS1,SASH3,STAT1,TLE4,TNFSF13B,TYROBP
Cellular Movement	Migration of tumor cell lines	7e-12	Decreased	-2.232	ACSL4,ACTN1,ACVR1,ADAM15,AHR,ANGPT2,ANKRD28,AREG,ARL4C,ARRDC3,BCAM,BMPR2,C5,CALR,CCND1,CD36,CD44,CDCP1,CDKN3,CLU,CNR2,CRNDE,CSF1,CTSH,CXCL8,CXCR4,DDX58,DLC1,DPAGT1,DSE,DUSP6,EGR1,EIF2AK2,EMP1,ENAH,ENPP2,EREG,ESRRA,EZH2,FKBPL,FOSL1,FOXC2,FOXM1,GNAI1,GOLGA2,GPR161,HES6,HGF,HHEX,HOTAIRM1,HSPA1A/HSPA1B,ICMT,ID1,IFIT2,IFITM3,INPP4A,ITGB3,IVNS1ABP,JUN,KEAP1,KIFC1,KLF4,KLF6,KPNA2,LGALS3BP,LGR4,LMNA,MCF2…
Cell Death and Survival	Cell viability	1.49e-10	Decreased	-2.27	ACTL6A,ADCYAP1,AHR,ALKBH8,ANGPT2,APOBEC3A,APOE,APPL2,AREG,ARTN,ATF1,BCL3,BHLHE40,BTG2,C5,CALR,CARS1,CASP1,CASP7,CASP9,CCND1,CCND3,CD33,CD4,CD44,CD74,CDKN2C,CLU,CR1,CRNDE,CSF1,CSF2RB,CXCL8,CXCR4,CYP1B1,DLK1,DPYD,DUSP1,DUSP6,EFNA4,EGR1,EGR3,EREG,ESRRA,EZH2,FKBP5,FLT3,FOS,FOSL1,FOXM1,FZD2,GALK2,GPR65,HBA1/HBA2,HCK,HGF,HHEX,HK2,HLA-F,HLA-G,HOPX,HSPA1A/HSPA1B,HSPB1,ICMT,IFIH1,IKZF3,IL7,IL7R,INPP4A,ITG…
Cellular Movement,Hematological System Development and Function,Immune Cell Trafficking,Inflammatory Response	Cell movement of macrophages	7.28e-06	Decreased	-2.296	ANGPT2,APOE,BMPR2,C3AR1,C5,CASP1,CCND1,CD44,CD74,CNR2,CR1,CSF1,CXCL8,CXCR4,HCK,HGF,ITGB3,KLF6,LMNB1,MDK,NINJ1,PRKCD,PRNP,PTGS2,REN,RHOB,SELL,SERPINE1,SFRP5,SOCS1,STAT1,TICAM1,TNFRSF21,TP53,TYROBP
Cellular Development,Hematological System Development and Function,Lymphoid Tissue Structure and Development	Maturation of leukocytes	5.28e-07	Decreased	-2.361	AHR,C5,CD36,CD4,CD44,CD69,CSF1,CXCR4,DDX58,EGR1,EZH2,FOS,HSPA1A/HSPA1B,IFIH1,IGLL1/IGLL5,IL7,IL7R,IRF1,MITF,PARP14,PRNP,PTGS2,SELL,STAT1,TAL1,TICAM1,TNFSF10,TNFSF13B,TP53,TYROBP
Cell Death and Survival	Cell death of connective tissue cells	6.39e-06	Decreased	-2.38	AHR,CASP1,CASP7,CASP9,CCND1,CD36,CD44,CDKN2C,CENPE,CLU,CNR2,CREBL2,CSF1,CXCL8,CYP1B1,DDX58,DUSP1,EGR1,EGR2,EIF2AK2,GSTM5,HGF,HTRA2,HYAL2,ID1,IFIH1,IRF1,IRF7,ITGB3,IVNS1ABP,JUN,JUND,KLF2,KLF6,LMNA,MCF2L,MCL1,MPG,NR4A1,NR4A2,PRKCD,PRNP,PTK2,RHOB,RNASEL,SERPINE1,SGK1,SMO,SOD2,STAT1,STK17B,TACC1,TNFSF10,TP53,TP53INP1,TRIM37,TRPS1,TXNIP,UNG,USP18
Cell Cycle,Gene Expression	Binding of DNA	3.38e-11	Decreased	-2.382	ADCYAP1,AHR,ANGPT2,BCL3,BTG2,CALR,CCND1,CD4,CLU,CXCL8,CXCR4,CYP1B1,DDX58,EGR1,EGR2,EGR3,ESRRA,EZH2,FOS,FOSL1,FOXM1,FYB1,GMNN,GSTM5,HCK,HDC,HGF,HIF3A,HSPA1A/HSPA1B,ID1,IL7,IRF1,IRF7,ITGB3,JUN,JUNB,JUND,KEAP1,KLF13,LMNA,MGA,MPG,NFKBIE,NR4A1,NR4A2,OAS1,PER1,PPP1R1B,PRDX1,PRKCD,PTAFR,PTK2,RBBP8,RGCC,RHOB,SMAD1,SOCS1,SOCS2,SOCS3,SOD2,STAT1,TAL1,TFAP4,TNFSF10,TNFSF13B,TP53,TSC22D3
Connective Tissue Disorders,Immunological Disease,Inflammatory Disease,Inflammatory Response,Organismal Injury and Abnormalities,Skeletal and Muscular Disorders	Rheumatoid arthritis	2.81e-11	Decreased	-2.407	ACTL6A,ADAM15,APOE,AREG,C1R,C2,C3AR1,C5,CALR,CD274,CD33,CD36,CD4,CD44,CD69,CD74,CDH26,CELF2,CIITA,CLU,CR1,CSF1,CSF2RB,CSGALNACT1,CXCL8,CXCR4,DEDD2,DHFR,DPAGT1,DUSP1,DYNLL1,FKBP5,FLT3,FOS,GP1BA,HCK,HDAC7,HELZ2,HLA-B,HLA-C,HLA-DMB,HLA-DPB1,HLA-DRB5,HLA-G,HSPA1A/HSPA1B,IL7,IL7R,KAZN,KLF13,LMO4,LY6E,MCL1,MDK,MIPEP,MOB3B,MS4A6A,NR4A1,NR4A2,NR4A3,PHACTR3,PRDX1,PREP,PRNP,PTGS2,PTPRN2,RAB10,RASGRP4,RGCC,…
Connective Tissue Disorders,Organismal Injury and Abnormalities,Skeletal and Muscular Disorders	Non-traumatic arthropathy	1.28e-10	Decreased	-2.407	ACTL6A,ADAM15,APOE,AREG,C1R,C2,C3AR1,C5,CALR,CASP1,CD274,CD33,CD36,CD4,CD44,CD69,CD74,CDH26,CELF2,CIITA,CLU,CR1,CSF1,CSF2RB,CSGALNACT1,CXCL8,CXCR4,DEDD2,DHFR,DPAGT1,DUSP1,DYNLL1,ESRRA,FKBP5,FLT3,FOS,GP1BA,HBA1/HBA2,HCK,HDAC7,HELZ2,HGF,HLA-B,HLA-C,HLA-DMB,HLA-DPB1,HLA-DRB5,HLA-G,HSPA1A/HSPA1B,HYAL2,IL7,IL7R,KAZN,KLF13,LMO4,LY6E,MCL1,MDK,MIPEP,MOB3B,MS4A6A,NR4A1,NR4A2,NR4A3,PHACTR3,PRDX1,PREP,PRNP,…
Cellular Movement	Homing of cells	4.46e-07	Decreased	-2.437	ACTN1,AGTR1,ANGPT2,APOE,ARTN,BATF,BST1,C3AR1,C5,CALR,CCND1,CD36,CD4,CD44,CD69,CD74,CDCP1,CHST2,CLU,CNR2,CSF1,CXCL8,CXCR4,CYSLTR1,DOCK4,DUSP6,EGR3,ENAH,ENPP2,FOSL1,FYB1,GCNT1,GPR183,HCK,HGF,HLA-G,IL7,ITGB3,JUN,MDK,MT-ND1,NINJ1,NR4A1,NUS1,PRKCD,PRNP,PTAFR,PTGS2,PTK2,RAB11FIP1,RASGRP4,RGS1,RHOB,RXFP1,SELL,SERPINE1,SFRP5,SOCS1,SOCS3,TMEM102,TPSAB1/TPSB2,TREML2,TYMP
Cellular Movement,Hematological System Development and Function,Immune Cell Trafficking	Cell movement of mononuclear leukocytes	6.73e-09	Decreased	-2.478	ANGPT2,APOE,BATF,BCL3,BMPR2,C5,CALR,CD274,CD4,CD44,CD69,CD74,CDCP1,CHST2,CIITA,CNR2,CSF2RB,CXCL8,CXCR4,CYSLTR1,DDX58,DEPTOR,EGR2,ENPP2,FOS,FYB1,GCNT1,GPR183,HCK,HDC,HGF,HLA-G,IL7,IL7R,ITGAX,ITGB3,JUN,KCNA3,KCNE3,KLF2,MR1,MYADM,NINJ1,NR4A1,PRKCD,PRNP,PTGS2,PTK2,REN,RGS1,SELL,SERPINE1,SOCS1,SOCS3,STAT1,TMEM102,TNFRSF21,TNFSF10,TNFSF13B,TP53
Cell-To-Cell Signaling and Interaction,Cellular Movement,Hematological System Development and Function,Immune Cell Trafficking	Recruitment of leukocytes	3.42e-09	Decreased	-2.478	ADCYAP1,AHR,ANGPT2,APOE,BCL3,C3AR1,C5,CASP1,CD274,CD36,CD4,CD44,CD69,CD74,CLU,CNR2,CSF1,CSF2RB,CXCL8,CXCR4,CYP1B1,DDX58,EGR1,FOS,GCNT1,GP1BA,HCK,HDC,HSPA1A/HSPA1B,IL7,IRF7,JUN,MDK,MR1,NINJ1,RHOB,SELL,SERPINE1,SOCS1,SOD2,SPON2,TFPI,TICAM1,TPSAB1/TPSB2,TREML2
Cellular Movement	Invasion of cells	4.41e-09	Decreased	-2.502	ACSL4,ACVR1,ADAM15,AHR,ANGPT2,AREG,ARHGEF26,ARRDC3,ARTN,ATF1,BHLHE40,BMPR2,BTG2,CALR,CCND1,CD274,CD4,CD44,CD74,CDCP1,CDKN3,CELF2,CLU,CRNDE,CSF1,CTSH,CXCL8,CXCR4,CYP1B1,DDX58,DLC1,DOCK4,DSE,DUSP1,DUSP6,EFNA4,EGR1,EIF2AK2,EMP1,ENAH,ENPP2,EPSTI1,EREG,ESRRA,EZH2,FOS,FOSL1,FOXC2,FOXM1,FZD2,GNAI1,HGF,HHEX,HOTAIRM1,HSPA1A/HSPA1B,ICMT,ID1,IFIT2,IFITM1,IFITM3,ITGAX,ITGB3,ITGB8,IVNS1ABP,JUN,JUNB,JUND,KEAP1…
Cellular Movement,Hematological System Development and Function,Immune Cell Trafficking	Lymphocyte migration	5.45e-08	Decreased	-2.516	APOE,BATF,BCL3,BMPR2,C5,CALR,CD274,CD4,CD44,CD69,CD74,CDCP1,CXCL8,CXCR4,CYSLTR1,DDX58,DEPTOR,EGR2,ENPP2,FOS,FYB1,GCNT1,GPR183,HDC,HGF,HLA-G,IL7,IL7R,ITGB3,JUN,KCNA3,KLF2,MR1,MYADM,NR4A1,PTGS2,PTK2,REN,RGS1,SELL,SOCS1,SOCS3,STAT1,TMEM102,TNFRSF21,TNFSF13B
Inflammatory Response	Innate immune response	3.95e-08	Decreased	-2.557	ADAM15,APOBEC3A,APOL1,BCL3,BST2,CASP1,CD44,DDX58,EIF2AK2,EREG,HLA-G,IFI6,IFIH1,IFIT2,IRAK3,IRF2BP1,IRF7,ISG15,MX1,NLRC5,PLSCR1,SDHAF4,SPON2,STAT1,TRIM11,TRIM14,TRIM21,TRIM27,TRIM35,TRIM37,TRIM5,TRIM6,TYROBP
Cell Death and Survival,DNA Replication, Recombination, and Repair	Fragmentation of DNA	6.78e-10	Decreased	-2.561	ADCYAP1,AGTR1,APOE,C5,CASP7,CASP9,CLU,CSF1,DUSP1,EIF2AK2,FOXC2,HSPB1,IL7,IRF1,IRF2,ITGB3,JUN,KEAP1,MCL1,PRKCD,PRNP,PTGS2,PTK2,SOD2,STAT1,TNFSF10,TOP1,TP53,TPSAB1/TPSB2
Cellular Movement,Immune Cell Trafficking	Migration of lymphatic system cells	3.9e-08	Decreased	-2.621	APOE,BATF,BCL3,BMPR2,C5,CALR,CD274,CD4,CD44,CD69,CD74,CDCP1,CNR2,CXCL8,CXCR4,CYSLTR1,DDX58,DEPTOR,EGR2,ENPP2,FOS,FOXC2,FYB1,GCNT1,GPR183,HDC,HGF,HLA-G,IL7,IL7R,ITGB3,JUN,KCNA3,KLF2,MR1,MYADM,NR4A1,PTGS2,PTK2,REN,RGS1,SELL,SOCS1,SOCS3,STAT1,TMEM102,TNFRSF21,TNFSF13B
Cell Death and Survival	Cell death of fibroblasts	3.47e-06	Decreased	-2.626	AHR,CASP1,CASP7,CASP9,CCND1,CDKN2C,CENPE,CLU,CNR2,CYP1B1,DDX58,DUSP1,EIF2AK2,HGF,HTRA2,JUN,JUND,KLF2,LMNA,MCF2L,MCL1,NR4A1,PRKCD,RHOB,RNASEL,SERPINE1,SMO,SOD2,TNFSF10,TP53,TRIM37,UNG
Cell Cycle	Interaction of DNA	1.59e-11	Decreased	-2.652	ADCYAP1,AHR,ANGPT2,BCL3,BTG2,CALR,CCND1,CD4,CLU,CXCL8,CXCR4,CYP1B1,DDX58,EGR1,EGR2,EGR3,ESRRA,EZH2,FOS,FOSL1,FOXM1,FYB1,GMNN,GSTM5,HCK,HDC,HGF,HIF3A,HSPA1A/HSPA1B,ID1,IL7,IRF1,IRF7,ITGB3,JUN,JUNB,JUND,KEAP1,KLF13,LIG4,LMNA,MGA,MPG,NFKBIE,NR4A1,NR4A2,OAS1,PER1,PPP1R1B,PRDX1,PRKCD,PTAFR,PTK2,RBBP8,RGCC,RHOB,SMAD1,SOCS1,SOCS2,SOCS3,SOD2,STAT1,TAL1,TFAP4,TNFSF10,TNFSF13B,TOP1,TP53,TSC22D3
Cellular Movement,Hematological System Development and Function,Immune Cell Trafficking	Migration of mononuclear leukocytes	8.08e-08	Decreased	-2.657	APOE,BATF,BCL3,BMPR2,C5,CALR,CD274,CD4,CD44,CD69,CD74,CDCP1,CXCL8,CXCR4,CYSLTR1,DDX58,DEPTOR,EGR2,ENPP2,FOS,FYB1,GCNT1,GPR183,HDC,HGF,HLA-G,IL7,IL7R,ITGAX,ITGB3,JUN,KCNA3,KLF2,MR1,MYADM,NINJ1,NR4A1,PTGS2,PTK2,REN,RGS1,SELL,SOCS1,SOCS3,STAT1,TMEM102,TNFRSF21,TNFSF13B
Connective Tissue Disorders,Inflammatory Disease,Organismal Injury and Abnormalities,Skeletal and Muscular Disorders	Rheumatic Disease	1.15e-22	Decreased	-2.67	ACSL4,ACTL6A,ADAM15,AHR,APOBEC3A,APOE,AREG,BCL3,BST2,C1R,C2,C3AR1,C5,CALR,CASP1,CCND3,CD274,CD33,CD36,CD4,CD44,CD69,CD74,CDH26,CDK2AP2,CELF2,CIITA,CLU,CR1,CREBL2,CRYBA4,CSF1,CSF2RB,CSGALNACT1,CXCL8,CXCR4,DDX58,DDX60,DEDD2,DHFR,DHX58,DPAGT1,DTX3L,DUSP1,DYNLL1,ECHDC3,EGR2,EGR3,EIF2AK2,ENPP2,EPSTI1,ESRRA,FKBP5,FLT3,FOS,GP1BA,HBA1/HBA2,HCK,HDAC7,HELZ2,HERC5,HERC6,HGF,HLA-B,HLA-C,HLA-DMB,HLA-DPB1,HLA-…
Cell-mediated Immune Response,Cellular Movement,Hematological System Development and Function,Immune Cell Trafficking	Cell movement of T lymphocytes	4.04e-06	Decreased	-2.697	APOE,BATF,BMPR2,C5,CALR,CD274,CD44,CD69,CD74,CDCP1,CXCL8,CXCR4,CYSLTR1,EGR2,ENPP2,FYB1,GCNT1,HGF,IL7,ITGB3,KCNA3,NR4A1,PTGS2,REN,RGS1,SELL,SOCS1,SOCS3,STAT1,TMEM102,TNFRSF21
Neurological Disease,Skeletal and Muscular Disorders	Neuromuscular disease	2.4e-06	Decreased	-2.713	ACOT11,AGTR1,ALAS1,ALDH6A1,APOE,AREG,BCL3,BHLHE40,BST2,BTN3A1,C5,CALR,CASP1,CASP7,CASP9,CD44,CD74,CIITA,CLU,CNR2,CSRP2,CYSLTR1,DBP,DHFR,DPAGT1,EGR1,EGR2,ENO2,ENO3,ENPP5,EPSTI1,FAM117A,FOS,GAN,GMPPB,HLA-B,HLA-DMB,HLA-F,HLA-G,HSPA1A/HSPA1B,HSPB1,HTRA2,IER5,IFIT1,IL7R,IRF7,ISG15,ITGB3,IVNS1ABP,JUN,JUNB,KAZN,KCNA3,KEAP1,LMNA,LY6E,MAFF,MARS2,MEIS2,MR1,MT-ND1,MX1,NOTCH2,NR4A1,NR4A2,NRGN,OAS1,OAS3,PDP1,…
Cellular Movement	Invasion of tumor cell lines	2.28e-10	Decreased	-2.733	ACSL4,ACVR1,ADAM15,AHR,AREG,ARHGEF26,ARRDC3,ARTN,ATF1,BMPR2,BTG2,CALR,CCND1,CD274,CD44,CD74,CDCP1,CDKN3,CLU,CRNDE,CTSH,CXCL8,CXCR4,CYP1B1,DDX58,DLC1,DOCK4,DSE,DUSP1,DUSP6,EFNA4,EGR1,EIF2AK2,EMP1,ENAH,ENPP2,EPSTI1,EREG,ESRRA,EZH2,FOSL1,FOXC2,FOXM1,FZD2,GNAI1,HGF,HHEX,HOTAIRM1,HSPA1A/HSPA1B,ICMT,ID1,IFIT2,IFITM1,IFITM3,ITGB3,ITGB8,IVNS1ABP,JUN,JUNB,JUND,KEAP1,KIFC1,KLF4,KLF6,LGR4,LMNA,MARCKS,MDK,MI…
Cell-To-Cell Signaling and Interaction,Embryonic Development	Response of embryonic cell lines	8.85e-06	Decreased	-2.742	DDX58,IFIH1,IRAK3,IRF7,SPRY2,TNFSF10,TP53,TRIM14,TRIM21,TRIM27,TRIM37,TRIM5,TRIM6
Cellular Development,Cellular Growth and Proliferation,Connective Tissue Development and Function	Proliferation of fibroblast cell lines	9.25e-11	Decreased	-2.751	AHR,ANGPT2,AREG,BATF,BTG1,BTG2,CCND1,CSF1,CSF2RB,CSTF2,DLK1,EGR1,EGR2,EIF2AK2,EIF4E3,EREG,EZH2,FOS,FOXM1,HGF,HSPA1A/HSPA1B,ICMT,ID1,INPP4A,IRF1,IRF2,IVNS1ABP,JUN,JUNB,JUND,KLF2,KLF4,KLF6,LIG4,LMNA,LMNB1,LTBP1,MDK,MITF,NOC3L,PCLAF,PIM3,PLSCR1,PPIL1,PRKCD,PRUNE1,PTK2,RASGRP4,RHOB,RNASEL,SAMHD1,SERPINE1,SOCS1,STAT1,TOP1,TP53,TSC22D3,TXNIP
Cellular Movement,Hematological System Development and Function,Immune Cell Trafficking	Cell movement of leukocytes	3.07e-10	Decreased	-2.756	ADAM15,ADCYAP1,AHR,ANGPT2,APOE,BATF,BCL3,BMPR2,BST1,C2,C3AR1,C5,CALR,CASP1,CCND1,CD274,CD36,CD4,CD44,CD69,CD74,CDCP1,CHST2,CIITA,CNR2,CR1,CSF1,CSF2RB,CXCL8,CXCR4,CYSLTR1,DDX58,DEPTOR,DUSP1,EGR2,ENPP2,FOS,FOXM1,FYB1,GCNT1,GPR183,HCK,HDC,HGF,HLA-G,HSPB1,ID1,IL7,IL7R,ITGAX,ITGB3,JUN,KCNA3,KCNE3,KLF2,KLF6,LMNB1,MDK,MR1,MT-ND1,MYADM,NINJ1,NR4A1,PLXNC1,PRDX1,PRKCD,PRNP,PTGS2,PTK2,RAMP1,RASGRP4,REN,RGCC…
Cellular Development	Maturation of blood cells	3.29e-08	Decreased	-2.784	AHR,C5,CCND1,CCND3,CD36,CD4,CD44,CD69,CSF1,CXCR4,DDX58,EGR1,EZH2,FOS,GFI1B,HSPA1A/HSPA1B,IFIH1,IGLL1/IGLL5,IL7,IL7R,IRF1,KLF1,KLF2,MITF,NFE2,PARP14,PRNP,PTGS2,SELL,STAT1,TAL1,TICAM1,TNFSF10,TNFSF13B,TP53,TYROBP
Connective Tissue Disorders,Inflammatory Disease,Inflammatory Response,Organismal Injury and Abnormalities,Skeletal and Muscular Disorders	Inflammation of joint	6.02e-10	Decreased	-2.796	ACTL6A,ADAM15,AHR,APOE,AREG,BCL3,C1R,C2,C3AR1,C5,CALR,CASP1,CCND3,CD274,CD33,CD36,CD4,CD44,CD69,CD74,CDH26,CDK2AP2,CELF2,CIITA,CLU,CR1,CSF1,CSF2RB,CSGALNACT1,CXCL8,CXCR4,DEDD2,DHFR,DPAGT1,DUSP1,DYNLL1,ENPP2,ESRRA,FKBP5,FLT3,FOS,GP1BA,HBA1/HBA2,HCK,HDAC7,HELZ2,HGF,HLA-B,HLA-C,HLA-DMB,HLA-DPB1,HLA-DRB5,HLA-G,HLTF,HSPA1A/HSPA1B,HYAL2,IL7,IL7R,IRF1,KAZN,KLF13,LMO4,LY6E,MCL1,MDK,MIPEP,MOB3B,MS4A6A,MT-…
Cell Death and Survival	Cell death of immune cells	8.2e-09	Decreased	-2.869	ADCYAP1,AHR,ANGPT2,APOE,BCL3,BTG1,C3AR1,C5,CASP1,CASP7,CASP9,CCDC86,CD274,CD4,CD44,CD69,CD74,CIITA,CLU,CNR2,CSF1,CSF2RB,CXCL8,CXCR4,DHX58,DLK1,EGR1,EGR3,EIF2AK2,FLT3,FOS,FOSL1,GCNT1,GPR65,GRAP2,HCK,HGF,HLA-G,IFIH1,IKZF3,IL7,IL7R,IRAK3,IRF1,IRF2,ISG15,JUN,KLF13,KLF2,KLF4,MCF2L,MCL1,MX1,NR4A1,NR4A3,NRGN,PARP14,PRKCD,PTK2,RNASEL,SOCS1,SOD2,STAT1,STK17B,TICAM1,TLE4,TNFRSF21,TNFSF10,TNFSF13B,TP53,TPSA…
Cell-mediated Immune Response,Cellular Movement,Hematological System Development and Function,Immune Cell Trafficking	T cell migration	2.24e-06	Decreased	-2.917	APOE,BATF,BMPR2,C5,CALR,CD274,CD4,CD44,CD69,CD74,CDCP1,CXCL8,CXCR4,CYSLTR1,EGR2,ENPP2,FYB1,GCNT1,HGF,IL7,ITGB3,KCNA3,KLF2,NR4A1,PTGS2,PTK2,REN,RGS1,SELL,SOCS1,SOCS3,STAT1,TMEM102,TNFRSF21
Cellular Movement	Invasion of carcinoma cell lines	1.51e-09	Decreased	-2.955	AREG,ARTN,ATF1,BMPR2,CALR,CCND1,CD44,CLU,CTSH,DDX58,DLC1,DOCK4,DSE,DUSP1,EGR1,ENAH,ENPP2,EZH2,FOSL1,FOXM1,GNAI1,HGF,ID1,IFIT2,IFITM1,JUN,JUNB,JUND,KIFC1,KLF4,LGR4,MDK,MITF,MSI2,PRKCD,PTAFR,PTK2,SMO,TP53,WNT5B
Cell Death and Survival	Cell death of blood cells	2.67e-08	Decreased	-2.972	ADCYAP1,AHR,ANGPT2,APOE,BCL3,BTG1,C3AR1,C5,CASP1,CASP7,CASP9,CCDC86,CD274,CD4,CD44,CD69,CD74,CIITA,CLU,CNR2,CSF1,CSF2RB,CXCL8,CXCR4,DHX58,DLK1,EGR1,EGR3,EIF2AK2,FLT3,FOS,FOSL1,GCNT1,GFI1B,GPR65,GRAP2,HCK,HGF,HLA-G,IFIH1,IKZF3,IL7,IL7R,IRAK3,IRF1,IRF2,ISG15,JUN,KLF13,KLF2,KLF4,MCF2L,MCL1,MX1,NR4A1,NR4A3,NRGN,PARP14,PCLAF,PRKCD,PTK2,RNASEL,SOCS1,SOD2,STAT1,STK17B,TICAM1,TLE4,TNFRSF21,TNFSF10,TNFSF1…
Antimicrobial Response,Inflammatory Response	Antiviral response of cells	1.64e-06	Decreased	-3.124	C5,DDX58,DHX58,EIF2AK2,IFIH1,IRF1,SOCS1,SOCS3,SPRY2,STAT1,TP53
Cellular Movement	Migration of blood cells	3.01e-10	Decreased	-3.234	ADAM15,ADCYAP1,AHR,ANGPT2,APOE,ARTN,BATF,BCL3,BMPR2,BST1,C2,C3AR1,C5,CALR,CASP1,CCND1,CD274,CD36,CD4,CD44,CD69,CD74,CDCP1,CHST2,CIITA,CLU,CNR2,CR1,CSF1,CSF2RB,CXCL8,CXCR4,CYP1B1,CYSLTR1,DDX58,DEPTOR,DUSP1,EGR1,EGR2,ENPP2,FOS,FOXC2,FOXM1,FYB1,GCNT1,GP1BA,GPR183,HCK,HDC,HGF,HLA-G,HSPA1A/HSPA1B,HSPB1,ID1,IGLL1/IGLL5,IL7,IL7R,IRF7,ITGAX,ITGB3,JUN,KCNA3,KCNE3,KLF2,KLF6,LMNB1,MDK,MR1,MT-ND1,MYADM,NINJ1…
Cellular Movement,Immune Cell Trafficking	Leukocyte migration	6.02e-10	Decreased	-3.317	ADAM15,ADCYAP1,AHR,ANGPT2,APOE,BATF,BCL3,BMPR2,BST1,C2,C3AR1,C5,CALR,CASP1,CCND1,CD274,CD36,CD4,CD44,CD69,CD74,CDCP1,CHST2,CIITA,CLU,CNR2,CR1,CSF1,CSF2RB,CXCL8,CXCR4,CYP1B1,CYSLTR1,DDX58,DEPTOR,DUSP1,EGR1,EGR2,ENPP2,FOS,FOXC2,FOXM1,FYB1,GCNT1,GP1BA,GPR183,HCK,HDC,HGF,HLA-G,HSPA1A/HSPA1B,HSPB1,ID1,IGLL1/IGLL5,IL7,IL7R,IRF7,ITGAX,ITGB3,JUN,KCNA3,KCNE3,KLF2,KLF6,LMNB1,MDK,MR1,MT-ND1,MYADM,NINJ1,NR4A…
Inflammatory Response	Immune response of cells	3.19e-11	Decreased	-3.894	ADCYAP1,AHR,APOE,APPL2,BHLHE40,C3AR1,C5,CALR,CASP1,CASP9,CD274,CD36,CD4,CD44,CD69,CD74,CR1,CSF1,CSF2RB,CXCL8,CYP1B1,DDX58,DHX58,EIF2AK2,GP1BA,GULP1,HCK,HGF,HSPB1,IFIH1,IL10RB,IL1RAP,IL7,IL7R,IRF1,IRF2,IRF2BP1,IRF7,ISG15,ITGAX,ITGB3,JUN,JUNB,KLF2,LTBP1,LYAR,MCL1,MPG,NR4A2,PER1,PRKCD,PRNP,PTK2,RASA2,RGCC,SCARF1,SERPINE1,SGK1,SOCS1,SOCS3,SPRY2,SPTSSA,STAT1,STT3A,TAP1,TICAM1,TLE3,TNFSF10,TP53,TREML2,…
Antimicrobial Response,Inflammatory Response	Antiviral response	6.05e-22	Decreased	-3.907	APOBEC3A,BCL3,BST2,C5,CLU,CXCR4,DDX58,DDX60,DHX58,DTX3L,EIF2AK2,EXOSC4,FOSL1,HSPB1,HYAL2,IFI44,IFI44L,IFI6,IFIH1,IFIT1,IFIT2,IFIT3,IFITM1,IFITM3,IRF1,IRF2,IRF7,ISG15,ITGAX,IVNS1ABP,MOV10,MX1,MX2,OAS1,OAS2,OAS3,OASL,PARP9,PLSCR1,RNASEL,RSAD2,RTP4,SAMHD1,SOCS1,SOCS3,SPON2,SPRY2,STAT1,STAT2,TAGAP,TICAM1,TP53,TRIM5,TRIM6
Antimicrobial Response,Inflammatory Response	Antimicrobial response	1.05e-13	Decreased	-3.907	APOBEC3A,BCL3,BST2,C5,CLU,CXCR4,DDX58,DDX60,DHX58,DTX3L,EIF2AK2,EXOSC4,FOSL1,HCK,HLA-G,HSPB1,HYAL2,IFI44,IFI44L,IFI6,IFIH1,IFIT1,IFIT2,IFIT3,IFITM1,IFITM3,IRF1,IRF2,IRF7,ISG15,ITGAX,IVNS1ABP,MOV10,MX1,MX2,NOTCH2,OAS1,OAS2,OAS3,OASL,PARP9,PLSCR1,PRKCD,RNASEL,RSAD2,RTP4,SAMHD1,SOCS1,SOCS3,SPON2,SPRY2,STAT1,STAT2,TAGAP,TICAM1,TP53,TRIM5,TRIM6
Cellular Movement	Cell movement	5.87e-13	Decreased	-4.245	ACSL4,ACTN1,ACVR1,ADAM15,ADCYAP1,AGTR1,AHR,ANGPT2,ANKRD28,APOE,APPL2,AREG,ARL4C,ARRDC3,ARTN,BATF,BCAM,BCL3,BHLHE40,BMPR2,BST1,BST2,BTG2,C2,C3AR1,C5,CALR,CASP1,CASP9,CCDC141,CCND1,CD274,CD36,CD4,CD44,CD69,CD74,CDC42EP4,CDCP1,CDKN2C,CDKN3,CHST2,CIITA,CLU,CNR2,CR1,CRNDE,CSF1,CSF2RB,CTSH,CXCL8,CXCR4,CXXC5,CYP1B1,CYSLTR1,DDX58,DEPTOR,DLC1,DOCK4,DPAGT1,DSE,DUSP1,DUSP6,EBF3,EFNA4,EGR1,EGR2,EGR3,EIF2AK2,…
Cellular Movement	Migration of cells	3.88e-13	Decreased	-4.627	ACSL4,ACTN1,ACVR1,ADAM15,ADCYAP1,AGTR1,AHR,ANGPT2,ANKRD28,APOE,APPL2,AREG,ARL4C,ARRDC3,ARTN,BATF,BCAM,BCL3,BHLHE40,BMPR2,BST1,BST2,BTG2,C2,C3AR1,C5,CALR,CASP1,CASP9,CCDC141,CCND1,CD274,CD36,CD4,CD44,CD69,CD74,CDCP1,CDKN2C,CDKN3,CHST2,CIITA,CLU,CNR2,CR1,CRNDE,CSF1,CSF2RB,CTSH,CXCL8,CXCR4,CXXC5,CYP1B1,CYSLTR1,DDX58,DEPTOR,DLC1,DOCK4,DPAGT1,DSE,DUSP1,DUSP6,EBF3,EGR1,EGR2,EGR3,EIF2AK2,EMP1,ENAH,ENPP2…

## Sheet: T3 vs. T1 MEP_2
T3 vs. T1 MEP_2
© 2000-2020 QIAGEN. All rights reserved.
Categories	Diseases or Functions Annotation	p-value	Predicted Activation State	Activation z-score	Molecules
Cell Signaling	Viral life cycle	2.41e-08	Increased	3.372	BANF1,BST2,CXCR4,IFIT1,IFITM1,IFITM3,ISG15,ISG20,MX1,NUP50,OAS1,OAS3,OASL,PLSCR1,PTGS2,RSAD2,TRIM6,VTA1
Cell Signaling	Replication of viral replicon	1.68e-11	Increased	3.372	BANF1,BST2,IFIT1,IFITM1,IFITM3,ISG15,ISG20,MX1,OAS1,OAS3,OASL,PLSCR1,PTGS2,RSAD2,TRIM6
Infectious Diseases	Replication of vesicular stomatitis virus	8e-09	Increased	2.805	DDX58,IFIH1,IFITM3,IRF1,ISG20,OAS1,OASL,PARP12,SLFN12,SOCS1,SP110,STAT2,TAP1,TRIM25
Organismal Survival	Organismal death	1.21e-09	Increased	2.759	ABCB1,ACRBP,ACVR1,ADORA2B,AFMID,AHR,ANKLE1,ANXA1,APOE,AREG,ATF1,B2M,B3GNT5,BHLHE40,CA5B,CACNA1C,CASP1,CCDC86,CD274,CD36,CD4,CD74,CDCP1,CDH1,CDKN2C,CGAS,CITED2,CPOX,CRK,CSGALNACT1,CTNNB1,CXCL8,CXCR4,DDX58,DKK1,DLK1,DUSP1,EGR2,EGR3,FLT3,FOS,FST,GCLC,GNAI1,GNLY,GPR183,GZMA,HCG11,HDAC7,HLA-G,HLX,HMGA2,HOPX,HOXA3,HRH2,HS6ST1,HSPG2,HYAL2,ID1,ID2,ID3,IDS,IFIH1,IKZF3,IL15RA,IRF1,IRF7,ISG15,JUNB,KCTD12,KI…
Organismal Survival	Morbidity or mortality	2.59e-10	Increased	2.419	ABCB1,ACRBP,ACVR1,ADORA2B,AFMID,AHR,ANKLE1,ANXA1,APOE,AREG,ATF1,B2M,B3GNT5,BHLHE40,CA5B,CACNA1C,CASP1,CCDC86,CD274,CD36,CD4,CD74,CDCP1,CDH1,CDKN2C,CGAS,CITED2,CPOX,CRK,CSGALNACT1,CTNNB1,CXCL8,CXCR4,DDX58,DKK1,DLK1,DUSP1,EGR2,EGR3,FLT3,FOS,FST,GCLC,GNAI1,GNLY,GPR183,GZMA,HCG11,HDAC7,HLA-A,HLA-G,HLX,HMGA2,HOPX,HOXA3,HRH2,HS6ST1,HSPG2,HYAL2,ID1,ID2,ID3,IDS,IFIH1,IKZF3,IL15RA,IRF1,IRF7,ISG15,JUNB,KCT…
Infectious Diseases	Replication of RNA virus	1.94e-14	Increased	2.396	AREG,ARTN,B2M,BST2,CANT1,CD4,CD81,CIITA,CLSTN3,CXCL8,CXCR4,DDX58,DKK1,DTX2,GABARAPL1,GBP1,GCLC,HERC5,IFI27,IFI6,IFIH1,IFIT1,IFITM1,IFITM3,IRF1,IRF7,ISG15,ISG20,ITGB5,MX1,MYC,NFKBIA,NLRC5,OAS1,OAS3,OASL,PARP12,PTGS2,RSAD2,SGK1,SLFN12,SNX9,SOCS1,SOCS3,SP110,STAT1,STAT2,TAP1,TLR2,TNFSF10,TRIM14,TRIM21,TRIM25,TRIM5,TXNIP
Infectious Diseases	Replication of virus	4.43e-15	Increased	2.379	AHR,AREG,ARTN,B2M,BST2,CANT1,CD4,CD81,CIITA,CLSTN3,CXCL8,CXCR4,DDX58,DKK1,DTX2,DUSP1,EGR1,GABARAPL1,GBP1,GCLC,HERC5,IFI27,IFI6,IFIH1,IFIT1,IFITM1,IFITM3,IRF1,IRF7,ISG15,ISG20,ITGB5,MX1,MYC,NFKBIA,NLRC5,OAS1,OAS3,OASL,PARP12,PPARA,PTGS2,RSAD2,SGK1,SLFN12,SNX9,SOCS1,SOCS3,SP110,STAT1,STAT2,TAP1,TICAM1,TLR2,TNFSF10,TRIM14,TRIM21,TRIM25,TRIM5,TXNIP
Infectious Diseases	Replication of Herpesviridae	5.88e-08	Increased	2.335	AHR,DDX58,EGR1,IFIH1,IRF1,ISG20,OAS1,OASL,PARP12,RSAD2,STAT1,STAT2,TICAM1
Cancer,Gastrointestinal Disease,Organismal Injury and Abnormalities	Gastrointestinal carcinoma	3.6e-07	Increased	2.219	ABCB1,ABCC6,ABCG1,ABHD11,ACRBP,ACSL4,ACVR1,ADAMTS6,AFMID,AHR,AKR1C1/AKR1C2,ALDH9A1,ANKLE1,ANKRD28,ANKRD55,ANXA1,APOE,APOL4,APOL6,AREG,ARHGEF26,ARMC4,ATP10A,B2M,B3GNT5,BCL9,BEX5,BHLHE40,BST2,BTBD3,BTBD6,BTN3A1,C17orf80,C1orf141,CA1,CA2,CABLES1,CACNA1C,CACNA2D3,CANT1,CASP1,CCDC184,CCDC71,CCDC86,CD274,CD4,CD69,CD74,CD81,CD96,CDC42EP4,CDCP1,CDH1,CETN3,CGAS,CGNL1,CHD7,CHST2,CIITA,CITED2,CLSTN3,CMBL,CM…
Infectious Diseases	Infection of mammalia	1.09e-12	Increased	2.067	AHR,APOE,B2M,CASP1,CD274,CD36,CD4,CD74,CD81,CIITA,CXCR4,DDX58,DUSP1,FOS,GZMA,HLA-DQB1,HLA-G,IFIH1,IRF1,IRF7,ISG15,LY96,NCF1,NFE2,NFKB2,OASL,PADI4,PTAFR,RELB,SERPINE1,STAT1,STAT2,TAP1,TICAM1,TLR2,TNFAIP8L2,TNFRSF10A,TNFSF10,TPSAB1/TPSB2,USP18
Cellular Movement,Hematological System Development and Function,Immune Cell Trafficking	Migration of mononuclear leukocytes	1.1e-11	Decreased	-2.034	ANXA1,APOE,CD274,CD4,CD69,CD74,CD81,CDCP1,CTNNB1,CXCL8,CXCR4,CYSLTR1,DDX58,DEPTOR,DKK1,EGR2,FOS,GNLY,GPR183,HDC,HLA-A,HLA-G,IL15RA,IL7,IL7R,KCNN4,KLF2,MICOS10-NBL1/NBL1,MYADM,NFKB2,NR4A1,PF4V1,PIK3CG,PTGS2,RGS1,S1PR1,SELL,SOCS1,SOCS3,STAT1,TGM2,TLR2,TNFRSF21,TNFSF13B
Immunological Disease	Delayed hypersensitive reaction	1.94e-08	Decreased	-2.137	AHR,ANXA1,APOE,B4GAT1,CD74,IFITM1,LGALS3BP,MX1,NCF1,NFKBIA,PIK3CG,PLSCR1,RELB,SELL,SOD2,TNFSF10,TSC22D3,ZFP36
Cell-mediated Immune Response,Cellular Movement,Hematological System Development and Function,Immune Cell Trafficking	Cell movement of T lymphocytes	8.13e-08	Decreased	-2.153	APOE,CD274,CD69,CD74,CD81,CDCP1,CTNNB1,CXCL8,CXCR4,CYSLTR1,EGR2,GNLY,HLA-A,IL15RA,IL7,NR4A1,PF4V1,PIK3CG,PTGS2,RGS1,S1PR1,SELL,SOCS1,SOCS3,STAT1,TGM2,TNFRSF21
Cellular Development	Maturation of blood cells	6.05e-14	Decreased	-2.177	ABCG1,AHR,CD36,CD4,CD69,CDH1,CXCR4,DDX58,EGR1,FOS,HLA-DRA,HOXA3,IFIH1,IGLL1/IGLL5,IL15RA,IL7,IL7R,IRF1,KLF1,KLF2,MAP2K6,MYC,NFE2,NFKB2,PARP14,PTCRA,PTGS2,RELB,RNASE1,SELL,STAT1,TICAM1,TLR2,TNFSF10,TNFSF13B,TYROBP,ZBTB16
Cellular Development,Hematological System Development and Function,Lymphoid Tissue Structure and Development	Maturation of dendritic cells	5.53e-07	Decreased	-2.238	CD36,CDH1,DDX58,EGR1,FOS,IFIH1,IRF1,MAP2K6,NFKB2,RELB,RNASE1,STAT1,TICAM1,TLR2,TNFSF10,TYROBP
Gene Expression	Transcription of RNA	2.68e-11	Decreased	-2.369	ACVR1,AHR,APOE,APOL3,ATF1,BCL9,BHLHE40,BST2,BTG1,BTG2,CASP1,CD36,CD4,CD74,CD81,CDH1,CDKN2C,CHD7,CIITA,CISH,CITED2,CRK,CTNNB1,CXCR4,DBP,DDX58,DIXDC1,DKK1,DTX3L,DUSP1,EGR1,EGR2,EGR3,EPCAM,EREG,FOS,FST,FZD2,FZD7,GAL,GCLC,GPR183,HDAC7,HLA-DRB5,HMGA2,HOPX,HYAL2,ID1,ID2,ID3,IFI27,IKZF3,IRF1,IRF7,JUNB,JUND,KLF1,KLF15,KLF2,KLF4,KLF6,KLF9,KMT5A,LGR4,LMO4,LRP6,LY96,MACROH2A2,MAFF,MAP2K6,MDFI,MYC,NCF1,NFE2,…
Cellular Development,Hematological System Development and Function,Lymphoid Tissue Structure and Development	Maturation of leukocytes	2.57e-13	Decreased	-2.374	ABCG1,AHR,CD36,CD4,CD69,CDH1,CXCR4,DDX58,EGR1,FOS,HLA-DRA,HOXA3,IFIH1,IGLL1/IGLL5,IL15RA,IL7,IL7R,IRF1,MAP2K6,MYC,NFKB2,PARP14,PTCRA,PTGS2,RELB,RNASE1,SELL,STAT1,TICAM1,TLR2,TNFSF10,TNFSF13B,TYROBP
Cell-mediated Immune Response,Cellular Movement,Hematological System Development and Function,Immune Cell Trafficking	T cell migration	1.85e-08	Decreased	-2.425	APOE,CD274,CD4,CD69,CD74,CD81,CDCP1,CTNNB1,CXCL8,CXCR4,CYSLTR1,EGR2,GNLY,HLA-A,IL15RA,IL7,KCNN4,KLF2,NR4A1,PF4V1,PIK3CG,PTGS2,RGS1,S1PR1,SELL,SOCS1,SOCS3,STAT1,TGM2,TNFRSF21
Inflammatory Response	Immune response of cells	1.4e-13	Decreased	-2.551	ABCB1,ADORA2B,AHR,ANXA1,APOE,BHLHE40,CASP1,CD274,CD36,CD4,CD69,CD74,CNN2,CRK,CTNNB1,CXCL8,CYP1B1,DDX58,GULP1,HLA-A,HLA-DQB1,HRH2,IFIH1,IL15RA,IL7,IL7R,IRF1,IRF7,ISG15,ITGB5,JUNB,KLF2,LY96,MYC,NCF1,NR4A2,PADI4,PER1,PF4,PIK3CG,PTGER2,RELB,RGCC,SERPINE1,SGK1,SLC1A5,SOCS1,SOCS3,STAT1,TAP1,TGM2,TICAM1,TLE3,TLR2,TNFRSF10A,TNFSF10,TRIM14,TRIM21,TRIM25,TRIM26,TRIM27,TRIM5,TRIM6,TYROBP
Inflammatory Response	Innate immune response	2.01e-09	Decreased	-2.557	B2M,BST2,CASP1,DDX58,EREG,HLA-G,IFI27,IFI6,IFIH1,IRF7,ISG15,MX1,NCF1,NLRC5,PIK3CG,PLSCR1,RNASE6,STAT1,TLR2,TNFRSF10A,TRIM14,TRIM21,TRIM25,TRIM26,TRIM27,TRIM5,TRIM6,TYROBP
Cellular Development,Hematological System Development and Function,Lymphoid Tissue Structure and Development	Maturation of antigen presenting cells	3.68e-08	Decreased	-2.593	CD36,CD69,CDH1,DDX58,EGR1,FOS,HOXA3,IFIH1,IRF1,MAP2K6,NFKB2,RELB,RNASE1,STAT1,TICAM1,TLR2,TNFSF10,TYROBP
Cellular Development,Hematological System Development and Function,Lymphoid Tissue Structure and Development	Maturation of phagocytes	1.03e-06	Decreased	-2.65	CD36,CDH1,DDX58,EGR1,FOS,HOXA3,IFIH1,IRF1,MAP2K6,NFKB2,RELB,RNASE1,STAT1,TICAM1,TLR2,TNFSF10,TYROBP
Gene Expression	Expression of RNA	5.44e-11	Decreased	-2.682	ACVR1,AHR,APOE,APOL3,ATF1,BCL9,BHLHE40,BST2,BTG1,BTG2,CASP1,CD36,CD4,CD74,CD81,CDH1,CDKN2C,CHD7,CIITA,CISH,CITED2,CNN2,CRK,CTNNB1,CXCR4,DBP,DDX58,DIXDC1,DKK1,DLK1,DTX3L,DUSP1,EGR1,EGR2,EGR3,EPCAM,EREG,FAM98A,FOS,FST,FZD2,FZD7,GAL,GAS2L1,GCLC,GPR183,HDAC7,HLA-DRB5,HMGA2,HMGN5,HOPX,HYAL2,ID1,ID2,ID3,IFI27,IKZF3,IL7,IL7R,IRF1,IRF7,ISG20,JUNB,JUND,KLF1,KLF15,KLF2,KLF4,KLF6,KLF9,KMT5A,LGMN,LGR4,LMO4,L…
Gene Expression	Transcription	1.79e-12	Decreased	-2.687	ACVR1,AHR,APOE,APOL3,ATF1,BCL9,BHLHE40,BST2,BTG1,BTG2,CASP1,CD36,CD4,CD74,CD81,CDH1,CDKN2C,CHD7,CIITA,CISH,CITED2,CNN2,CRK,CTNNB1,CXCR4,DBP,DDX58,DIXDC1,DKK1,DLK1,DTX3L,DUSP1,EGR1,EGR2,EGR3,EPCAM,EREG,FAM98A,FOS,FST,FZD2,FZD7,GAL,GAS2L1,GCLC,GPR183,HDAC7,HLA-DRB5,HMGA2,HMGN5,HOPX,HYAL2,ID1,ID2,ID3,IFI27,IKZF3,IL7,IL7R,IRF1,IRF7,JUNB,JUND,KLF1,KLF15,KLF2,KLF4,KLF6,KLF9,KMT5A,LGMN,LGR4,LMO4,LOX,LRP…
Inflammatory Disease,Neurological Disease,Skeletal and Muscular Disorders	Multiple Sclerosis	5.68e-11	Decreased	-2.813	ABCB1,ADORA2B,ANXA1,AREG,BST2,CASP1,CYSLTR1,EGR1,EPSTI1,FCGR2C,GAL,HLA-DMB,HLA-DQA1,HLA-DQB1,HLA-DRA,HLA-F,HLA-G,HRH2,IFIT1,IL7R,IRF7,ISG15,MMUT,MX1,OAS1,OAS3,PTGS2,RSAD2,TCF7L2,TLR2,TRIM22,TRIM5
Neurological Disease,Skeletal and Muscular Disorders	Progressive neuromuscular disease	1.95e-09	Decreased	-2.813	ABCB1,ADORA2B,ANXA1,APOE,AREG,BST2,CACNA1C,CASP1,CD74,CYSLTR1,EGR1,EPSTI1,FCGR2C,GAL,HLA-B,HLA-DMB,HLA-DQA1,HLA-DQB1,HLA-DRA,HLA-F,HLA-G,HRH2,IFIT1,IL7R,IRF7,ISG15,MMUT,MT-ND1,MX1,NR4A2,OAS1,OAS3,PTGS2,RSAD2,RTN1,SCN3A,SGK1,TCF7L2,TGM2,TLR2,TRIM22,TRIM5
Neurological Disease,Skeletal and Muscular Disorders	Neuromuscular disease	2.1e-10	Decreased	-2.935	ABCB1,ADORA2B,ANXA1,APOE,AREG,B2M,B4GAT1,BHLHE40,BST2,BTN3A1,CA2,CACNA1C,CACNA2D3,CASP1,CD74,CIITA,CTNNB1,CYSLTR1,DBP,EGR1,EGR2,ENPP5,EPHB4,EPSTI1,FAM117A,FCGR2C,FOS,GAL,GBP1,HLA-B,HLA-DMB,HLA-DOA,HLA-DQA1,HLA-DQB1,HLA-DRA,HLA-F,HLA-G,HOMER1,HRH2,ID3,IFIT1,IL7R,IRF7,ISG15,JUNB,MAFF,MMUT,MT-ND1,MT1G,MX1,NR4A1,NR4A2,OAS1,OAS3,PCTP,PPARA,PPARGC1B,PTGS2,RELB,RSAD2,RTN1,S1PR1,SCN3A,SGK1,SLC14A1,SORL1,…
Cell-To-Cell Signaling and Interaction,Embryonic Development	Response of embryonic cell lines	6.23e-07	Decreased	-3.111	DDX58,IFIH1,IRF7,LY96,TNFSF10,TRIM14,TRIM21,TRIM25,TRIM26,TRIM27,TRIM5,TRIM6
Neurological Disease	Progressive neurological disorder	1.94e-08	Decreased	-3.302	ABCB1,ADORA2B,ANXA1,APOE,APOL2,AREG,B4GAT1,BST2,CACNA1C,CASP1,CD33,CD36,CD74,CIITA,CNKSR3,CXCL8,CXCR4,CYSLTR1,EGR1,EGR2,EPSTI1,FCGR2C,FLT3,GAL,HLA-B,HLA-DMB,HLA-DQA1,HLA-DQB1,HLA-DRA,HLA-F,HLA-G,HOMER1,HRH2,HSPG2,IFIT1,IL7R,IRF7,ISG15,KIAA0040,LGMN,LRP6,MICOS10-NBL1/NBL1,MMUT,MS4A4E,MT-ND1,MX1,MYC,NEAT1,NFKB2,NHLRC1,NR4A2,OAS1,OAS3,PDE3B,PDGFB,PIK3IP1,PPARA,PPARGC1B,PTGS2,RSAD2,RTN1,SCN3A,SELENBP…
Antimicrobial Response,Inflammatory Response	Antiviral response	3.39e-18	Decreased	-3.503	BANF1,BST2,CGAS,CXCR4,DDX58,DDX60,DTX3L,HLA-A,HYAL2,IFI27,IFI44,IFI44L,IFI6,IFIH1,IFIT1,IFIT3,IFITM1,IFITM3,IRF1,IRF7,ISG15,ISG20,MX1,OAS1,OAS2,OAS3,OASL,PARP9,PLSCR1,RSAD2,RTP4,SOCS1,SOCS3,STAT1,STAT2,TAGAP,TICAM1,TRIM22,TRIM5,TRIM6
Antimicrobial Response,Inflammatory Response	Antimicrobial response	5.97e-14	Decreased	-3.503	B2M,BANF1,BST2,CGAS,CXCR4,DDX58,DDX60,DTX3L,GNLY,HLA-A,HLA-G,HYAL2,IFI27,IFI44,IFI44L,IFI6,IFIH1,IFIT1,IFIT3,IFITM1,IFITM3,IRF1,IRF7,ISG15,ISG20,MX1,NCF1,OAS1,OAS2,OAS3,OASL,PARP9,PLSCR1,RNASE6,RSAD2,RTP4,SOCS1,SOCS3,STAT1,STAT2,TAGAP,TICAM1,TLR2,TRIM22,TRIM5,TRIM6

## Sheet: T2 vs. T1 HSC_MPP
T2 vs. T1 HSC_MPP
© 2000-2020 QIAGEN. All rights reserved.
Categories	Diseases or Functions Annotation	p-value	Predicted Activation State	Activation z-score	Molecules
Cancer,Organismal Injury and Abnormalities	Non-hematological solid tumor	2.47e-10	Increased	3.494	ACADL,ADAP2,AGAP3,AGPS,AK4,AKR1C1/AKR1C2,AKR1C3,ANKRD35,ANXA2,APOL4,AREG,ARRDC3,ASRGL1,ATAD2,ATF3,ATP6V0A1,AZU1,BAALC-AS1,BAG3,BCL3,BMPR1B,BRD4,BTG1,C14orf39,C5orf30,CCDC146,CCDC80,CCND3,CD4,CD53,CD69,CD83,CDC42EP4,CDH7,CDKN2C,CEACAM4,CGAS,CISH,CITED2,CLCN4,CLDN7,CLEC1B,CLEC9A,CLU,COL2A1,COX6A1,CREB5,CRIP2,CSGALNACT1,CSNK1A1L,CXCL1,CXCR4,CYTOR,DDIT3,DDIT4,DENND3,DENND5A,DGAT2,DGCR6/LOC102724770,D…
Cancer,Organismal Injury and Abnormalities	Tumorigenesis of tissue	3.02e-08	Increased	3.045	ACADL,ADAP2,AGAP3,AGPS,AK4,AKR1C1/AKR1C2,AKR1C3,ANKRD35,ANXA2,APOL4,AREG,ARRDC3,ASRGL1,ATAD2,ATF3,ATP6V0A1,AZU1,BAALC-AS1,BAG3,BCL3,BMPR1B,BRD4,BTG1,C14orf39,C5orf30,CCDC146,CCDC80,CCND3,CD4,CD53,CD69,CD83,CDC42EP4,CDH7,CDKN2C,CEACAM4,CGAS,CISH,CITED2,CLCN4,CLDN7,CLEC1B,CLEC9A,CLU,COL2A1,COX6A1,CREB5,CRIP2,CSGALNACT1,CSNK1A1L,CXCL1,CXCR4,CYTOR,DDIT3,DDIT4,DENND3,DENND5A,DGAT2,DGCR6/LOC102724770,D…
Cancer,Organismal Injury and Abnormalities	Epithelial neoplasm	4.11e-08	Increased	2.934	ACADL,ADAP2,AGAP3,AGPS,AK4,AKR1C1/AKR1C2,AKR1C3,ANKRD35,ANXA2,APOL4,AREG,ARRDC3,ASRGL1,ATAD2,ATF3,ATP6V0A1,AZU1,BAALC-AS1,BAG3,BCL3,BMPR1B,BRD4,BTG1,C14orf39,C5orf30,CCDC146,CCDC80,CCND3,CD4,CD53,CD69,CD83,CDC42EP4,CDH7,CDKN2C,CEACAM4,CGAS,CISH,CITED2,CLCN4,CLDN7,CLEC1B,CLEC9A,CLU,COL2A1,COX6A1,CREB5,CRIP2,CSGALNACT1,CSNK1A1L,CXCL1,CXCR4,CYTOR,DDIT3,DDIT4,DENND3,DENND5A,DGAT2,DGCR6/LOC102724770,D…
Cancer,Organismal Injury and Abnormalities	Incidence of tumor	3.09e-05	Increased	2.843	ADAP2,AGAP3,AGPS,AKR1C1/AKR1C2,ANKRD35,ANXA2,AREG,ARRDC3,ASRGL1,ATAD2,ATF3,BCL3,BMPR1B,BRD4,C14orf39,C5orf30,CCDC146,CCDC80,CCND3,CD4,CD69,CD83,CDH7,CDKN2C,CGAS,CLCN4,CLDN7,CLEC1B,CLU,COL2A1,CREB5,CSGALNACT1,CXCL1,CXCR4,CYTOR,DDIT3,DENND3,DENND5A,DGAT2,DGCR6/LOC102724770,DSEL,DUSP1,DUSP5,EFNB2,EHD4,ENPP2,ENPP5,EREG,F13A1,FAM124B,FAM83D,FBLN1,FBLN5,FCGR1A,FCGR1B,FILIP1,FKBP5,FKBP9,FLT3,FYB1,GADD45…
Cancer,Organismal Injury and Abnormalities	Nonhematologic malignant neoplasm	6.26e-09	Increased	2.801	ACADL,ADAP2,AGAP3,AGPS,AK4,AKR1C1/AKR1C2,AKR1C3,ANKRD35,ANXA2,APOL4,AREG,ARRDC3,ASRGL1,ATAD2,ATF3,ATP6V0A1,AZU1,BAALC-AS1,BAG3,BCL3,BMPR1B,BRD4,BTG1,C14orf39,C5orf30,CCDC146,CCDC80,CCND3,CD4,CD53,CD69,CD83,CDC42EP4,CDH7,CDKN2C,CEACAM4,CGAS,CISH,CITED2,CLCN4,CLDN7,CLEC1B,CLEC9A,CLU,COL2A1,COX6A1,CREB5,CRIP2,CSGALNACT1,CSNK1A1L,CXCL1,CXCR4,CYTOR,DDIT3,DDIT4,DENND3,DENND5A,DGAT2,DGCR6/LOC102724770,D…
Cancer,Organismal Injury and Abnormalities	Genitourinary tumor	1.63e-07	Increased	2.778	ADAP2,AGAP3,AGPS,AKR1C1/AKR1C2,AKR1C3,ANKRD35,ANXA2,APOL4,AREG,ARRDC3,ASRGL1,ATAD2,ATF3,ATP6V0A1,BMPR1B,C14orf39,CCDC146,CCDC80,CCND3,CD4,CD53,CD69,CD83,CDC42EP4,CDH7,CDKN2C,CGAS,CLCN4,CLDN7,CLEC1B,CLEC9A,CLU,COL2A1,COX6A1,CREB5,CSGALNACT1,CXCL1,CXCR4,DDIT3,DDIT4,DENND3,DENND5A,DGAT2,DSEL,DTL,DUSP1,DUSP5,EFCC1,EFNB2,ENPP2,ENPP5,EPSTI1,EREG,F13A1,FAM124B,FAM83D,FAM89A,FBLN1,FBLN5,FCGR1A,FILIP1,FKB…
Cancer,Organismal Injury and Abnormalities	Carcinoma	6.98e-08	Increased	2.444	ACADL,ADAP2,AGAP3,AGPS,AK4,AKR1C1/AKR1C2,AKR1C3,ANKRD35,ANXA2,APOL4,AREG,ARRDC3,ASRGL1,ATAD2,ATF3,ATP6V0A1,AZU1,BAALC-AS1,BAG3,BCL3,BMPR1B,BRD4,BTG1,C14orf39,C5orf30,CCDC146,CCDC80,CCND3,CD4,CD53,CD69,CD83,CDC42EP4,CDH7,CDKN2C,CEACAM4,CGAS,CISH,CITED2,CLCN4,CLDN7,CLEC1B,CLEC9A,CLU,COL2A1,COX6A1,CREB5,CRIP2,CSGALNACT1,CSNK1A1L,CXCL1,CXCR4,CYTOR,DDIT3,DDIT4,DENND3,DENND5A,DGAT2,DGCR6/LOC102724770,D…
Cancer,Organismal Injury and Abnormalities	Non-melanoma solid tumor	1.71e-09	Increased	2.436	ACADL,ADAP2,AGAP3,AGPS,AK4,AKR1C1/AKR1C2,AKR1C3,ANKRD35,ANXA2,APOL4,AREG,ARRDC3,ASRGL1,ATAD2,ATF3,ATP6V0A1,AZU1,BAALC-AS1,BAG3,BCL3,BMPR1B,BRD4,BTG1,C14orf39,C5orf30,CCDC146,CCDC80,CCND3,CD4,CD53,CD69,CD83,CDC42EP4,CDH7,CDKN2C,CEACAM4,CGAS,CISH,CITED2,CLCN4,CLDN7,CLEC1B,CLEC9A,CLU,COL2A1,COX6A1,CREB5,CRIP2,CSGALNACT1,CSNK1A1L,CXCL1,CXCR4,CYTOR,DDIT3,DDIT4,DENND3,DENND5A,DGAT2,DGCR6/LOC102724770,D…
Cancer,Organismal Injury and Abnormalities,Reproductive System Disease	Mammary tumor	0.000435	Increased	2.399	AGAP3,AGPS,AKR1C1/AKR1C2,AKR1C3,AREG,ARRDC3,ATAD2,ATF3,C14orf39,CCND3,CD4,CD69,CDKN2C,CLU,CXCL1,CXCR4,DDIT4,DTL,DUSP1,EPSTI1,FBLN1,FBLN5,FKBP5,FLT3,FOSL1,GADD45B,GBP7,GLUL,GSTM3,GULP1,HBA1/HBA2,HBB,HLA-DRB5,HLA-G,IER3,IRF1,IRF7,KLF10,KLF11,KLF6,KPNA2,MAFF,MCAM,MT2A,MYCN,NEAT1,NR5A1,NRP2,NRXN2,PCDH9,PDZRN4,PIEZO2,PLEC,PMAIP1,PRX,PTGER2,PTK2,PTPRE,RAB11FIP1,RHOB,RMDN2,S100A9,SCRG1,SETBP1,SKIL,SLC22…
Infectious Diseases	Infection of mammalia	8.76e-10	Increased	2.399	BCL3,CCL3L3,CD4,CXCR4,DDIT3,DUSP1,FCGR1A,FCMR,HLA-G,IGHM,IRF1,IRF7,IRF8,IRF9,ISG15,JCHAIN,LTB,NFKB2,OASL,PTAFR,SAMHD1,SELP,SMAD3,STAT1,STAT2,TPSAB1/TPSB2
Organ Development,Reproductive System Development and Function	Growth of ovarian follicle	1.44e-05	Increased	2.395	AREG,BMPR1B,EREG,GAS2,NR5A1,PTGER2,SMAD3
Hematological Disease	Hemorrhagic disease	7.83e-06	Increased	2.345	AZU1,CCL3L3,CLEC1B,CXCL1,F13A1,FCGR1A,FCGR1B,FLT3,FYB1,GSTM3,IRF7,ISG15,PTAFR,RGS18,RPL3,S100A9,TNFSF13B,ZFP36L2
Cellular Growth and Proliferation,Tissue Development	Proliferation of epithelial cells	2.61e-08	Increased	2.298	AREG,ATF3,CCND3,CD4,CDKN2C,CITED2,CLU,CXCR4,EFNB2,EPGN,EREG,FBLN5,GLUL,ITGB8,KLF10,KLF2,KLF9,LTB,NFIB,NKX2-3,NKX3-1,NR5A1,PIK3IP1,POMC,PTAFR,PTGER2,PTK2,S1PR2,SMAD3,TOB1,WFDC1,YOD1
Cell Signaling	Viral life cycle	0.000256	Increased	2.2	CXCR4,IFITM1,ISG15,ISG20,MX1,OAS1,OAS3,OASL,RSAD2
Cell Signaling	Replication of viral replicon	2.4e-06	Increased	2.197	IFITM1,ISG15,ISG20,MX1,OAS1,OAS3,OASL,RSAD2
Cancer,Organismal Injury and Abnormalities	Anogenital cancer	1.65e-05	Increased	2.184	ADAP2,AGAP3,AGPS,AKR1C1/AKR1C2,AKR1C3,ANKRD35,ANXA2,APOL4,AREG,ARRDC3,ATAD2,ATF3,ATP6V0A1,BMPR1B,C14orf39,CCDC146,CCDC80,CCND3,CD4,CD69,CD83,CDC42EP4,CDH7,CDKN2C,CLCN4,CLDN7,CLEC9A,CLU,COL2A1,CREB5,CSGALNACT1,CXCL1,CXCR4,DDIT3,DDIT4,DENND3,DENND5A,DSEL,DTL,DUSP1,DUSP5,EFNB2,ENPP2,EPSTI1,F13A1,FAM124B,FAM83D,FAM89A,FBLN1,FBLN5,FILIP1,FKBP5,FKBP9,FLT3,FOSL1,FYB1,GADD45B,GALNT2,GAS2,GBP7,GIMAP2,GIMA…
Organ Development,Reproductive System Development and Function	Growth of genital organ	0.000219	Increased	2.183	ANXA2,AREG,BMPR1B,EREG,GAS2,NR5A1,PTGER2,SMAD3,TSC22D3
Tissue Development	Growth of epithelial tissue	2.38e-08	Increased	2.095	AREG,ATF3,CCND3,CD4,CDKN2C,CITED2,CLEC1B,CLU,CXCL1,CXCR4,EFNB2,EPGN,EREG,FBLN5,GBP1,GLUL,ITGB8,KLF10,KLF2,KLF9,LTB,MCAM,NFIB,NKX2-3,NKX3-1,NR0B1,NR5A1,NRP2,PIK3IP1,POMC,PTAFR,PTGER2,PTK2,S100A9,S1PR2,SMAD3,STAT1,TOB1,WFDC1,YOD1
Cancer,Organismal Injury and Abnormalities	Malignant genitourinary solid tumor	1.46e-07	Increased	2.081	ADAP2,AGAP3,AGPS,AKR1C1/AKR1C2,AKR1C3,ANKRD35,ANXA2,APOL4,AREG,ARRDC3,ASRGL1,ATAD2,ATF3,ATP6V0A1,BMPR1B,C14orf39,CCDC146,CCDC80,CCND3,CD4,CD53,CD69,CD83,CDC42EP4,CDH7,CDKN2C,CGAS,CLCN4,CLDN7,CLEC1B,CLEC9A,CLU,COL2A1,COX6A1,CREB5,CSGALNACT1,CXCL1,CXCR4,DDIT3,DDIT4,DENND3,DENND5A,DGAT2,DSEL,DTL,DUSP1,DUSP5,EFCC1,EFNB2,ENPP2,ENPP5,EPSTI1,EREG,F13A1,FAM124B,FAM83D,FAM89A,FBLN1,FBLN5,FCGR1A,FILIP1,FKB…
Cancer,Organismal Injury and Abnormalities	Benign solid tumor	3.98e-07	Increased	2.074	ANXA2,BCL3,C5orf30,CCDC80,CCND3,CDKN2C,CLU,COL2A1,CXCR4,DGAT2,DUSP1,DUSP5,FBLN1,FLT3,GLUL,HOPX,IFI44L,IFIT3,JCHAIN,KLF10,KLF11,KLF2,MFAP3L,MRVI1,MYCN,NFIB,NR0B1,NR5A1,NRP2,POMC,PTGER2,PTK2,S100A9,SKIL,SMAD3,STXBP6,TNFSF13B,TNNI2,TP53INP1,TUBB2A,UGCG,XAF1
Cancer,Organismal Injury and Abnormalities	Pelvic tumor	1.16e-05	Increased	2.041	ADAP2,AGPS,AKR1C1/AKR1C2,AKR1C3,ANKRD35,ANXA2,APOL4,ARRDC3,ATAD2,ATF3,ATP6V0A1,BMPR1B,C14orf39,CCDC146,CCDC80,CCND3,CD69,CD83,CDC42EP4,CDH7,CDKN2C,CGAS,CLCN4,CLDN7,CLEC9A,CLU,COL2A1,COX6A1,CREB5,CSGALNACT1,CXCL1,CXCR4,DDIT3,DDIT4,DENND3,DENND5A,DSEL,DUSP1,DUSP5,EFCC1,EFNB2,ENPP2,EPSTI1,F13A1,FAM124B,FAM83D,FAM89A,FBLN1,FBLN5,FILIP1,FKBP9,FLT3,FOSL1,FYB1,GALNT2,GAS2,GBP1,GIMAP2,GIMAP7,GLUL,GNG4,GP…
Cancer,Organismal Injury and Abnormalities	Solid tumor	5.52e-10	Increased	2.039	ACADL,ADAP2,AGAP3,AGPS,AK4,AKR1C1/AKR1C2,AKR1C3,ANKRD35,ANXA2,APOL4,AREG,ARRDC3,ASRGL1,ATAD2,ATF3,ATP6V0A1,AZU1,BAALC-AS1,BAG3,BCL3,BMPR1B,BRD4,BTG1,C14orf39,C5orf30,CCDC146,CCDC80,CCND3,CD4,CD53,CD69,CD83,CDC42EP4,CDH7,CDKN2C,CEACAM4,CGAS,CISH,CITED2,CLCN4,CLDN7,CLEC1B,CLEC9A,CLU,COL2A1,COX6A1,CREB5,CRIP2,CSGALNACT1,CSNK1A1L,CXCL1,CXCR4,CYTOR,DDIT3,DDIT4,DENND3,DENND5A,DGAT2,DGCR6/LOC102724770,D…
Humoral Immune Response,Protein Synthesis	Quantity of IgG2a	4.1e-05	Decreased	-2.121	ATF3,BCL3,CD69,CD83,IGHM,IKZF3,LTB,NFKB2,RASGRP3
Gene Expression	Expression of RNA	2.23e-06	Decreased	-2.125	ATAD2,ATF3,AZU1,BCL3,BMPR1B,BRD4,BTG1,CCL3L3,CCND3,CD4,CDKN2C,CISH,CITED2,CLU,COL2A1,CREB5,CXCR4,DDIT3,DUSP1,DUSP5,EREG,FAM98A,FBLN1,FBP1,FCGR1A,FOSL1,HBB,HIF3A,HLA-DRB5,HOPX,IGF2BP3,IKZF3,IRF1,IRF7,IRF8,IRF9,ISG20,ITGB8,KLF10,KLF11,KLF15,KLF2,KLF6,KLF7,KLF9,KPNA2,MACROH2A2,MAFF,MCF2L,MORC1,MYCN,NFIB,NFKB2,NKX2-3,NKX3-1,NOS1AP,NR0B1,NR5A1,PARP9,PER1,POMC,PPP2R5B,PSRC1,PTAFR,PTGER2,PTK2,PYGO1,REN,…
Inflammatory Disease,Neurological Disease,Skeletal and Muscular Disorders	Multiple Sclerosis	8.77e-05	Decreased	-2.138	AREG,CXCL1,DDIT3,EPSTI1,FCGR1A,FCGR1B,HLA-F,HLA-G,IRF7,ISG15,MCAM,MX1,OAS1,OAS3,RSAD2
Neurological Disease,Skeletal and Muscular Disorders	Neuromuscular disease	0.000618	Decreased	-2.138	ANXA2,AREG,BCL3,CLU,CXCL1,DDIT3,DUSP5,ENPP5,EPSTI1,FCGR1A,FCGR1B,GBP1,HLA-F,HLA-G,IER3,IGHM,IRF7,IRF8,ISG15,ITGB4,MAFF,MCAM,MT2A,MX1,OAS1,OAS3,PTPRE,RPL3,RPSA,RSAD2,S1PR2,TNNI2,TSC22D3,UGCG,USP2
Cell Death and Survival	Cell death of macrophages	0.00048	Decreased	-2.184	BTG1,CGAS,DDIT3,GBP1,IRF1,ISG15,PMAIP1,SPATA2,STAT1
Cell Death and Survival	Cell death of blood cells	1.57e-13	Decreased	-2.21	ATF3,BCL3,BTG1,CCL3L3,CD4,CD69,CGAS,CISH,CLU,CXCL1,CXCR4,DDIT3,DDIT4,DUSP5,FCGR1A,FCMR,FLT3,FOSL1,GADD45B,GBP1,GIMAP1,HLA-G,IER3,IGHM,IKZF3,IRF1,IRF8,ISG15,KLF2,LTB,MCF2L,MX1,MZB1,NFKB2,NR5A1,PCLAF,PMAIP1,PPP2R2B,PTK2,S1PR2,SBDS,SKIL,SMAD3,SPATA2,ST3GAL1,STAT1,TNFSF13B,TPSAB1/TPSB2,TSC22D3
Gene Expression	Transcription	6.29e-07	Decreased	-2.249	ATAD2,ATF3,AZU1,BCL3,BMPR1B,BRD4,BTG1,CCL3L3,CCND3,CD4,CDKN2C,CISH,CITED2,CLU,COL2A1,CREB5,CXCR4,DDIT3,DUSP1,DUSP5,EREG,FAM98A,FBLN1,FBP1,FCGR1A,FOSL1,HBB,HIF3A,HLA-DRB5,HOPX,IKZF3,IRF1,IRF7,IRF8,IRF9,ITGB8,KLF10,KLF11,KLF15,KLF2,KLF6,KLF7,KLF9,KPNA2,MACROH2A2,MAFF,MCF2L,MORC1,MX1,MYCN,NFIB,NFKB2,NKX2-3,NKX3-1,NOS1AP,NR0B1,NR5A1,PARP9,PER1,POMC,PPP2R5B,PSRC1,PTAFR,PTGER2,PTK2,PYGO1,REN,RHOB,RNF11…
Cellular Movement	Cell movement	2.84e-10	Decreased	-2.252	ANXA2,AREG,ARRDC3,ATF3,AZU1,BAG3,BCL3,BRD4,C5orf30,CCL3L3,CD4,CD69,CDC42EP4,CDKN2C,CEACAM4,CITED2,CLCN4,CLDN7,CLEC1B,CLU,COL2A1,CRIP2,CXCL1,CXCR4,CYTOR,DDIT4,DTL,DUSP1,DUSP5,EFNB2,ENPP2,EREG,F13A1,FBLN5,FBXO45,FOSL1,FYB1,GALNT2,GBP1,GLUL,GNAI1,HLA-G,HOMER3,IFITM1,IGF2BP3,IGHM,IGLL1/IGLL5,IRF7,IRF8,ITGB4,ITGB8,JCHAIN,KLF2,KLF6,KPNA2,LTB,MARCKS,MCAM,MCF2L,MX1,NFKB2,NKX2-3,NKX3-1,NR0B1,NRP2,PARP9,PE…
Antimicrobial Response,Inflammatory Response	Antiviral response	2.92e-14	Decreased	-2.374	AZU1,BCL3,CGAS,CLU,CXCR4,DDIT4,FCGR1A,FOSL1,IFI44L,IFI6,IFIT3,IFITM1,IRF1,IRF7,ISG15,ISG20,MX1,OAS1,OAS3,OASL,PARP9,PMAIP1,RNASE2,RSAD2,SAMHD1,STAT1,STAT2
Cell Death and Survival	Cell death of immune cells	8.77e-13	Decreased	-2.594	ATF3,BCL3,BTG1,CD4,CD69,CGAS,CISH,CLU,CXCL1,CXCR4,DDIT3,DDIT4,DUSP5,FCGR1A,FCMR,FLT3,FOSL1,GADD45B,GBP1,GIMAP1,HLA-G,IER3,IGHM,IKZF3,IRF1,IRF8,ISG15,KLF2,LTB,MCF2L,MX1,MZB1,NFKB2,NR5A1,PMAIP1,PPP2R2B,PTK2,S1PR2,SKIL,SMAD3,SPATA2,ST3GAL1,STAT1,TNFSF13B,TPSAB1/TPSB2,TSC22D3
Inflammatory Disease,Neurological Disease,Skeletal and Muscular Disorders	Relapsed multiple sclerosis	1.67e-05	Decreased	-2.63	EPSTI1,FCGR1A,FCGR1B,HLA-G,IRF7,ISG15,MX1,OAS1,OAS3,RSAD2
Inflammatory Disease,Neurological Disease,Skeletal and Muscular Disorders	Relapsing-remitting multiple sclerosis	0.000234	Decreased	-2.63	EPSTI1,HLA-G,IRF7,ISG15,MX1,OAS1,OAS3,RSAD2

## Sheet: T2 vs. T1 MPP_GMP
T2 vs. T1 MPP_GMP
© 2000-2020 QIAGEN. All rights reserved.
Categories	Diseases or Functions Annotation	p-value	Predicted Activation State	Activation z-score	Molecules
Cell Signaling	Replication of viral replicon	3.04e-07	Increased	2.814	IFIT1,IFITM1,IFITM3,ISG15,MX1,OAS1,OASL,RSAD2
Cell Signaling	Viral life cycle	3.16e-05	Increased	2.813	CXCR4,IFIT1,IFITM1,IFITM3,ISG15,MX1,OAS1,OASL,RSAD2
Infectious Diseases	Infection of mammalia	2.85e-13	Increased	2.678	BCL3,CCR1,CXCR4,DUSP1,ELANE,HLA-G,IFIH1,IFIT2,IL10RA,IRF1,IRF7,IRF8,IRF9,ISG15,JDP2,LGALS3,MPO,NFKB2,NOD2,OASL,RELB,SAMHD1,STAT1,STAT2,TAP1,USP18,VWF
Infectious Diseases	Replication of Flaviviridae	1.44e-05	Increased	2.645	IFI6,IFIT1,IFITM1,IFITM3,ISG15,OASL,RSAD2,TXNIP
Infectious Diseases	Viral Infection	2.55e-10	Increased	2.588	ACTA2,AREG,ARRDC3,ATP6V0A1,BCL3,CA2,CCR1,CD3E,CD48,CD69,CLU,CXCR4,DUSP1,EGR1,ELANE,FCGR1B,GBP1,GPT2,HBA1/HBA2,HCP5,HERC5,HLA-C,IFI6,IFIH1,IFIT1,IFIT2,IFIT3,IFITM1,IFITM3,IL10RA,IRF1,IRF7,IRF8,IRF9,ISG15,KLF15,KLF2,LGALS3,MNDA,MT2A,MX1,NACA2,NLRC5,OAS1,OAS2,OASL,PARP9,RELB,RHOB,RPL3,RSAD2,S100A8,S100A9,SAMHD1,ST3GAL5,STAT1,STAT2,TAP1,TUBB2A,TXNIP,VWF
Infectious Diseases	Replication of Hepatitis C virus	5.2e-05	Increased	2.476	IFI6,IFIT1,IFITM1,IFITM3,ISG15,RSAD2,TXNIP
Cancer,Immunological Disease,Organismal Injury and Abnormalities	Hyperplasia of spleen	0.000152	Increased	2.433	CDKN2C,CISH,EGLN1,GADD45B,IRF8,RELB
Infectious Diseases	Replication of Paramyxoviridae	5.75e-06	Increased	2.429	CCR1,IFIH1,IRF9,MX1,OASL,STAT2
Infectious Diseases	Replication of vesicular stomatitis virus	2.28e-06	Increased	2.407	IFIH1,IFITM3,IRF1,IRF9,OAS1,OASL,STAT2,TAP1
Cancer,Organismal Injury and Abnormalities	Frequency of tumor	2.85e-06	Increased	2.356	ABHD12B,ACTA2,AGPS,AKR1C1/AKR1C2,AREG,ARHGAP44,ARRDC3,ATF3,ATP8B3,BCL3,C5orf30,CA2,CACNB4,CAVIN4,CCR1,CD3G,CD48,CD69,CD72,CDK1,CDKN2C,CLU,COL2A1,CSF1R,CSGALNACT1,CXCR4,DENND5A,DIRAS3,DLK1,DTX3L,DUSP1,DUSP5,DUSP6,EGR1,ELMSAN1,ENPP5,EREG,FAM193A,FCGR1B,FKBP1C,FKBP5,FLOT1,FLT3,FYB1,GADD45B,GALNT3,GBP1,GBP7,GIMAP1,GNG4,GPC1,GSTM3,HBB,HELZ2,HERC5,HIC2,HLA-C,HLA-F,HLA-G,HPSE,ID2,IFI44,IFI44L,IFIH1,IFIT…
Infectious Diseases	Replication of virus	7.96e-11	Increased	2.261	AREG,BCL3,CCR1,CD48,CXCR4,DUSP1,EGR1,GBP1,HERC5,IFI6,IFIH1,IFIT1,IFITM1,IFITM3,IL10RA,IRF1,IRF7,IRF9,ISG15,MNDA,MX1,NLRC5,OAS1,OASL,RSAD2,S100A8,S100A9,SAMHD1,STAT1,STAT2,TAP1,TXNIP
Cancer,Organismal Injury and Abnormalities	Development of malignant tumor	1.61e-05	Increased	2.251	ABHD12B,ACTA2,AGPS,AKR1C1/AKR1C2,AREG,ARHGAP44,ARRDC3,ATF3,ATP8B3,BCL3,CA2,CACNB4,CAVIN4,CCR1,CD3G,CD48,CD69,CD72,CDK1,CDKN2C,CLU,COL2A1,CSF1R,CSGALNACT1,CXCR4,DENND5A,DIRAS3,DLK1,DTX3L,DUSP1,DUSP5,DUSP6,EGR1,ELMSAN1,ENPP5,EREG,FAM193A,FCGR1B,FKBP1C,FKBP5,FLOT1,FLT3,FYB1,GADD45B,GALNT3,GBP1,GBP7,GIMAP1,GNG4,GPC1,GSTM3,HBB,HELZ2,HERC5,HIC2,HLA-C,HLA-F,HLA-G,HPSE,ID2,IFI44,IFI44L,IFIH1,IFIT3,IFITM1…
Infectious Diseases	Replication of RNA virus	8.27e-09	Increased	2.215	AREG,BCL3,CCR1,CD48,CXCR4,GBP1,HERC5,IFI6,IFIH1,IFIT1,IFITM1,IFITM3,IRF1,IRF7,IRF9,ISG15,MX1,NLRC5,OAS1,OASL,RSAD2,S100A8,S100A9,STAT1,STAT2,TAP1,TXNIP
Cancer,Hematological Disease,Organismal Injury and Abnormalities	Hematologic cancer	1.1e-12	Increased	2.169	ATF3,BCL3,BTG1,CA2,CACNB4,CD3E,CD3G,CD48,CD69,CDK1,CDKN2C,CITED2,CLU,COL2A1,CSF1R,CXCR4,DHCR24,DUSP5,EGR1,EPSTI1,FCGR1B,FKBP1C,FLT3,FYB1,GADD45B,GNAI1,GNG4,HBA1/HBA2,HLA-C,HLA-G,ID2,IFI44,IFI44L,IFI6,IFIT1,IFIT2,IFIT3,IFITM1,IKZF3,INHBA,IRF1,IRF7,IRF8,ISG15,KLF2,MAL,MNDA,MPO,MT-ATP6,MX1,MYCN,NACA2,NFKB2,NR5A1,OAS1,OAS2,OASL,PER1,PFKFB2,PTPRE,RELB,RHOB,RIMS1,RPL10,RPL3,RPL41,RPL7,RSAD2,S100A9,S1PR…
Cancer,Organismal Injury and Abnormalities	Head and neck tumor	0.00017	Increased	2.158	ABHD12B,ACTA2,AGPS,AREG,ARHGAP18,ARHGAP44,ARRDC4,ATP6V0A1,ATP8B3,BAG3,BCL3,BTG1,C17orf99,C1QTNF4,CA2,CACNB4,CD3E,CD3G,CD48,CD72,CDK1,CDKN2C,CISH,CITED2,CLEC9A,CLU,COL2A1,CSF1R,CXCR4,DENND10,DENND5A,DIRAS3,DUSP1,DUSP5,DUSP6,EGLN1,EGR1,ELANE,ELMSAN1,EME1,EPGN,EPSTI1,EREG,FAM193A,FBP1,FKBP5,FLOT1,FLT3,FOSL1,FYB1,GADD45B,GALNT3,GBP1,GBP5,GBP7,GDF10,GIMAP1,GNAI1,GPC1,GPT2,HELZ2,HERC5,HIC2,HIF3A,HLA-C,…
Infectious Diseases	Replication of Herpesviridae	4.61e-11	Increased	2.145	EGR1,IFIH1,IL10RA,IRF1,IRF9,MNDA,OAS1,OASL,RSAD2,SAMHD1,STAT1,STAT2
Organismal Survival	Morbidity or mortality	7.6e-09	Increased	2.105	ACTA2,AREG,ATF3,BAG3,BCL3,CCR1,CD3E,CDK1,CDKN2C,CITED2,COL2A1,CPLX1,CSF1R,CSGALNACT1,CXCR4,DLK1,DUSP1,EGLN1,ELANE,FLT3,FOSL1,GNAI1,HLA-G,HOPX,ID2,IFIH1,IFIT2,IKZF3,INHBA,IRF1,IRF7,IRF8,IRF9,ISG15,ITGB8,KCNC1,KIF20A,KLF2,LGALS3,MAFF,MAL,MDFI,MPO,MYCN,MYZAP,NEAT1,NFKB2,NOD2,NOG,NR5A1,NRXN2,OASL,PIEZO2,POMC,PTS,PYGO1,RELB,REN,RIMS1,S100A8,S100A9,S1PR2,SBDS,SETBP1,SKIL,SLC12A5,SLC1A3,ST3GAL5,STAT1,ST…
Organismal Survival	Organismal death	2.23e-08	Increased	2.061	ACTA2,AREG,ATF3,BAG3,BCL3,CCR1,CD3E,CDK1,CDKN2C,CITED2,COL2A1,CPLX1,CSF1R,CSGALNACT1,CXCR4,DLK1,DUSP1,EGLN1,ELANE,FLT3,FOSL1,GNAI1,HLA-G,HOPX,ID2,IFIH1,IFIT2,IKZF3,INHBA,IRF1,IRF7,IRF8,IRF9,ISG15,ITGB8,KCNC1,KIF20A,KLF2,LGALS3,MAFF,MAL,MDFI,MPO,MYCN,MYZAP,NEAT1,NFKB2,NOD2,NOG,NR5A1,NRXN2,PIEZO2,POMC,PTS,PYGO1,RELB,REN,RIMS1,S100A8,S100A9,S1PR2,SBDS,SETBP1,SKIL,SLC12A5,SLC1A3,ST3GAL5,STAT1,STAT2,S…
Neurological Disease	Motor dysfunction or movement disorder	3.4e-05	Increased	2.054	CA2,CACNB4,CD48,CDKN2C,CLU,CPLX1,CSF1R,DUSP5,EGLN1,EGR1,ENPP5,FCGR1B,FLOT1,GALNT3,GBP1,IFIT2,KCNC1,MAFF,MT-ATP6,MT2A,MYCN,NHSL2,NRXN2,PTPRE,PTS,RELB,RPL3,S1PR2,SAMD9L,SLC12A5,SLC1A3,SNCAIP,ST3GAL5,TMEM176B,TSC22D3,TUBA1B,TUBB2A,USP18
Cancer,Cell Death and Survival,Organismal Injury and Abnormalities,Tumor Morphology	Cell death of cancer cells	0.000223	Decreased	-2.028	ATF3,C1QTNF4,CDK1,CLU,CXCR4,GALNT3,INHBA,IRF1,MYCN,RPL10,RPL3,RPL7,RPL7A,TCL1A,TNFSF13B
Cellular Movement	Chemotaxis	9.18e-06	Decreased	-2.074	AZU1,CCR1,CD69,CD72,CLU,CSF1R,CXCR4,DUSP6,ELANE,FLOT1,FOSL1,HLA-G,HPSE,INHBA,LGALS3,LILRB3,NFKB2,NOD2,RELB,RHOB,S100A8,S100A9,S1PR2,SBDS
Cellular Movement	Cell movement	5.06e-13	Decreased	-2.099	ACTA2,AREG,ARHGAP18,ARRDC3,ATF3,AZU1,BAG3,BCL3,C5orf30,CA2,CCR1,CD3E,CD48,CD69,CD72,CDK1,CDKN2C,CITED2,CLU,COL2A1,CSF1R,CXCR4,DDIT4,DUSP1,DUSP5,DUSP6,EGLN1,EGR1,ELANE,EREG,FLOT1,FOSL1,FYB1,GBP1,GNAI1,GPC1,HLA-G,HPSE,ID2,IFIT2,IFITM1,IFITM3,IL10RA,INHBA,IRF7,IRF8,ITGB8,KLF2,LGALS3,LILRB3,MARCKS,MPO,MT1F,MX1,NCF2,NFKB2,NOD2,NOG,NR0B1,PARP9,PER1,PIEZO2,PIK3IP1,POMC,RELB,REN,RHOB,S100A8,S100A9,S1PR2,…
Cellular Movement,Hematological System Development and Function,Immune Cell Trafficking	Cell movement of leukocytes	8.48e-09	Decreased	-2.179	ARHGAP18,AZU1,BCL3,CCR1,CD3E,CD48,CD69,CD72,CSF1R,CXCR4,DUSP1,EGLN1,ELANE,FLOT1,FYB1,HLA-G,HPSE,IL10RA,INHBA,KLF2,LGALS3,LILRB3,MPO,NFKB2,NOD2,NOG,POMC,RELB,REN,RHOB,S100A8,S100A9,S1PR2,SBDS,STAT1,STAT2,TNFSF13B,VWF
Cellular Movement,Immune Cell Trafficking	Leukocyte migration	2.03e-09	Decreased	-2.214	ARHGAP18,AZU1,BCL3,CCR1,CD3E,CD48,CD69,CD72,CLU,CSF1R,CXCR4,DUSP1,EGLN1,EGR1,ELANE,FLOT1,FYB1,GPC1,HLA-G,HPSE,IL10RA,INHBA,IRF7,KLF2,LGALS3,LILRB3,MPO,NFKB2,NOD2,NOG,PER1,POMC,RELB,REN,RHOB,S100A8,S100A9,S1PR2,SBDS,STAT1,STAT2,TNFRSF10D,TNFSF13B,VWF
Cellular Development,Cellular Growth and Proliferation,Hematological System Development and Function,Hematopoiesis,Lymphoid Tissue Structure and Development,Tissue Development	Leukopoiesis	7.08e-11	Decreased	-2.225	BCL3,CD3E,CD3G,CD69,CD72,CISH,CITED2,CSF1R,CXCR4,DLK1,DUSP5,EGR1,FLT3,FOSL1,FYB1,GADD45B,GIMAP1,HLA-G,ID2,IKZF3,IL10RA,INHBA,IRF1,IRF7,IRF8,ITGB8,KLF2,LGALS3,LILRB3,MYCN,NFKB2,NOG,RELB,RSAD2,S100A9,SBDS,ST3GAL5,STAT1,STAT2,TNFSF13B,USP18,ZFP36L2
Cellular Movement	Migration of cells	4.89e-13	Decreased	-2.235	ACTA2,AREG,ARHGAP18,ARRDC3,ATF3,AZU1,BAG3,BCL3,C5orf30,CCR1,CD3E,CD48,CD69,CD72,CDK1,CDKN2C,CITED2,CLU,CSF1R,CXCR4,DDIT4,DUSP1,DUSP5,DUSP6,EGLN1,EGR1,ELANE,EREG,FLOT1,FOSL1,FYB1,GBP1,GNAI1,GPC1,HLA-G,HPSE,ID2,IFIT2,IFITM1,IFITM3,IL10RA,INHBA,IRF7,ITGB8,KLF2,LGALS3,LILRB3,MARCKS,MPO,MT1F,NCF2,NFKB2,NOD2,NOG,PARP9,PER1,PIEZO2,PIK3IP1,POMC,RELB,REN,RHOB,S100A8,S100A9,S1PR2,SBDS,SKIL,SLC12A5,SLC16A4,…
Cellular Movement	Homing of cells	8.03e-06	Decreased	-2.241	AZU1,CCR1,CD69,CD72,CLU,CSF1R,CXCR4,DUSP6,ELANE,FLOT1,FOSL1,FYB1,HLA-G,HPSE,INHBA,LGALS3,LILRB3,NFKB2,NOD2,RELB,RHOB,S100A8,S100A9,S1PR2,SBDS
Cellular Development,Cellular Growth and Proliferation,Embryonic Development,Hematological System Development and Function,Hematopoiesis,Lymphoid Tissue Structure and Development,Organ Development,Organismal Development,Tissue Development	Lymphopoiesis	9.94e-10	Decreased	-2.244	BCL3,CD3E,CD3G,CD69,CD72,CISH,CXCR4,DUSP5,EGR1,FLT3,FOSL1,FYB1,GADD45B,GIMAP1,HLA-G,ID2,IKZF3,IL10RA,INHBA,IRF1,IRF8,ITGB8,KLF2,LGALS3,MYCN,NFKB2,NOG,RELB,RSAD2,ST3GAL5,STAT1,STAT2,TNFSF13B,USP18,ZFP36L2
Gene Expression	Transcription	3.23e-10	Decreased	-2.324	ACTA2,ATF3,AZU1,BCL3,BTG1,CAVIN4,CCR1,CD3E,CDK1,CDKN2C,CISH,CITED2,CLU,COL2A1,CXCR4,DIRAS3,DLK1,DTX3L,DUSP1,DUSP5,EGLN1,EGR1,ELANE,EREG,FBP1,FOSL1,HBB,HELZ2,HIF3A,HOPX,HPSE,ID2,IKZF3,INHBA,IRF1,IRF7,IRF8,IRF9,ITGB8,JDP2,KLF15,KLF2,MAFF,MDFI,MX1,MYCN,NFKB2,NLRC5,NOD2,NOG,NR0B1,NR5A1,PARP9,PER1,POMC,PPP2R5B,PRDM5,PYGO1,RELB,REN,RHOB,RIMS1,RPL10,SAP30,SKIL,SLC3A1,STAT1,STAT2,TCL1A,TNFSF13B,TP53INP1,…
Cell Death and Survival	Cell death of immune cells	1.16e-16	Decreased	-2.337	ATF3,BCL3,BTG1,CD3E,CD48,CD69,CDK1,CISH,CLU,CSF1R,CXCR4,DDIT4,DLK1,DUSP5,EGR1,ELANE,FLT3,FOSL1,GADD45B,GBP1,GIMAP1,HLA-G,ID2,IFIH1,IKZF3,INHBA,IRF1,IRF8,ISG15,KLF2,LGALS3,MPO,MX1,NCF2,NFKB2,NR5A1,RELB,S100A8,S1PR2,SKIL,SPATA2,STAT1,TCL1A,TNFSF13B,TSC22D3
Cell Death and Survival	Cell death of blood cells	2.63e-16	Decreased	-2.346	ATF3,BCL3,BTG1,CD3E,CD48,CD69,CDK1,CISH,CLU,CSF1R,CXCR4,DDIT4,DLK1,DUSP5,EGR1,ELANE,FLT3,FOSL1,GADD45B,GBP1,GIMAP1,HLA-G,ID2,IFIH1,IKZF3,INHBA,IRF1,IRF8,ISG15,KLF2,LGALS3,MPO,MX1,NCF2,NFKB2,NR5A1,RELB,S100A8,S1PR2,SBDS,SKIL,SPATA2,STAT1,TCL1A,TNFSF13B,TSC22D3
Gene Expression	Expression of RNA	9.71e-10	Decreased	-2.35	ACTA2,ATF3,AZU1,BCL3,BTG1,CAVIN4,CCR1,CD3E,CDK1,CDKN2C,CISH,CITED2,CLU,COL2A1,CXCR4,DIRAS3,DLK1,DTX3L,DUSP1,DUSP5,EGLN1,EGR1,ELANE,EREG,FBP1,FOSL1,HBB,HELZ2,HIF3A,HOPX,HPSE,ID2,IKZF3,INHBA,IRF1,IRF7,IRF8,IRF9,ITGB8,JDP2,KLF15,KLF2,MAFF,MDFI,MYCN,NFKB2,NLRC5,NOD2,NOG,NR0B1,NR5A1,PARP9,PER1,POMC,PPP2R5B,PRDM5,PYGO1,RELB,REN,RHOB,RIMS1,RPL10,RPL41,S100A9,SAMD4A,SAP30,SKIL,SLC3A1,STAT1,STAT2,TCL1A,TO…
Antimicrobial Response,Inflammatory Response	Antiviral response	2.59e-19	Decreased	-2.412	ACTA2,AZU1,BCL3,CLU,CXCR4,DDIT4,DTX3L,FOSL1,IFI44,IFI44L,IFI6,IFIH1,IFIT1,IFIT2,IFIT3,IFITM1,IFITM3,IRF1,IRF7,ISG15,MX1,OAS1,OAS2,OASL,PARP9,RSAD2,SAMHD1,STAT1,STAT2
Cell Death and Survival	Necrosis	7.66e-15	Decreased	-2.479	AREG,ARHGAP18,ATF3,AZU1,BAG3,BCL3,BTG1,C1QTNF4,CD3E,CD48,CD69,CDK1,CDKN2C,CISH,CITED2,CLU,COL2A1,CSF1R,CXCR4,DDIT4,DHCR24,DIRAS3,DLK1,DUSP1,DUSP5,DUSP6,EGLN1,EGR1,ELANE,EREG,FKBP5,FLT3,FOSL1,GADD45B,GALNT3,GBP1,GIMAP1,GPC1,HLA-F,HLA-G,HPSE,ID2,IFI6,IFIH1,IKZF3,INHBA,IRF1,IRF7,IRF8,IRF9,ISG15,KIF15,KLF2,LGALS3,LILRB3,MPO,MT1F,MT2A,MX1,MYCN,NCF2,NFKB2,NOG,NR5A1,OAS1,OAS2,PER1,PIK3IP1,POMC,PRDM5,PTP…
Cellular Development,Cellular Growth and Proliferation,Hematological System Development and Function,Hematopoiesis,Lymphoid Tissue Structure and Development,Tissue Development	Hematopoiesis of mononuclear leukocytes	4.55e-10	Decreased	-2.579	BCL3,CD3E,CD3G,CD69,CD72,CISH,CSF1R,CXCR4,DUSP5,EGR1,FLT3,FOSL1,FYB1,GADD45B,GIMAP1,HLA-G,ID2,IKZF3,IL10RA,INHBA,IRF1,IRF7,IRF8,ITGB8,KLF2,LGALS3,MYCN,NFKB2,NOG,RELB,RSAD2,ST3GAL5,STAT1,STAT2,TNFSF13B,USP18,ZFP36L2
Cell-mediated Immune Response,Cellular Development,Cellular Function and Maintenance,Cellular Growth and Proliferation,Embryonic Development,Hematological System Development and Function,Hematopoiesis,Lymphoid Tissue Structure and Development,Organ Development,Organismal Development,Tissue Development	T cell development	1.41e-07	Decreased	-2.593	BCL3,CD3E,CD3G,CD69,CISH,CXCR4,EGR1,FYB1,GADD45B,GIMAP1,HLA-G,ID2,IL10RA,INHBA,IRF1,IRF8,ITGB8,KLF2,NOG,RELB,RSAD2,ST3GAL5,STAT1,STAT2,TNFSF13B,USP18,ZFP36L2
Neurological Disease	Progressive neurological disorder	1.02e-06	Decreased	-2.63	ACTA2,AREG,ATF3,CDK1,CLU,CSF1R,CXCR4,DHCR24,EGLN1,EGR1,EPSTI1,FCGR1B,FLOT1,FLT3,GALNT3,HBA1/HBA2,HLA-F,HLA-G,IFIT1,IRF7,ISG15,KCNC1,LGALS3,MPO,MS4A6A,MX1,NEAT1,NFKB2,OAS1,PIK3IP1,PTPRE,RHOB,RIMS1,RPL3,RSAD2,S100A9,SLC1A3,SNCAIP,TUBA1B,TUBB2A,ZFP36L2
Inflammatory Disease,Neurological Disease,Skeletal and Muscular Disorders	Relapsed multiple sclerosis	1.48e-06	Decreased	-2.63	EPSTI1,FCGR1B,HLA-G,IFIT1,IRF7,ISG15,KCNC1,MX1,OAS1,RSAD2
Inflammatory Disease,Neurological Disease,Skeletal and Muscular Disorders	Relapsing-remitting multiple sclerosis	4.28e-06	Decreased	-2.63	EPSTI1,HLA-G,IFIT1,IRF7,ISG15,KCNC1,MX1,OAS1,RSAD2
Neurological Disease,Skeletal and Muscular Disorders	Progressive neuromuscular disease	1e-05	Decreased	-2.63	AREG,DHCR24,EGLN1,EGR1,EPSTI1,FCGR1B,FLOT1,GALNT3,HLA-F,HLA-G,IFIT1,IRF7,ISG15,KCNC1,MX1,OAS1,RPL3,RSAD2,SNCAIP,TUBA1B
Neurological Disease	Progressive motor neuron disease	1.12e-05	Decreased	-2.63	AREG,ATF3,CLU,DHCR24,EGLN1,EGR1,EPSTI1,FCGR1B,FLOT1,GALNT3,HLA-F,HLA-G,IFIT1,IRF7,ISG15,KCNC1,MX1,NEAT1,NFKB2,OAS1,RHOB,RPL3,RSAD2,SLC1A3,SNCAIP,TUBA1B,ZFP36L2
Inflammatory Disease,Neurological Disease,Skeletal and Muscular Disorders	Multiple Sclerosis	1.61e-05	Decreased	-2.63	AREG,DHCR24,EGR1,EPSTI1,FCGR1B,HLA-F,HLA-G,IFIT1,IRF7,ISG15,KCNC1,MX1,OAS1,RSAD2
Neurological Disease	Progressive motor neuropathy	2.93e-05	Decreased	-2.63	AREG,ATF3,CLU,DHCR24,EGLN1,EGR1,EPSTI1,FCGR1B,FLOT1,GALNT3,HLA-F,HLA-G,IFIT1,IRF7,ISG15,KCNC1,MX1,NEAT1,OAS1,RHOB,RPL3,RSAD2,SLC1A3,SNCAIP,TUBA1B,ZFP36L2
Cell-mediated Immune Response,Cellular Development,Cellular Function and Maintenance,Cellular Growth and Proliferation,Embryonic Development,Hematological System Development and Function,Hematopoiesis,Lymphoid Tissue Structure and Development,Organ Development,Organismal Development,Tissue Development	Differentiation of T lymphocytes	1.02e-08	Decreased	-2.726	BCL3,CD3E,CD3G,CD69,CISH,CXCR4,EGR1,GADD45B,GIMAP1,HLA-G,ID2,IL10RA,IRF1,IRF8,ITGB8,NOG,RELB,RSAD2,ST3GAL5,STAT1,STAT2,TNFSF13B,USP18,ZFP36L2
Cellular Function and Maintenance	Lymphocyte homeostasis	5.27e-08	Decreased	-2.735	BCL3,CD3E,CD3G,CD69,CISH,CXCR4,EGR1,FYB1,GADD45B,GIMAP1,HLA-G,ID2,IL10RA,INHBA,IRF1,IRF8,ITGB8,KLF2,LILRB3,NOG,RELB,RSAD2,SKIL,ST3GAL5,STAT1,STAT2,TNFSF13B,USP18,ZFP36L2
Cellular Function and Maintenance	Homeostasis of leukocytes	2.28e-08	Decreased	-2.745	BCL3,CD3E,CD3G,CD69,CISH,CXCR4,EGR1,FLT3,FYB1,GADD45B,GIMAP1,HLA-G,ID2,IL10RA,INHBA,IRF1,IRF8,ITGB8,KLF2,LILRB3,NOG,RELB,RSAD2,SKIL,ST3GAL5,STAT1,STAT2,TNFSF13B,USP18,ZFP36L2
Cell-mediated Immune Response,Cellular Development,Cellular Function and Maintenance,Cellular Growth and Proliferation,Embryonic Development,Hematological System Development and Function,Hematopoiesis,Lymphoid Tissue Structure and Development,Organ Development,Organismal Development,Tissue Development	Differentiation of helper T lymphocytes	8.21e-06	Decreased	-2.876	BCL3,CD69,CISH,GADD45B,IL10RA,IRF1,IRF8,RELB,RSAD2,ST3GAL5,STAT1,TNFSF13B,USP18
Antimicrobial Response,Inflammatory Response	Antimicrobial response	4.75e-19	Decreased	-2.945	ACTA2,AZU1,BCL3,CLU,CXCR4,DDIT4,DTX3L,ELANE,FOSL1,HLA-G,IFI44,IFI44L,IFI6,IFIH1,IFIT1,IFIT2,IFIT3,IFITM1,IFITM3,IRF1,IRF7,IRF8,ISG15,MPO,MX1,NOD2,OAS1,OAS2,OASL,PARP9,RSAD2,S100A8,S100A9,SAMHD1,STAT1,STAT2

## Sheet: T2 vs. T1 MEP_1
T2 vs. T1 MEP_1
© 2000-2020 QIAGEN. All rights reserved.
Categories	Diseases or Functions Annotation	p-value	Predicted Activation State	Activation z-score	Molecules
Cell Signaling	Replication of viral replicon	4.21e-11	Increased	3.561	APOBEC3A,BST2,IFIT1,IFITM1,IFITM3,ISG15,MX1,OAS1,OAS3,OASL,PTGS2,RSAD2,TRIM6
Infectious Diseases	Replication of RNA virus	2.96e-12	Increased	2.94	ANPEP,AREG,BCL3,BST2,CASP3,CD40,CD40LG,DAG1,FBN1,GABARAPL1,H2BC15,HAVCR2,HCK,HERC5,HPGD,IFI6,IFIH1,IFIT1,IFITM1,IFITM3,IRF1,IRF7,IRF9,ISG15,MX1,NFKBIA,NLRC5,OAS1,OAS3,OASL,P2RY2,PLAU,PRKCD,PTGS2,PTX3,RAB6B,RPSA,RSAD2,STAT1,TXNIP,UBE2E2,USP2
Infectious Diseases	Replication of virus	3.87e-14	Increased	2.682	AHR,ANPEP,AREG,BCL3,BST2,CASP3,CD40,CD40LG,CXCL2,CXCL3,DAG1,DDIT3,EGR1,FBN1,GABARAPL1,H2BC15,HAVCR2,HCK,HERC5,HPGD,IFI6,IFIH1,IFIT1,IFITM1,IFITM3,IRF1,IRF7,IRF9,ISG15,MX1,MX2,NFKBIA,NLRC5,OAS1,OAS3,OASL,P2RY2,PLAU,PRKCD,PTGS2,PTX3,RAB6B,RPSA,RSAD2,STAT1,TXNIP,UBE2E2,USP2
Infectious Diseases	Infection of mammalia	5.53e-11	Increased	2.547	AHR,BCL3,CD274,CD36,CD40,CD40LG,CLEC12A,DDIT3,DHX58,FCER1G,HCK,HLA-G,IFIH1,IL1RL1,IL6R,IRF1,IRF7,IRF9,ISG15,ITGAX,OASL,PLAC8,PLAU,PLAUR,PRKCD,PTX3,RELB,STAT1,TNFRSF10A,TPSAB1/TPSB2,USP18
Organismal Survival	Organismal death	6.3e-10	Increased	2.211	ADCYAP1,AGTR1,AHR,ANGPT2,AQP1,AREG,ATF3,ATP7B,BACE2,BCL3,BHLHE40,BRIP1,CALR,CASP3,CBX4,CCND1,CCND3,CCNE2,CD274,CD36,CD40,CD40LG,CDKN2C,CEBPG,CENPE,CFP,CITED2,COL5A1,CXADR,CXCL2,CXCL3,DAG1,DDIT3,DHRS3,DHX58,DLK1,EGLN1,EHD4,EPX,FAT4,FBLN1,FBN1,FCER1G,FOSL1,FOSL2,GAD1,GJA4,GNAI1,H2AC18/H2AC19,HAVCR2,HCK,HLA-G,HOPX,HPGD,ID2,IFIH1,IKZF3,IL18R1,IL1RL1,IL6R,IRF1,IRF7,IRF9,ISG15,ITGB8,KLF2,KRT1,LIN7A,LMO…
Infectious Diseases	Viral Infection	2.97e-12	Increased	2.197	ADCYAP1,AGTR1,AHR,ANPEP,AREG,ARRDC3,BCL3,BST2,CASP3,CAV2,CD274,CD36,CD40,CD40LG,CD69,CLC,COL5A1,CTSL,CXADR,CXCL1,CXCL2,CXCL3,DAG1,DDIT3,DHX58,EFHC2,EGR1,ENC1,FBN1,GABARAPL1,GPR162,H2AC18/H2AC19,H2BC15,HAVCR2,HBA1/HBA2,HCK,HCP5,HERC5,HLA-B,HLA-C,HPGD,IFI6,IFIH1,IFIT1,IFITM1,IFITM3,IL6R,IRF1,IRF7,IRF9,ISG15,KLF2,KPNA2,LGALS1,MX1,MX2,NACA2,NFKBIA,NLRC5,OAS1,OAS2,OAS3,OASL,P2RY2,PARP9,PDE3B,PLAU,PLAU…
Infectious Diseases	Replication of Flaviviridae	2.76e-08	Increased	2.057	BST2,CD40,CD40LG,GABARAPL1,IFI6,IFIT1,IFITM1,IFITM3,ISG15,OASL,RSAD2,TXNIP,UBE2E2
Cell Death and Survival	Cell viability of blood cells	7e-07	Decreased	-2.025	ADCYAP1,BCL3,CD40,CD40LG,CISH,DLK1,FCER1G,GADD45B,GPR65,HBB,HCK,KLF2,MX1,NFKBIA,PARP14,PTK2,RELB,SOD2,STAT1,TNFRSF13C,TNFSF13B,TSC22D3,TYROBP
Hematological System Development and Function,Immune Cell Trafficking,Inflammatory Response,Tissue Development	Accumulation of leukocytes	1.24e-11	Decreased	-2.052	ABCG1,AHR,BCL3,CD274,CD40,CR1,CXCL1,CXCL2,CXCL3,DDIT3,EGR1,FOSL1,HAVCR2,HCK,IL1RL1,IRF1,ITGAX,KLF2,LTC4S,P2RY2,PLAU,POMC,PTGS2,PTX3,S1PR1,SELL,STAT1,TSC22D3,TYROBP
Cell Death and Survival	Cell viability of tumor cell lines	2.3e-10	Decreased	-2.062	AHR,ANGPT2,AREG,ATF3,ATP7B,BHLHE40,BRD4,BRIP1,CALR,CASP3,CCND1,CCND3,CD33,CD40,CD40LG,CDKN2C,CXCL1,CXCL2,CXCL3,DUSP5,EGLN1,EGR1,EREG,FKBP5,FOSL1,HBA1/HBA2,HBB,HCK,HLA-G,HOPX,ID2,IKZF3,IL6R,LGALS3BP,MDK,MITF,MYCN,NEAT1,NFKBIA,PARP14,PDP1,PIM3,PLAU,PLAUR,PMAIP1,POMC,PRKCD,PTGS2,PTK2,PTPRN2,RELB,RNASE2,RPSA,SLC2A3,SOD2,TNFSF13B,TOB1,TRIB2,TRIM69,TYMP,USP18,USP2
Cell-To-Cell Signaling and Interaction	Binding of myeloid cells	7.57e-06	Decreased	-2.065	ANGPT2,CCND1,CD40,CD40LG,CD69,CFP,CXCL1,CXCL2,CXCL3,HCK,ITGAX,LGALS1,MITF,PLAU,PLAUR,PTGS2,SELL
Gene Expression	Transcription	5.79e-08	Decreased	-2.084	ADCYAP1,AHR,ATAD2,ATF3,BCL3,BHLHE40,BRD4,BRIP1,BST2,BTG1,CALR,CBX4,CCND1,CCND3,CD36,CD40,CD40LG,CDKN2C,CEBPG,CHD7,CISH,CITED2,CXCL2,DDIT3,DLK1,DUSP5,EGLN1,EGR1,EREG,FAM98A,FBLN1,FBP1,FOSL1,FOSL2,GAS2L1,HAVCR2,HBB,HELZ2,HES6,HLA-DRB5,HOPX,ID2,IKZF3,IL6R,IRF1,IRF7,IRF9,ITGAX,ITGB8,KLF10,KLF2,KPNA2,LGALS1,LMO2,LMO4,MACROH2A2,MAFF,MDK,MITF,MX1,MYCN,NFKBIA,NLRC5,NR4A3,PARP14,PARP9,PCBP3,PER1,PLAC8,POM…
Cellular Movement,Immune Cell Trafficking	Leukocyte migration	8.59e-11	Decreased	-2.1	ABCG1,ADCYAP1,ADD2,AHR,ANGPT2,BCL3,CALR,CCND1,CD274,CD36,CD40,CD40LG,CD69,CR1,CXADR,CXCL1,CXCL2,CXCL3,EGLN1,EGR1,FCER1G,FOSL2,GP1BA,GYPB,HCK,HLA-G,IGLL1/IGLL5,IL1RL1,IL6R,IRF7,ITGAX,KCNE3,KLF2,LGALS1,LTC4S,MDK,NFKBIA,NINJ1,P2RY2,PER1,PLAU,PLAUR,POMC,PRKCD,PTGS2,PTK2,PTX3,RAMP1,RELB,REN,RNASE2,S1PR1,SBDS,SELL,SLC7A6,SOD2,STAT1,TNFAIP3,TNFRSF10A,TNFRSF10D,TNFSF13B,TPSAB1/TPSB2,TYROBP,UTS2
Molecular Transport	Quantity of metal	1.13e-05	Decreased	-2.114	ADCYAP1,ADD2,AGTR1,ANGPT2,AQP1,ATP7B,CALR,CXCL2,CXCL3,FCER1G,HBA1/HBA2,KLF2,LGALS1,LTBP1,MS4A2,NRGN,P2RY2,PLAU,PLAUR,POMC,PTGS2,RASGRP3,REN,RHAG,S1PR1,SELL,TFEC,TPSAB1/TPSB2,TSC22D3,TXNIP
Tissue Morphology	Quantity of cells	5.11e-15	Decreased	-2.119	ABCG1,ADCYAP1,ADD2,AGTR1,AHR,ANGPT2,ANPEP,AQP1,ARL4A,ATF3,BCL3,BHLHE40,CALR,CASP3,CAV2,CCND1,CCND3,CD274,CD36,CD40,CD40LG,CD69,CD83,CDKN2C,CETP,CFP,CHD7,CISH,CITED2,CXCL1,CXCL2,DDIT3,DLK1,DUSP5,EGLN1,EGR1,EHD4,FCER1G,FOSL2,GAD1,GADD45B,GAPT,GAS2L1,GCNT4,GP1BA,HAVCR2,HBA1/HBA2,HBB,HCK,HLA-G,ID2,IGLL1/IGLL5,IKZF3,IL1RL1,IL6R,IRF1,ISG15,ITGB8,KLF10,KLF2,LGALS1,LTC4S,MDK,MITF,MYCN,NANOS3,NFKBIA,NLRC5…
Cancer,Organismal Injury and Abnormalities	Growth of tumor	8.75e-12	Decreased	-2.127	AHR,ANGPT2,ANPEP,AREG,ARRDC3,ATF3,BST2,CALR,CASP3,CCNA1,CCND1,CCND3,CD274,CD33,CD36,CD40,CD40LG,CXCL1,CXCL3,DDIT3,DLK1,EGLN1,EGR1,EPSTI1,FCER1G,FOSL1,GJA4,HAVCR2,HLA-G,HOTAIRM1,HPGD,ID2,IFITM3,IL1RL1,IL6R,IRF1,ITGB8,KLF10,LGALS1,LGALS12,LMO2,MYCN,NFKBIA,PDP1,PIM3,PLAU,PLAUR,PRKCD,PTGS2,PTK2,RAMP1,RELB,SELL,SEMA7A,SKIL,SOD2,STAT1,THRB,TNFRSF10A,TNFSF13B,TRIB2,TRIM69,TRPS1,TSC22D1,TXNIP
Hematological System Development and Function,Hematopoiesis,Humoral Immune Response,Lymphoid Tissue Structure and Development,Tissue Morphology	Quantity of pre-B lymphocytes	4.08e-06	Decreased	-2.164	BCL3,CCND3,CD36,CD40,CD69,DLK1,IGLL1/IGLL5,IKZF3,KLF2,PIM3,PRKCD,TNFRSF13C,TNFSF13B
Hematological System Development and Function,Hematopoiesis	Development of hematopoietic system	8.21e-06	Decreased	-2.215	CALR,CASP3,CCND1,CCND3,CD40,CD40LG,CD83,CXCL2,CXCL3,DDIT3,EGR1,GP1BA,H4C3,IGLL1/IGLL5,IL1RL1,IL6R,IRF1,LMO2,NFKBIA,NR4A3,RASGRP3,RELB,SBDS,STAT1,TNFSF13B,TYROBP
Cell-To-Cell Signaling and Interaction,Inflammatory Response	Immune response of phagocytes	4.11e-06	Decreased	-2.217	ADCYAP1,ANPEP,CALR,CD36,CD40LG,CXCL1,CXCL3,FCER1G,HCK,IL1RL1,IL6R,ISG15,ITGAX,PLAU,PLAUR,PTX3,RELB,TYROBP
Hematological System Development and Function,Tissue Development	Accumulation of blood cells	1.73e-11	Decreased	-2.242	ABCG1,AHR,ANGPT2,BCL3,CD274,CD40,CR1,CXCL1,CXCL2,CXCL3,DDIT3,EGR1,FOSL1,HAVCR2,HCK,IL1RL1,IRF1,ITGAX,KLF2,LTC4S,P2RY2,PLAU,POMC,PTGS2,PTX3,S1PR1,SELL,STAT1,TSC22D3,TYROBP
Cellular Movement,Hematological System Development and Function,Immune Cell Trafficking,Inflammatory Response	Cell movement of phagocytes	4.09e-07	Decreased	-2.316	ADCYAP1,ANGPT2,CCND1,CD36,CD40,CD40LG,CD69,CR1,CXADR,CXCL1,CXCL2,CXCL3,EGLN1,FCER1G,HCK,IL1RL1,IL6R,ITGAX,LGALS1,MDK,NFKBIA,NINJ1,PLAU,PLAUR,PRKCD,PTGS2,PTX3,RAMP1,REN,RNASE2,S1PR1,SBDS,SELL,STAT1,TNFAIP3,TPSAB1/TPSB2,TYROBP,UTS2
Cellular Movement	Migration of tumor cell lines	1.85e-08	Decreased	-2.329	AHR,ANGPT2,ANKRD28,ANPEP,AREG,ARRDC3,ATF3,BCAM,BRD4,CALR,CCND1,CD36,CD40,CTSL,CXCL2,DUSP5,EGR1,EREG,FOSL1,GNAI1,HAVCR2,HES6,HOTAIRM1,ID2,IFITM3,IL6R,KPNA2,LGALS1,LGALS3BP,MDK,MITF,NFKBIA,NINJ1,P2RY2,PAG1,PIEZO2,PLAU,PLAUR,POMC,PRKCD,PRKD1,PTGS2,PTK2,RHOU,RNF11,SEMA3C,SLC16A4,SOD2,STAT1,THRB,TOB1,TP53INP1,TRIP6,TRPS1,USP2
Antimicrobial Response,Inflammatory Response	Antiviral response	2.8e-15	Decreased	-2.426	APOBEC3A,BCL3,BST2,CD40,CXADR,DDIT4,DHX58,FOSL1,IFI44,IFI44L,IFI6,IFIH1,IFIT1,IFITM1,IFITM3,IRF1,IRF7,ISG15,ITGAX,MX1,MX2,OAS1,OAS2,OAS3,OASL,PARP9,PMAIP1,RNASE2,RSAD2,STAT1,TRIM6
Tissue Development	Accumulation of cells	8.7e-11	Decreased	-2.478	ABCG1,AHR,ANGPT2,BCL3,CD274,CD40,CR1,CXCL1,CXCL2,CXCL3,DDIT3,EGR1,FOSL1,HAVCR2,HCK,IL1RL1,IL6R,IRF1,ITGAX,KLF2,LTC4S,P2RY2,PLAU,POMC,PTGS2,PTX3,S1PR1,SELL,SEMA7A,STAT1,TSC22D3,TYROBP
Cellular Movement,Hematological System Development and Function,Immune Cell Trafficking,Inflammatory Response	Migration of phagocytes	7.49e-06	Decreased	-2.487	ADCYAP1,ANGPT2,CCND1,CD40,CD40LG,CXCL1,CXCL2,CXCL3,HCK,ITGAX,LGALS1,MDK,NINJ1,PLAU,PLAUR,PTGS2,RAMP1,S1PR1,SBDS,SELL,TYROBP
Cell Death and Survival	Cell viability	7.48e-15	Decreased	-2.533	ADCYAP1,AHR,ANGPT2,APOBEC3A,AREG,ATF3,ATP7B,BCL3,BHLHE40,BRD4,BRIP1,CALR,CASP3,CCND1,CCND3,CD33,CD40,CD40LG,CDKN2C,CISH,CR1,CXCL1,CXCL2,CXCL3,DDIT3,DLK1,DUSP5,EGLN1,EGR1,EHD4,EREG,FCER1G,FKBP5,FOSL1,GADD45B,GPR65,HBA1/HBA2,HBB,HCK,HLA-F,HLA-G,HOPX,ID2,IFIH1,IKZF3,IL6R,IRF9,KLF2,LGALS3BP,LMO4,MDK,MITF,MX1,MYCN,NEAT1,NFKBIA,NR4A3,PARP14,PDP1,PIK3IP1,PIM3,PLAC8,PLAU,PLAUR,PMAIP1,POMC,PRKCD,PRKD1,PTG…
Cellular Movement,Hematological System Development and Function,Immune Cell Trafficking,Inflammatory Response	Chemotaxis of leukocytes	1.33e-05	Decreased	-2.591	ANGPT2,CCND1,CD40,CD40LG,CD69,CXADR,CXCL1,CXCL2,CXCL3,FCER1G,HCK,HLA-G,IL6R,LGALS1,MDK,NINJ1,PLAU,PLAUR,RNASE2,S1PR1,SBDS,SELL,TPSAB1/TPSB2,UTS2
Cellular Movement	Homing of tumor cell lines	1.34e-05	Decreased	-2.595	CALR,CD69,CXCL1,CXCL3,FBN1,HCK,MDK,P2RY2,PLAU,PLAUR,PTK2,RHOU,S1PR1,UTS2
Inflammatory Response	Immune response of cells	2.8e-08	Decreased	-2.601	ADCYAP1,AHR,ANPEP,BHLHE40,CALR,CD274,CD36,CD40,CD40LG,CD69,CD83,CR1,CXCL1,CXCL3,DHX58,FCER1G,GP1BA,HAVCR2,HCK,IFIH1,IL18R1,IL1RL1,IL6R,IRF1,IRF7,ISG15,ITGAX,KLF2,LGALS1,LTBP1,PER1,PLAU,PLAUR,PRKCD,PTK2,PTX3,RELB,STAT1,TLE3,TNFRSF10A,TRIM6,TYROBP
Cell Death and Survival	Cell survival	2.57e-14	Decreased	-2.63	ADCYAP1,AHR,ANGPT2,APOBEC3A,AREG,ATF3,ATP7B,BCL3,BHLHE40,BRD4,BRIP1,CALR,CASP3,CCNA1,CCND1,CCND3,CD33,CD40,CD40LG,CDKN2C,CISH,CR1,CXCL1,CXCL2,CXCL3,DDIT3,DLK1,DUSP5,EGLN1,EGR1,EHD4,EREG,FCER1G,FKBP5,FOSL1,GADD45B,GPR65,HBA1/HBA2,HBB,HCK,HLA-F,HLA-G,HOPX,ID2,IFIH1,IKZF3,IL1RL1,IL6R,IRF9,KLF2,LGALS3BP,LMO4,MDK,MITF,MX1,MYCN,NEAT1,NFKBIA,NR4A3,PARP14,PDP1,PIK3IP1,PIM3,PLAC8,PLAU,PLAUR,PMAIP1,POMC,PR…
Cellular Movement	Cell movement of tumor cell lines	1e-09	Decreased	-2.792	AHR,ANGPT2,ANKRD28,ANPEP,AREG,ARRDC3,ATF3,BCAM,BRD4,CALR,CCND1,CD36,CD40,CD69,CTSL,CXCL1,CXCL2,CXCL3,DUSP5,EGR1,EREG,FBN1,FOSL1,GNAI1,HAVCR2,HCK,HES6,HOTAIRM1,ID2,IFITM3,IL6R,KPNA2,LGALS1,LGALS3BP,MARCKS,MDK,MITF,MX1,NFKBIA,NINJ1,P2RY2,PAG1,PIEZO2,PLAU,PLAUR,POMC,PRKCD,PRKD1,PTGS2,PTK2,RHOU,RNF11,S1PR1,SELL,SEMA3C,SLC16A4,SOD2,STAT1,THRB,TOB1,TP53INP1,TRIP6,TRPS1,USP2,UTS2
Inflammatory Disease,Neurological Disease	Inflammatory demyelinating disease	9.89e-06	Decreased	-2.813	AGTR1,AREG,BST2,CXCL1,DDIT3,EGR1,EPSTI1,HAVCR2,HLA-F,HLA-G,IFIT1,IL6R,IRF7,ISG15,MX1,OAS1,OAS3,PTGS2,RSAD2
Cellular Movement	Chemotaxis	4.76e-07	Decreased	-2.888	AGTR1,ANGPT2,CALR,CCND1,CD36,CD40,CD40LG,CD69,CXADR,CXCL1,CXCL2,CXCL3,FBN1,FCER1G,FOSL1,HCK,HLA-G,IL6R,LGALS1,MDK,NINJ1,P2RY2,PLAU,PLAUR,PRKCD,PTGS2,PTK2,RELB,RHOU,RNASE2,S1PR1,SBDS,SELL,TPSAB1/TPSB2,TYMP,UTS2
Cellular Movement	Migration of cells	5.24e-14	Decreased	-3.098	ABCG1,ADCYAP1,ADD2,AGTR1,AHR,ANGPT2,ANKRD28,ANPEP,AQP1,AREG,ARRDC3,ATF3,BCAM,BCL3,BHLHE40,BRD4,BST2,CALR,CCND1,CD274,CD36,CD40,CD40LG,CD69,CDKN2C,CITED2,CR1,CTSL,CXADR,CXCL1,CXCL2,CXCL3,DAG1,DDIT4,DUSP5,EGLN1,EGR1,EREG,FCER1G,FOSL1,FOSL2,GAD1,GNAI1,GP1BA,GYPB,HAVCR2,HCK,HES6,HLA-G,HOTAIRM1,ID2,IFITM1,IFITM3,IGLL1/IGLL5,IL1RL1,IL6R,IRF7,ITGAX,ITGB8,KCNE3,KLF2,KPNA2,LGALS1,LGALS3BP,LMO4,LTC4S,MARCK…
Neurological Disease	Progressive neurological disorder	9.75e-06	Decreased	-3.138	AGTR1,AQP1,AREG,ATAD2,ATF3,BST2,CASP3,CCND1,CD33,CD36,CD40LG,CETP,CR1,CXADR,CXCL1,DDIT3,EGLN1,EGR1,ENO3,EPSTI1,FBLN1,HAVCR2,HBA1/HBA2,HLA-B,HLA-F,HLA-G,IFIT1,IL6R,IRF7,ISG15,LGALS1,MS4A4E,MS4A6A,MX1,NEAT1,NRGN,OAS1,OAS3,PDE3B,PIK3IP1,PLAU,PRKAR2B,PRKCD,PTGS2,RIMS1,RPL3,RSAD2,SLC2A3,SLC7A6,SOD2,TYROBP,USP37,WDFY3,ZFP36L2,ZNF184
Cellular Movement	Cell movement	7.69e-14	Decreased	-3.289	ABCG1,ADCYAP1,ADD2,AGTR1,AHR,ANGPT2,ANKRD28,ANPEP,AQP1,AREG,ARRDC3,ATF3,BCAM,BCL3,BHLHE40,BRD4,BST2,CALR,CATSPER1,CCND1,CD274,CD36,CD40,CD40LG,CD69,CDC42EP4,CDKN2C,CITED2,CR1,CTSL,CXADR,CXCL1,CXCL2,CXCL3,DAG1,DDIT4,DUSP5,EGLN1,EGR1,EREG,FBN1,FCER1G,FOSL1,FOSL2,GAD1,GAS2L1,GNAI1,GP1BA,GYPB,HAVCR2,HCK,HES6,HLA-G,HOTAIRM1,ID2,IFITM1,IFITM3,IGLL1/IGLL5,IL1RL1,IL6R,IRF7,ITGAX,ITGB8,KCNE3,KLF2,KPNA2,LG…

## Sheet: T2 vs. T1 MEP_2
T2 vs. T1 MEP_2
© 2000-2020 QIAGEN. All rights reserved.
Categories	Diseases or Functions Annotation	p-value	Predicted Activation State	Activation z-score	Molecules
Infectious Diseases	Replication of RNA virus	2.08e-11	Increased	3.303	AREG,B2M,BST2,CIITA,GABARAPL1,GBP1,H2BC15,HERC5,IFI27,IFI6,IFIH1,IFIT1,IFITM1,IFITM3,IRF1,IRF7,IRF9,ISG15,MX1,NFKBIA,NLRC5,OAS1,OAS3,OASL,PARP12,RAB11FIP1,RSAD2,S100A8,SNX9,SP110,STAT1,STAT2,TAP1,TXNIP
Cell Signaling	Replication of viral replicon	3.23e-10	Increased	3.286	BST2,IFIT1,IFITM1,IFITM3,ISG15,MX1,OAS1,OAS3,OASL,RSAD2,TRIM6
Organismal Survival	Organismal death	2.16e-05	Increased	2.933	ANGPT2,AREG,ATF3,B2M,BBC3,BIRC3,CD36,CDH1,CDKN2A,CDKN2C,CGAS,CITED2,CSRNP1,CXCL2,CXCL3,CYLD,DDIT3,DHCR7,DLK1,E2F1,EGLN1,FLT3,FST,GNLY,GSTP1,GZMA,HES1,HLA-G,HOPX,HRH2,HSPG2,ID1,IFIH1,IKZF3,IL15RA,IRF1,IRF7,IRF9,ISG15,ITGAM,KDM6B,KIFAP3,KLF6,KRT1,LMO4,LY96,MACROH2A2,MAFF,MTF1,NCF1,NEAT1,NFIB,NFKB2,NFKBIA,PIK3CG,PTGER2,RELB,S100A8,S1PR1,SERTAD1,SFRP5,SKIL,SLC17A9,SMAD9,SOD2,SRGAP3,STAT1,STAT2,TEK,TG…
Infectious Diseases	Replication of virus	6.79e-14	Increased	2.905	AREG,B2M,BIRC3,BST2,CIITA,CXCL2,CXCL3,DDIT3,EGR1,GABARAPL1,GBP1,H2BC15,HERC5,IFI27,IFI6,IFIH1,IFIT1,IFITM1,IFITM3,IL10RA,IRF1,IRF7,IRF9,ISG15,MX1,NFKBIA,NLRC5,OAS1,OAS3,OASL,PARP12,RAB11FIP1,RSAD2,S100A8,SNX9,SP110,STAT1,STAT2,TAP1,TXNIP
Cellular Growth and Proliferation,Tissue Development	Proliferation of epithelial cells	3.42e-05	Increased	2.867	AREG,ATF3,B2M,CDH1,CDKN2A,CDKN2C,CITED2,CXCL3,E2F1,EREG,FGF18,FST,HES1,ID1,KLF10,LTBP4,NFIB,NFKBIA,PTGER2,RELB,SSTR2,TGM2,THRB,TOB1
Infectious Diseases	Replication of vesicular stomatitis virus	7.21e-08	Increased	2.779	IFIH1,IFITM3,IRF1,IRF9,OAS1,OASL,PARP12,SP110,STAT2,TAP1
Infectious Diseases	Replication of Flaviviridae	7.77e-08	Increased	2.647	BST2,GABARAPL1,IFI27,IFI6,IFIT1,IFITM1,IFITM3,ISG15,OASL,RSAD2,TXNIP
Organismal Survival	Morbidity or mortality	5.56e-06	Increased	2.623	ANGPT2,AREG,ATF3,B2M,BBC3,BIRC3,CD36,CDH1,CDKN2A,CDKN2C,CGAS,CITED2,CSRNP1,CXCL2,CXCL3,CYLD,DDIT3,DHCR7,DLK1,E2F1,EGLN1,FLT3,FST,GNLY,GSTP1,GZMA,HES1,HLA-A,HLA-G,HOPX,HRH2,HSPG2,ID1,IFIH1,IKZF3,IL15RA,IRF1,IRF7,IRF9,ISG15,ITGAM,KDM6B,KIFAP3,KLF6,KRT1,LMO4,LY96,MACROH2A2,MAFF,MTF1,NCF1,NEAT1,NFIB,NFKB2,NFKBIA,OASL,PIK3CG,PTGER2,RELB,S100A8,S1PR1,SERTAD1,SFRP5,SKIL,SLC17A9,SMAD9,SOD2,SRGAP3,STAT1,S…
Infectious Diseases	Replication of Hepatitis C virus	2.27e-07	Increased	2.455	BST2,GABARAPL1,IFI27,IFI6,IFIT1,IFITM1,IFITM3,ISG15,RSAD2,TXNIP
Infectious Diseases	Replication of Paramyxoviridae	1.56e-05	Increased	2.429	IFIH1,IRF9,MX1,OASL,RAB11FIP1,STAT2
Tissue Development	Growth of epithelial tissue	4.39e-08	Increased	2.134	ANGPT2,AREG,ATF3,B2M,CD36,CDH1,CDKN2A,CDKN2C,CITED2,CXCL1,CXCL3,DLK1,E2F1,EGR1,EREG,FGF18,FST,GBP1,GPC1,HES1,HRH2,HSPG2,ID1,KLF10,LGALS1,LTBP4,NFIB,NFKBIA,PTGER2,RELB,S100A8,SSTR2,STAT1,TEK,TGM2,THRB,TOB1
Infectious Diseases	Viral Infection	4.7e-15	Increased	2.084	AREG,ARRDC3,B2M,BBC3,BIRC3,BST2,C4orf33,CACNA2D3,CD36,CDH1,CDKN2A,CIITA,CTSL,CXCL1,CXCL2,CXCL3,DDIT3,EGR1,GABARAPL1,GBP1,GZMA,H2BC15,HBA1/HBA2,HBG1,HBG2,HCP5,HEMGN,HERC5,HES1,HLA-A,HLA-B,HLA-C,HRH2,IFI27,IFI6,IFIH1,IFIT1,IFIT3,IFITM1,IFITM3,IL10RA,IRF1,IRF7,IRF9,ISG15,ITGAM,KLF15,LGALS1,MX1,NACA2,NCF1,NFKBIA,NLRC5,OAS1,OAS2,OAS3,OASL,PARP12,PARP9,PDE3B,PIK3CG,RAB11FIP1,RELB,RPL3,RSAD2,S100A8,SNX9…
Infectious Diseases	Infection of mammalia	2.62e-09	Increased	2.019	B2M,CD36,CIITA,CYLD,DDIT3,GZMA,HLA-G,IFIH1,IL10RA,IRF1,IRF7,IRF9,ISG15,ITGAM,LY96,NCF1,NFKB2,OASL,RELB,STAT1,STAT2,TAP1,TPSAB1/TPSB2,USP18
Cell-To-Cell Signaling and Interaction	Adhesion of blood cells	6.24e-05	Decreased	-2.027	ANGPT2,CD36,CD83,CDH1,CXCL1,CXCL2,CXCL3,HSPG2,ITGAM,LGALS1,NFKB2,NFKBIA,PER1,PIK3CG,RELB,S100A8,STAT1,TGM2,TYROBP
Cardiovascular System Development and Function,Organismal Development	Vasculogenesis	6.03e-06	Decreased	-2.091	ANGPT2,ATF3,CD36,CDH1,CDKN2A,CHD7,CITED2,CXCL1,CXCL2,CYLD,DDIT3,DLK1,E2F1,EGLN1,EGR1,GBP1,GPC1,HES1,HRH2,HSPG2,ID1,ITGAM,KLF10,KRT1,LGALS1,NFKBIA,PIK3CG,PTGER2,S100A8,S1PR1,STAT1,TEK,TGM2,TNFAIP3,USP18
Cellular Movement,Hematological System Development and Function,Immune Cell Trafficking	Cell movement of leukocytes	1.36e-08	Decreased	-2.092	ABCG1,ALOX5AP,ANGPT2,CD36,CDH1,CIITA,CXCL1,CXCL2,CXCL3,CYSLTR1,EGLN1,GNLY,HDC,HLA-A,HLA-G,HRH2,ID1,IL10RA,IL15RA,ITGAM,KLF6,LGALS1,NCF1,NFKB2,NFKBIA,PIK3CG,RAMP1,RELB,S100A8,S1PR1,SFRP5,SLC17A9,STAT1,STAT2,TGM2,TIAM1,TNFAIP3,TNFRSF21,TNFSF13B,TPSAB1/TPSB2,TYROBP,UTS2
Cell-To-Cell Signaling and Interaction,Hematological System Development and Function,Immune Cell Trafficking	Adhesion of immune cells	7.12e-05	Decreased	-2.093	ANGPT2,CD36,CD83,CDH1,CXCL1,CXCL2,CXCL3,ITGAM,LGALS1,NFKB2,NFKBIA,PER1,PIK3CG,RELB,S100A8,STAT1,TGM2,TYROBP
Cell Morphology,Cellular Function and Maintenance	Autophagy	1.3e-05	Decreased	-2.095	APOL6,BBC3,BST2,CDKN2A,CTSL,DDIT3,DDIT4,DENND3,E2F1,GABARAPL1,HSPG2,IL10RA,NCF1,PIM2,PTGER2,S100A8,SOD2,STAT1,TGM2,TNFRSF10B,TP53INP2,TRIM22,VMP1,WDFY3
Cellular Development,Cellular Growth and Proliferation,Hematological System Development and Function,Hematopoiesis,Lymphoid Tissue Structure and Development,Tissue Development	Hematopoiesis of mononuclear leukocytes	1.09e-11	Decreased	-2.099	ABCG1,B2M,BBC3,CD36,CD83,CDKN2A,CHD7,CIITA,CISH,CXCL1,CYLD,E2F1,EGR1,FLT3,FST,GADD45B,GNLY,HLA-A,HLA-DRB5,HLA-G,ID1,IKZF3,IL10RA,IL15RA,IRF1,IRF7,ITGAM,KLF10,LGALS1,NFKB2,NFKBIA,PIK3CG,RELB,RSAD2,S1PR1,SFRP5,SLA,STAT1,STAT2,TNFAIP3,TNFSF13B,TYROBP,USP18,ZFP36L2
Cellular Development,Cellular Growth and Proliferation,Hematological System Development and Function,Hematopoiesis,Lymphoid Tissue Structure and Development,Tissue Development	Leukopoiesis	1.12e-12	Decreased	-2.099	ABCG1,B2M,BBC3,CD36,CD83,CDKN2A,CHD7,CIITA,CISH,CITED2,CXCL1,CXCL2,CXCL3,CYLD,CYSLTR1,DLK1,E2F1,EGR1,FLT3,FST,GADD45B,GNLY,HLA-A,HLA-DRB5,HLA-G,ID1,IKZF3,IL10RA,IL15RA,IRF1,IRF7,ITGAM,KLF10,LGALS1,NFKB2,NFKBIA,PIK3CG,RELB,RSAD2,S1PR1,SFRP5,SLA,STAT1,STAT2,TNFAIP3,TNFSF13B,TPSAB1/TPSB2,TYROBP,USP18,ZFP36L2
Free Radical Scavenging	Production of superoxide	2.47e-05	Decreased	-2.109	ANGPT2,CD36,HBA1/HBA2,ITGAM,NCF1,NCF1C,PIK3CG,SOD2,TGM2,TYROBP
Cancer,Cell Death and Survival,Organismal Injury and Abnormalities,Tumor Morphology	Apoptosis of tumor cells	9.2e-10	Decreased	-2.119	ATF3,B2M,BBC3,CD33,CDH1,CDKN2A,DDIT3,E2F1,GZMA,HES1,IRF1,IRF7,KLF10,LGALS1,NFKBIA,PMAIP1,PTGER2,SSTR2,THRB,TNFRSF10B,TNFRSF21,TNFSF13B,YES1
Cellular Movement,Immune Cell Trafficking	Leukocyte migration	3.01e-11	Decreased	-2.124	ABCG1,ALOX5AP,ANGPT2,CD36,CDH1,CIITA,CXCL1,CXCL2,CXCL3,CYSLTR1,EGLN1,EGR1,GNLY,GPC1,HDC,HLA-A,HLA-G,HRH2,ID1,IL10RA,IL15RA,IRF7,ITGAM,KDM6B,KLF6,LGALS1,LY96,NCF1,NFKB2,NFKBIA,PER1,PIK3CG,RAMP1,RELB,S100A8,S1PR1,SFRP5,SLC17A9,SLC7A7,SOD2,STAT1,STAT2,TEK,TGM2,TIAM1,TNFAIP3,TNFRSF10B,TNFRSF21,TNFSF13B,TPSAB1/TPSB2,TYROBP,UTS2,YES1
Cell Death and Survival	Cell death of lymphoma cell lines	9.4e-07	Decreased	-2.155	BBC3,BIRC3,DDIT3,EGR1,LGALS1,NFKB2,NFKBIA,PMAIP1,SOD2,STAT1,STAT2,TGM2,TIAM1,TNFAIP3,TNFRSF10B,TNFSF13B
Immunological Disease	Hypersensitive reaction	2.75e-12	Decreased	-2.197	ALOX5AP,ANGPT2,ANXA2P2,CD83,CISH,CTSL,CYSLTR1,E2F1,HCP5,HDC,HLA-A,HLA-B,HLA-C,HLA-DRB5,HRH2,IFI27,IFITM1,IKZF3,KRT1,LGALS1,LGALS3BP,MS4A2,MX1,NCF1,NFKBIA,PER1,PIK3CG,RELB,S100A8,SOD2,STAT1,TNFAIP3,TSC22D3
Free Radical Scavenging	Generation of reactive oxygen species	6.68e-05	Decreased	-2.206	ANGPT2,APOL6,BBC3,CD36,DDIT4,DHCR24,GSTP1,HBA1/HBA2,ITGAM,NCF1,PIK3CG,SOD2,TXNIP
Cellular Movement,Hematological System Development and Function,Immune Cell Trafficking	Migration of antigen presenting cells	5.2e-05	Decreased	-2.346	CDH1,CXCL1,CXCL2,IL10RA,ITGAM,KLF6,LGALS1,PIK3CG,RAMP1,S100A8,S1PR1,TYROBP
Cell Death and Survival	Cell viability	1.1e-12	Decreased	-2.363	ANGPT2,AREG,ATF3,B2M,BBC3,CD33,CDH1,CDKN2A,CDKN2C,CISH,CXCL1,CXCL2,CXCL3,CYLD,DDIT3,DHCR24,DLK1,E2F1,EGLN1,EGR1,EREG,FGF18,FKBP5,FLT3,GADD45B,GBP1,GNLY,GPC1,GSTP1,HBA1/HBA2,HES1,HLA-A,HLA-F,HLA-G,HOPX,IFIH1,IKZF3,IRF9,ITGAM,KDM6B,KLF6,LGALS3BP,LMO4,MX1,NEAT1,NFKB2,NFKBIA,PCSK1N,PIK3CG,PIM2,PMAIP1,RELB,S100A8,S1PR1,SOD2,STAT1,STAT2,STX3,TEK,TGM2,TNFAIP3,TNFRSF10B,TNFSF13B,TOB1,TRIM69,TSC22D3,TXNIP…
Cell Death and Survival	Cell viability of leukocytes	5.31e-05	Decreased	-2.365	BBC3,CISH,CYLD,DLK1,MX1,NFKBIA,PIK3CG,PIM2,RELB,SOD2,STAT1,TGM2,TNFSF13B,TSC22D3,TYROBP
Cell Death and Survival	Necroptosis	6.07e-06	Decreased	-2.408	BIRC3,CGAS,CYLD,ITGAM,LY96,RPL10,SOD2,SPATA2,STAT1,TNFRSF21
Cell Death and Survival	Necrosis	4.6e-16	Decreased	-2.408	ABCG1,ANGPT2,AREG,ATF3,B2M,BBC3,BIRC3,BTG1,CD33,CD36,CDH1,CDKN2A,CDKN2C,CGAS,CIITA,CISH,CITED2,CXCL1,CXCL2,CXCL3,CYLD,CYSLTR1,DDIT3,DDIT4,DHCR24,DHCR7,DLK1,E2F1,EGLN1,EGR1,EREG,FGF18,FKBP5,FLT3,FST,GADD45B,GAL,GBP1,GNLY,GPC1,GSTM5,GSTP1,GZMA,HES1,HLA-A,HLA-B,HLA-F,HLA-G,HRH2,ID1,IFI6,IFIH1,IKZF3,IL15RA,IRF1,IRF7,IRF9,ISG15,ITGAM,KIFAP3,KLF10,KLF6,LGALS1,LGALS3BP,LMO4,LY96,MS4A2,MTF1,MX1,NCF1,NFIB…
Cancer,Cell Death and Survival,Organismal Injury and Abnormalities,Tumor Morphology	Necrosis of tumor	5.44e-12	Decreased	-2.408	ANGPT2,ATF3,B2M,BBC3,BIRC3,BTG1,CD33,CDH1,CDKN2A,DDIT3,DHCR7,E2F1,FGF18,FLT3,GZMA,HES1,IRF1,IRF7,KLF10,LGALS1,NFKBIA,PMAIP1,PTGER2,RPL10,RPL3,RPL7,RPL7A,SSTR2,TEK,THRB,TNFRSF10B,TNFRSF21,TNFSF13B,YES1
Cancer,Cell Death and Survival,Organismal Injury and Abnormalities,Tumor Morphology	Cell death of tumor cells	6.27e-11	Decreased	-2.408	ATF3,B2M,BBC3,BIRC3,CD33,CDH1,CDKN2A,DDIT3,DHCR7,E2F1,FGF18,FLT3,GZMA,HES1,IRF1,IRF7,KLF10,LGALS1,NFKBIA,PMAIP1,PTGER2,RPL10,RPL3,RPL7,RPL7A,SSTR2,TEK,THRB,TNFRSF10B,TNFRSF21,TNFSF13B,YES1
Immunological Disease	Delayed hypersensitive reaction	2.8e-06	Decreased	-2.425	ANGPT2,CD83,IFITM1,LGALS3BP,MX1,NCF1,NFKBIA,PIK3CG,RELB,SOD2,TSC22D3
Gene Expression	Expression of RNA	4.07e-09	Decreased	-2.459	APOL3,ATF3,BST2,BTG1,CD36,CDH1,CDKN2A,CDKN2C,CHD7,CIITA,CISH,CITED2,CITED4,CSRNP1,CXCL2,DDIT3,DLK1,DTX3L,E2F1,EGLN1,EGR1,EREG,FST,GAL,GSTP1,HBG2,HELZ2,HES1,HLA-DRB5,HOPX,ID1,IFI27,IKZF3,IRF1,IRF7,IRF9,ITGAM,KDM6B,KLF10,KLF15,KLF6,LBH,LGALS1,LMO4,LY96,MACROH2A2,MAFF,MEG3,MTF1,NCF1,NFIB,NFKB2,NFKBIA,NLRC5,PARP9,PER1,PIM2,PTGER2,RCOR2,RELB,RNF11,RPL10,S1PR1,SERTAD1,SKIL,SLA,SMAD9,SOD2,STAT1,STAT2,TG…
Gene Expression	Activation of DNA endogenous promoter	4.02e-07	Decreased	-2.481	ATF3,CD36,CDKN2A,CHD7,CIITA,CITED2,CSRNP1,DDIT3,E2F1,EGLN1,EGR1,FST,GAL,HBG2,HELZ2,HES1,HOPX,ID1,IFI27,IKZF3,IRF1,IRF7,IRF9,KDM6B,KLF10,KLF15,KLF6,LMO4,MACROH2A2,MAFF,MTF1,NFIB,NFKB2,NFKBIA,NLRC5,PARP9,PER1,RELB,RPL10,S1PR1,SERTAD1,SKIL,SOD2,STAT1,STAT2,THRB,TSC22D3,TXNIP,USP3,YES1,ZNF462
Neurological Disease	Progressive neurological disorder	3.22e-08	Decreased	-2.538	AREG,ATF3,BST2,CD33,CD36,CDKN2A,CIITA,CXCL1,CYSLTR1,DDIT3,DHCR24,DHCR7,E2F1,EGLN1,EGR1,EPSTI1,FLT3,GAL,GSTP1,HBA1/HBA2,HBG2,HLA-B,HLA-DMB,HLA-F,HLA-G,HRH2,HSPG2,IFIT1,IRF7,ISG15,LGALS1,MS4A4E,MX1,NEAT1,NFKB2,OAS1,OAS3,PAQR6,PDE3B,RPL3,RSAD2,SOD2,TEK,TGM2,TRIM22,TUBG1,TUBG2,TYROBP,WDFY3,ZFP36L2
Cell Death and Survival	Cell viability of blood cells	1.67e-05	Decreased	-2.564	BBC3,CISH,CYLD,DLK1,FLT3,GADD45B,MX1,NFKBIA,PIK3CG,PIM2,RELB,SOD2,STAT1,TGM2,TNFSF13B,TSC22D3,TYROBP
Cellular Function and Maintenance	Cellular homeostasis	3.44e-14	Decreased	-2.591	ABCG1,ANGPT2,ANKRD26,APOL6,B2M,BBC3,BST2,CD36,CD83,CDKN2A,CHD7,CIITA,CISH,CTSL,CXCL1,CXCL2,CXCL3,CYLD,CYSLTR1,DDIT3,DDIT4,DENND3,E2F1,EGLN1,EGR1,FLT3,GABARAPL1,GADD45B,GNLY,GZMA,HDC,HELZ2,HLA-A,HLA-G,HSPG2,ID1,IFI6,IL10RA,IL15RA,IRF1,KLF10,KLF15,LGALS1,MS4A2,NCF1,NEAT1,NFKBIA,OAS1,PDE3B,PIK3CG,PIM2,PMAIP1,PTGER2,RELB,RNASE1,RSAD2,S100A8,S1PR1,SKIL,SLA,SNTA1,SOD2,SORBS1,STAT1,STAT2,TEK,TGM2,TNFAIP…
Gene Expression	Transcription of RNA	4.13e-11	Decreased	-2.65	APOL3,ATF3,BST2,BTG1,CD36,CDH1,CDKN2A,CDKN2C,CHD7,CIITA,CISH,CITED2,CITED4,CSRNP1,CXCL2,DDIT3,DTX3L,E2F1,EGLN1,EGR1,EREG,FST,GAL,GSTP1,HBG2,HELZ2,HES1,HLA-DRB5,HOPX,ID1,IFI27,IKZF3,IRF1,IRF7,IRF9,KDM6B,KLF10,KLF15,KLF6,LBH,LGALS1,LMO4,LY96,MACROH2A2,MAFF,MEG3,MTF1,NCF1,NFIB,NFKB2,NFKBIA,NLRC5,PARP9,PER1,PIM2,PTGER2,RCOR2,RELB,RNF11,RPL10,S1PR1,SERTAD1,SKIL,SLA,SMAD9,SOD2,STAT1,STAT2,THRB,TNFRSF10…
Cellular Movement,Hematological System Development and Function,Immune Cell Trafficking,Inflammatory Response	Migration of phagocytes	5.39e-05	Decreased	-2.728	ANGPT2,CDH1,CXCL1,CXCL2,CXCL3,HRH2,IL10RA,ITGAM,KLF6,LGALS1,PIK3CG,RAMP1,S100A8,S1PR1,SLC17A9,TYROBP
Gene Expression	Transcription of DNA	1.2e-08	Decreased	-2.753	ATF3,CD36,CDH1,CDKN2A,CHD7,CIITA,CITED2,CITED4,CSRNP1,DDIT3,DTX3L,E2F1,EGLN1,EGR1,EREG,FST,GAL,HBG2,HELZ2,HES1,HLA-DRB5,HOPX,ID1,IFI27,IKZF3,IRF1,IRF7,IRF9,KDM6B,KLF10,KLF15,KLF6,LBH,LMO4,MACROH2A2,MAFF,MTF1,NCF1,NFIB,NFKB2,NFKBIA,NLRC5,PARP9,PER1,PIM2,RCOR2,RELB,RPL10,S1PR1,SERTAD1,SKIL,SMAD9,SOD2,STAT1,STAT2,THRB,TP53INP2,TRIM22,TRIM6,TSC22D3,TXNIP,USP3,YES1,ZNF462
Inflammatory Response	Immune response of cells	1.11e-05	Decreased	-2.783	BIRC3,CD36,CD83,CDKN2A,CXCL1,CXCL3,CYLD,HLA-A,HRH2,IFIH1,IL10RA,IL15RA,IRF1,IRF7,ISG15,ITGAM,LGALS1,LY96,NCF1,PER1,PIK3CG,PTGER2,RELB,S100A8,STAT1,TAP1,TGM2,TRIM6,TYROBP
Gene Expression	Transcription	2.29e-09	Decreased	-2.812	APOL3,ATF3,BST2,BTG1,CD36,CDH1,CDKN2A,CDKN2C,CHD7,CIITA,CISH,CITED2,CITED4,CSRNP1,CXCL2,DDIT3,DLK1,DTX3L,E2F1,EGLN1,EGR1,EREG,FST,GAL,GSTP1,HBG2,HELZ2,HES1,HLA-DRB5,HOPX,ID1,IFI27,IKZF3,IRF1,IRF7,IRF9,KDM6B,KLF10,KLF15,KLF6,LBH,LGALS1,LMO4,LY96,MACROH2A2,MAFF,MEG3,MTF1,MX1,NCF1,NFIB,NFKB2,NFKBIA,NLRC5,PARP9,PER1,PIM2,PTGER2,RCOR2,RELB,RNF11,RPL10,S1PR1,SERTAD1,SKIL,SLA,SMAD9,SOD2,STAT1,STAT2,THRB…
Inflammatory Disease,Neurological Disease,Skeletal and Muscular Disorders	Multiple Sclerosis	3.91e-10	Decreased	-2.813	AREG,BST2,CXCL1,CYSLTR1,DDIT3,DHCR24,DHCR7,EGR1,EPSTI1,GAL,HLA-DMB,HLA-F,HLA-G,HRH2,IFIT1,IRF7,ISG15,MX1,OAS1,OAS3,RSAD2,TRIM22
Neurological Disease,Skeletal and Muscular Disorders	Progressive neuromuscular disease	1.32e-09	Decreased	-2.813	AREG,BST2,CXCL1,CYSLTR1,DDIT3,DHCR24,DHCR7,E2F1,EGLN1,EGR1,EPSTI1,GAL,GSTP1,HLA-B,HLA-DMB,HLA-F,HLA-G,HRH2,IFIT1,IRF7,ISG15,MX1,OAS1,OAS3,PAQR6,RPL3,RSAD2,TGM2,TRIM22
Neurological Disease,Skeletal and Muscular Disorders	Neuromuscular disease	1.14e-06	Decreased	-2.813	AREG,B2M,BST2,BTN3A1,CACNA2D3,CIITA,CXCL1,CYSLTR1,DDIT3,DHCR24,DHCR7,E2F1,EGLN1,EGR1,EPSTI1,GAL,GBP1,GSTP1,HLA-B,HLA-DMB,HLA-F,HLA-G,HRH2,IFIT1,IRF7,ISG15,ITGAM,KCTD17,MAFF,MX1,OAS1,OAS3,PAQR6,RELB,RPL3,RSAD2,S1PR1,TGM2,TRIM22,TSC22D3
Inflammatory Disease,Neurological Disease,Skeletal and Muscular Disorders	Relapsing-remitting multiple sclerosis	2.29e-06	Decreased	-2.813	EPSTI1,HLA-G,HRH2,IFIT1,IRF7,ISG15,MX1,OAS1,OAS3,RSAD2
Antimicrobial Response,Inflammatory Response	Antiviral response	3.47e-19	Decreased	-2.937	BIRC3,BST2,CGAS,DDIT4,DDX60,DTX3L,HLA-A,IFI27,IFI44,IFI44L,IFI6,IFIH1,IFIT1,IFIT3,IFITM1,IFITM3,IRF1,IRF7,ISG15,MX1,OAS1,OAS2,OAS3,OASL,PARP9,PMAIP1,RSAD2,STAT1,STAT2,TRIM22,TRIM6
Neurological Disease	Progressive motor neuron disease	7.6e-08	Decreased	-2.985	AREG,ATF3,BST2,CD36,CXCL1,CYSLTR1,DDIT3,DHCR24,DHCR7,E2F1,EGLN1,EGR1,EPSTI1,GAL,GSTP1,HLA-B,HLA-DMB,HLA-F,HLA-G,HRH2,IFIT1,IRF7,ISG15,MX1,NEAT1,NFKB2,OAS1,OAS3,PAQR6,RPL3,RSAD2,SOD2,TGM2,TRIM22,ZFP36L2
Neurological Disease	Progressive motor neuropathy	2.13e-07	Decreased	-2.985	AREG,ATF3,BST2,CD36,CXCL1,CYSLTR1,DDIT3,DHCR24,DHCR7,E2F1,EGLN1,EGR1,EPSTI1,GAL,GSTP1,HLA-B,HLA-DMB,HLA-F,HLA-G,HRH2,IFIT1,IRF7,ISG15,MX1,NEAT1,OAS1,OAS3,PAQR6,RPL3,RSAD2,SOD2,TGM2,TRIM22,ZFP36L2
Antimicrobial Response,Inflammatory Response	Antimicrobial response	3.32e-18	Decreased	-3.091	B2M,BIRC3,BST2,CGAS,DDIT4,DDX60,DTX3L,GNLY,H2BC15,HLA-A,HLA-G,IFI27,IFI44,IFI44L,IFI6,IFIH1,IFIT1,IFIT3,IFITM1,IFITM3,IRF1,IRF7,ISG15,MX1,NCF1,OAS1,OAS2,OAS3,OASL,PARP9,PMAIP1,RNASE6,RSAD2,S100A8,STAT1,STAT2,TRIM22,TRIM6
